# Supplementary material for: A streamlined and comprehensive protocol for the generation and multi-omic analysis of human monocyte-derived macrophages
Source: BMC Biotechnol. 2025 Dec 29;25:141. doi: 10.1186/s12896-025-01071-4 (PMC12752039; doi:10.1186/s12896-025-01071-4)
Supplement: Supplementary file 1 — Supplementary Material 1 [file 12896_2025_1071_MOESM1_ESM.xlsx]

## Sheet: IL6
IL-6
M2-like							M1-like							M0-like
Two-way RM ANOVA	Matching: Stacked						Two-way RM ANOVA	Matching: Stacked						Mixed-effects model (REML)	Matching: Stacked
Assume sphericity?	No						Assume sphericity?	No						Assume sphericity?	No
Alpha	0.05				Geisser-Greenhouse's epsilon		Alpha	0.05				Geisser-Greenhouse's epsilon		Alpha	0.05				Geisser-Greenhouse's epsilon
Source of Variation	% of total variation	P value	P value summary	Significant?			Source of Variation	% of total variation	P value	P value summary	Significant?			Fixed effects (type III)	P value	P value summary	Statistically significant (P < 0.05)?	F (DFn, DFd)
Time x Stimuli	14.19	<0.0001	****	Yes			Time x Stimuli	20.1	<0.0001	****	Yes			Time	<0.0001	****	Yes	F (2.590, 35.40) = 14.00	0.8635
Time	18.32	<0.0001	****	Yes	0.7399		Time	8.899	<0.0001	****	Yes	0.6174		Stimuli	<0.0001	****	Yes	F (1, 14) = 50.48
Stimuli	42.37	<0.0001	****	Yes			Stimuli	59.73	<0.0001	****	Yes			Time x Stimuli	<0.0001	****	Yes	F (3, 41) = 10.60
Subject	14.05	0.0004	***	Yes			Subject	4.732	0.0267	*	Yes
														Random effects	SD	Variance
ANOVA table	SS	DF	MS	F (DFn, DFd)	P value		ANOVA table	SS	DF	MS	F (DFn, DFd)	P value		Subject	0.11	0.0121
Time x Stimuli	1.37	3	0.4565	F (3, 42) = 17.96	P<0.0001		Time x Stimuli	4.192	3	1.397	F (3, 42) = 43.02	P<0.0001		Residual	0.2565	0.0658
Time	1.768	3	0.5893	F (2.220, 31.07) = 23.19	P<0.0001		Time	1.856	3	0.6188	F (1.852, 25.93) = 19.05	P<0.0001
Stimuli	4.089	1	4.089	F (1, 14) = 42.23	P<0.0001		Stimuli	12.46	1	12.46	F (1, 14) = 176.7	P<0.0001		Was the matching effective?
Subject	1.356	14	0.09682	F (14, 42) = 3.810	P=0.0004		Subject	0.9871	14	0.07051	F (14, 42) = 2.170	P=0.0267		Chi-square, df	1.734, 1
Residual	1.067	42	0.02541				Residual	1.364	42	0.03248				P value	0.1879
														P value summary	ns
Difference between column means							Difference between column means							Is there significant matching (P < 0.05)?	No
Mean of M2+	-0.0327						Mean of M1+	0.1498
Mean of M2-	-0.5382						Mean of M1-	-0.7326						Difference between column means
Difference between means	0.5055						Difference between means	0.8824						Predicted mean of M0+	-0.05468
SE of difference	0.07779						SE of difference	0.06638						Predicted mean of M0-	-0.6584
95% CI of difference	0.3387 to 0.6724						95% CI of difference	0.7400 to 1.025						Difference between predicted means	0.6037
														SE of difference	0.08498
Data summary							Data summary							95% CI of difference	0.4215 to 0.7860
Number of columns (Stimuli)	2						Number of columns (Stimuli)	2
Number of rows (Time)	4						Number of rows (Time)	4						Data summary
Number of subjects (Subject)	16						Number of subjects (Subject)	16						Number of columns (Stimuli)	2
Number of missing values	0						Number of missing values	0						Number of rows (Time)	4
														Number of subjects (Subject)	16
														Number of missing values	1

## Sheet: IL23
IL-23
M2-like							M1-like							M0-like
Two-way RM ANOVA	Matching: Stacked						Two-way RM ANOVA	Matching: Stacked						Mixed-effects model (REML)	Matching: Stacked
Assume sphericity?	No						Assume sphericity?	No						Assume sphericity?	No
Alpha	0.05				Geisser-Greenhouse's epsilon		Alpha	0.05				Geisser-Greenhouse's epsilon		Alpha	0.05				Geisser-Greenhouse's epsilon
																	Statistically significant (P < 0.05)?
Source of Variation	% of total variation	P value	P value summary	Significant?			Source of Variation	% of total variation	P value	P value summary	Significant?			Fixed effects (type III)	P value	P value summary		F (DFn, DFd)
Time x Stimuli	6.153	0.2402	ns	No			Time x Stimuli	4.779	0.1973	ns	No			Time	0.4042	ns	No	F (1.600, 21.87) = 0.8883	0.5334
Time	6.422	0.2383	ns	No	0.3414		Time	5.376	0.1727	ns	No	0.7566		Stimuli	0.195	ns	No	F (1, 14) = 1.853
Stimuli	2.233	0.2917	ns	No			Stimuli	0.6632	0.667	ns	No			Time x Stimuli	0.3305	ns	No	F (3, 41) = 1.176
Subject	26.04	0.2362	ns	No			Subject	48.08	0.0008	***	Yes
														Random effects	SD	Variance
ANOVA table	SS	DF	MS	F (DFn, DFd)	P value		ANOVA table	SS	DF	MS	F (DFn, DFd)	P value		Subject	0.4113	0.1692
Time x Stimuli	187.2	3	62.4	F (3, 42) = 1.456	P=0.2402		Time x Stimuli	5.976	3	1.992	F (3, 42) = 1.628	P=0.1973		Residual	1.211	1.466
Time	195.4	3	65.13	F (1.024, 14.34) = 1.520	P=0.2383		Time	6.722	3	2.241	F (2.270, 31.78) = 1.831	P=0.1727
Stimuli	67.94	1	67.94	F (1, 14) = 1.200	P=0.2917		Stimuli	0.8292	1	0.8292	F (1, 14) = 0.1931	P=0.6670		Was the matching effective?
Subject	792.3	14	56.59	F (14, 42) = 1.321	P=0.2362		Subject	60.12	14	4.294	F (14, 42) = 3.510	P=0.0008		Chi-square, df	0.7978, 1
Residual	1800	42	42.85				Residual	51.39	42	1.224				P value	0.3718
														P value summary	ns
Difference between column means							Difference between column means							Is there significant matching (P < 0.05)?	No
Mean of M2+	2.394						Mean of M1+	0.3665
Mean of M2-	0.3333						Mean of M1-	0.5941						Difference between column means
Difference between means	2.061						Difference between means	-0.2277						Predicted mean of M0+	0.4137
SE of difference	1.881						SE of difference	0.518						Predicted mean of M0-	-0.08773
95% CI of difference	-1.973 to 6.094						95% CI of difference	-1.339 to 0.8834						Difference between predicted means	0.5014
														SE of difference	0.3684
Data summary							Data summary							95% CI of difference	-0.2887 to 1.291
Number of columns (Stimuli)	2						Number of columns (Stimuli)	2
Number of rows (Time)	4						Number of rows (Time)	4						Data summary
Number of subjects (Subject)	16						Number of subjects (Subject)	16						Number of columns (Stimuli)	2
Number of missing values	0						Number of missing values	0						Number of rows (Time)	4
														Number of subjects (Subject)	16
														Number of missing values	1

## Sheet: TNFa
TNFa
M2-like							M1-like							M0
Two-way RM ANOVA	Matching: Stacked						Two-way RM ANOVA	Matching: Stacked						Mixed-effects model (REML)	Matching: Stacked
Assume sphericity?	No						Assume sphericity?	No						Assume sphericity?	No
Alpha	0.05				Geisser-Greenhouse's epsilon		Alpha	0.05				Geisser-Greenhouse's epsilon		Alpha	0.05				Geisser-Greenhouse's epsilon
																	Statistically significant (P < 0.05)?
Source of Variation	% of total variation	P value	P value summary	Significant?			Source of Variation	% of total variation	P value	P value summary	Significant?			Fixed effects (type III)	P value	P value summary		F (DFn, DFd)
Time x Stimuli	11.77	<0.0001	****	Yes			Time x Stimuli	17.44	<0.0001	****	Yes			Time	<0.0001	****	Yes	F (1.703, 23.28) = 25.65	0.5677
Time	38.79	<0.0001	****	Yes	0.7423		Time	15.42	<0.0001	****	Yes	0.6062		Stimuli	0.0011	**	Yes	F (1, 14) = 16.83
Stimuli	33.87	<0.0001	****	Yes			Stimuli	51.69	<0.0001	****	Yes			Time x Stimuli	0.0019	**	Yes	F (3, 41) = 5.916
Subject	8.366	0.0009	***	Yes			Subject	7.201	0.0081	**	Yes
														Random effects	SD	Variance
ANOVA table	SS	DF	MS	F (DFn, DFd)	P value		ANOVA table	SS	DF	MS	F (DFn, DFd)	P value		Subject	0.1471	0.02164
Time x Stimuli	0.9759	3	0.3253	F (3, 42) = 22.89	P<0.0001		Time x Stimuli	3.092	3	1.031	F (3, 42) = 29.61	P<0.0001		Residual	0.2152	0.0463
Time	3.215	3	1.072	F (2.227, 31.18) = 75.42	P<0.0001		Time	2.734	3	0.9113	F (1.819, 25.46) = 26.18	P<0.0001
Stimuli	2.807	1	2.807	F (1, 14) = 56.68	P<0.0001		Stimuli	9.163	1	9.163	F (1, 14) = 100.5	P<0.0001		Was the matching effective?
Subject	0.6935	14	0.04953	F (14, 42) = 3.486	P=0.0009		Subject	1.277	14	0.09118	F (14, 42) = 2.619	P=0.0081		Chi-square, df	6.691, 1
Residual	0.5969	42	0.01421				Residual	1.462	42	0.03481				P value	0.0097
														P value summary	**
Difference between column means							Difference between column means							Is there significant matching (P < 0.05)?	Yes
Mean of M2+	-0.1781						Mean of M1+	0.02363
Mean of M2-	-0.597						Mean of M1-	-0.7331						Difference between column means
Difference between means	0.4189						Difference between means	0.7567						Predicted mean of M0+	-0.2215
SE of difference	0.05564						SE of difference	0.07549						Predicted mean of M0-	-0.5967
95% CI of difference	0.2996 to 0.5382						95% CI of difference	0.5948 to 0.9187						Difference between predicted means	0.3752
														SE of difference	0.09146
Data summary							Data summary							95% CI of difference	0.1790 to 0.5713
Number of columns (Stimuli)	2						Number of columns (Stimuli)	2
Number of rows (Time)	4						Number of rows (Time)	4						Data summary
Number of subjects (Subject)	16						Number of subjects (Subject)	16						Number of columns (Stimuli)	2
Number of missing values	0						Number of missing values	0						Number of rows (Time)	4
														Number of subjects (Subject)	16
														Number of missing values	1

## Sheet: IL-1b
IL-1b
M2-like							M1-like							M0
Two-way RM ANOVA	Matching: Stacked						Two-way RM ANOVA	Matching: Stacked						Mixed-effects model (REML)	Matching: Stacked
Assume sphericity?	No						Assume sphericity?	No						Assume sphericity?	No
Alpha	0.05				Geisser-Greenhouse's epsilon		Alpha	0.05				Geisser-Greenhouse's epsilon		Alpha	0.05				Geisser-Greenhouse's epsilon
										P value summary							Statistically significant (P < 0.05)?
Source of Variation	% of total variation	P value	P value summary	Significant?			Source of Variation	% of total variation	P value		Significant?			Fixed effects (type III)	P value	P value summary		F (DFn, DFd)
Time x Stimuli	4.016	0.3243	ns	No			Time x Stimuli	7.865	0.0194	*	Yes			Time	<0.0001	****	Yes	F (1.703, 23.28) = 25.65	0.5677
Time	7.111	0.1254	ns	No	0.8401		Time	4.457	0.147	ns	No	0.6258		Stimuli	0.0011	**	Yes	F (1, 14) = 16.83
Stimuli	2.052	0.4091	ns	No			Stimuli	19.17	0.0195	*	Yes			Time x Stimuli	0.0019	**	Yes	F (3, 41) = 5.916
Subject	39.67	0.0104	*	Yes			Subject	38.56	0.0003	***	Yes
														Random effects	SD	Variance
ANOVA table	SS	DF	MS	F (DFn, DFd)	P value		ANOVA table	SS	DF	MS	F (DFn, DFd)	P value		Subject	0.1471	0.02164
Time x Stimuli	0.03675	3	0.01225	F (3, 42) = 1.192	P=0.3243		Time x Stimuli	1.031	3	0.3436	F (3, 42) = 3.676	P=0.0194		Residual	0.2152	0.0463
Time	0.06507	3	0.02169	F (2.520, 35.28) = 2.111	P=0.1254		Time	0.5841	3	0.1947	F (1.877, 26.28) = 2.083	P=0.1470
Stimuli	0.01877	1	0.01877	F (1, 14) = 0.7242	P=0.4091		Stimuli	2.512	1	2.512	F (1, 14) = 6.958	P=0.0195		Was the matching effective?
Subject	0.363	14	0.02593	F (14, 42) = 2.524	P=0.0104		Subject	5.054	14	0.361	F (14, 42) = 3.862	P=0.0003		Chi-square, df	6.691, 1
Residual	0.4315	42	0.01027				Residual	3.926	42	0.09347				P value	0.0097
														P value summary	**
Difference between column means							Difference between column means							Is there significant matching (P < 0.05)?	Yes
Mean of M2+	0.03754						Mean of M1+	0.0714
Mean of M2-	0.003286						Mean of M1-	-0.3249						Difference between column means
Difference between means	0.03426						Difference between means	0.3962						Predicted mean of M0+	-0.2215
SE of difference	0.04025						SE of difference	0.1502						Predicted mean of M0-	-0.5967
95% CI of difference	-0.05208 to 0.1206						95% CI of difference	0.07407 to 0.7184						Difference between predicted means	0.3752
														SE of difference	0.09146
Data summary							Data summary							95% CI of difference	0.1790 to 0.5713
Number of columns (Stimuli)	2						Number of columns (Stimuli)	2
Number of rows (Time)	4						Number of rows (Time)	4						Data summary
Number of subjects (Subject)	16						Number of subjects (Subject)	16						Number of columns (Stimuli)	2
Number of missing values	0						Number of missing values	0						Number of rows (Time)	4
														Number of subjects (Subject)	16
														Number of missing values	1

## Sheet: IL-12p70
IL-12p70
M2-like							M1-like							M0
Two-way RM ANOVA	Matching: Stacked						Two-way RM ANOVA	Matching: Stacked						Mixed-effects model (REML)	Matching: Stacked
Assume sphericity?	No						Assume sphericity?	No						Assume sphericity?	No
Alpha	0.05				Geisser-Greenhouse's epsilon		Alpha	0.05				Geisser-Greenhouse's epsilon		Alpha	0.05				Geisser-Greenhouse's epsilon
																	Statistically significant (P < 0.05)?
Source of Variation	% of total variation	P value	P value summary	Significant?			Source of Variation	% of total variation	P value	P value summary	Significant?			Fixed effects (type III)	P value	P value summary		F (DFn, DFd)
Time x Stimuli	0.7644	0.8342	ns	No			Time x Stimuli	4.645	0.2622	ns	No			Time	0.5707	ns	No	F (1.976, 27.00) = 0.5690	0.6586
Time	8.534	0.0397	*	Yes	0.875		Time	6.404	0.184	ns	No	0.4406		Stimuli	0.9837	ns	No	F (1, 14) = 0.0004312
Stimuli	0.668	0.6803	ns	No			Stimuli	0.2154	0.7917	ns	No			Time x Stimuli	0.844	ns	No	F (3, 41) = 0.2738
Subject	52.8	0.0001	***	Yes			Subject	41.6	0.0075	**	Yes
														Random effects	SD	Variance
ANOVA table	SS	DF	MS	F (DFn, DFd)	P value		ANOVA table	SS	DF	MS	F (DFn, DFd)	P value		Subject	0.291	0.08468
Time x Stimuli	0.1577	3	0.05258	F (3, 42) = 0.2874	P=0.8342		Time x Stimuli	1.886	3	0.6286	F (3, 42) = 1.380	P=0.2622		Residual	0.3246	0.1054
Time	1.761	3	0.587	F (2.625, 36.75) = 3.209	P=0.0397		Time	2.6	3	0.8668	F (1.322, 18.50) = 1.902	P=0.1840
Stimuli	0.1378	1	0.1378	F (1, 14) = 0.1771	P=0.6803		Stimuli	0.08746	1	0.08746	F (1, 14) = 0.07249	P=0.7917		Was the matching effective?
Subject	10.9	14	0.7782	F (14, 42) = 4.254	P=0.0001		Subject	16.89	14	1.206	F (14, 42) = 2.648	P=0.0075		Chi-square, df	12.24, 1
Residual	7.683	42	0.1829				Residual	19.14	42	0.4557				P value	0.0005
														P value summary	***
Difference between column means							Difference between column means							Is there significant matching (P < 0.05)?	Yes
Mean of M2+	0.3298						Mean of M1+	0.2042
Mean of M2-	0.237						Mean of M1-	0.1302						Difference between column means
Difference between means	0.09282						Difference between means	0.07393						Predicted mean of M0+	-0.031
SE of difference	0.2205						SE of difference	0.2746						Predicted mean of M0-	-0.03447
95% CI of difference	-0.3802 to 0.5658						95% CI of difference	-0.5150 to 0.6629						Difference between predicted means	0.003468
														SE of difference	0.167
Data summary							Data summary							95% CI of difference	-0.3548 to 0.3617
Number of columns (Stimuli)	2						Number of columns (Stimuli)	2
Number of rows (Time)	4						Number of rows (Time)	4						Data summary
Number of subjects (Subject)	16						Number of subjects (Subject)	16						Number of columns (Stimuli)	2
Number of missing values	0						Number of missing values	0						Number of rows (Time)	4
														Number of subjects (Subject)	16
														Number of missing values	1

## Sheet: IL-10
IL-10
M2-like							M1-like							M0
Two-way RM ANOVA	Matching: Stacked						Two-way RM ANOVA	Matching: Stacked						Mixed-effects model (REML)	Matching: Stacked
Assume sphericity?	No						Assume sphericity?	No						Assume sphericity?	No
Alpha	0.05				Geisser-Greenhouse's epsilon		Alpha	0.05				Geisser-Greenhouse's epsilon		Alpha	0.05				Geisser-Greenhouse's epsilon
																	Statistically significant (P < 0.05)?
Source of Variation	% of total variation	P value	P value summary	Significant?			Source of Variation	% of total variation	P value	P value summary	Significant?			Fixed effects (type III)	P value	P value summary		F (DFn, DFd)
Time x Stimuli	1.669	0.1509	ns	No			Time x Stimuli	2.619	0.0248	*	Yes			Time	<0.0001	****	Yes	F (2.246, 30.69) = 197.0	0.7486
Time	63.22	<0.0001	****	Yes	0.7832		Time	59.92	<0.0001	****	Yes	0.5602		Stimuli	0.0033	**	Yes	F (1, 14) = 12.51
Stimuli	4.866	0.0699	ns	No			Stimuli	4.176	0.1306	ns	No			Time x Stimuli	0.0127	*	Yes	F (3, 41) = 4.073
Subject	17.69	0.0001	***	Yes			Subject	22.67	<0.0001	****	Yes
														Random effects	SD	Variance
ANOVA table	SS	DF	MS	F (DFn, DFd)	P value		ANOVA table	SS	DF	MS	F (DFn, DFd)	P value		Subject	0.05466	0.002988
Time x Stimuli	0.1135	3	0.03784	F (3, 42) = 1.861	P=0.1509		Time x Stimuli	0.2667	3	0.0889	F (3, 42) = 3.453	P=0.0248		Residual	0.09784	0.009573
Time	4.3	3	1.433	F (2.350, 32.89) = 70.50	P<0.0001		Time	6.103	3	2.034	F (1.681, 23.53) = 79.03	P<0.0001
Stimuli	0.331	1	0.331	F (1, 14) = 3.852	P=0.0699		Stimuli	0.4253	1	0.4253	F (1, 14) = 2.579	P=0.1306		Was the matching effective?
Subject	1.203	14	0.08594	F (14, 42) = 4.227	P=0.0001		Subject	2.309	14	0.1649	F (14, 42) = 6.406	P<0.0001		Chi-square, df	3.859, 1
Residual	0.8539	42	0.02033				Residual	1.081	42	0.02574				P value	0.0495
														P value summary	*
Difference between column means							Difference between column means							Is there significant matching (P < 0.05)?	Yes
Mean of M2+	-0.3723						Mean of M1+	-0.4441
Mean of M2-	-0.5161						Mean of M1-	-0.6071						Difference between column means
Difference between means	0.1438						Difference between means	0.163						Predicted mean of M0+	-0.45
SE of difference	0.07329						SE of difference	0.1015						Predicted mean of M0-	-0.5803
95% CI of difference	-0.01336 to 0.3010						95% CI of difference	-0.05470 to 0.3808						Difference between predicted means	0.1303
														SE of difference	0.03685
Data summary							Data summary							95% CI of difference	0.05129 to 0.2094
Number of columns (Stimuli)	2						Number of columns (Stimuli)	2
Number of rows (Time)	4						Number of rows (Time)	4						Data summary
Number of subjects (Subject)	16						Number of subjects (Subject)	16						Number of columns (Stimuli)	2
Number of missing values	0						Number of missing values	0						Number of rows (Time)	4
														Number of subjects (Subject)	16
														Number of missing values	1

## Sheet: CXCL10
CXCL10
M2-like							M1-like							M0
Two-way RM ANOVA	Matching: Stacked						Two-way RM ANOVA	Matching: Stacked						Mixed-effects model (REML)	Matching: Stacked
Assume sphericity?	No						Assume sphericity?	No						Assume sphericity?	No
Alpha	0.05				Geisser-Greenhouse's epsilon		Alpha	0.05				Geisser-Greenhouse's epsilon		Alpha	0.05				Geisser-Greenhouse's epsilon
																	Statistically significant (P < 0.05)?
Source of Variation	% of total variation	P value	P value summary	Significant?			Source of Variation	% of total variation	P value	P value summary	Significant?			Fixed effects (type III)	P value	P value summary		F (DFn, DFd)
Time x Stimuli	3.725	0.2873	ns	No			Time x Stimuli	1.484	0.5131	ns	No			Time	0.0005	***	Yes	F (2.114, 28.89) = 9.772	0.7047
Time	10.57	0.0414	*	Yes	0.6253		Time	8.846	0.0291	*	Yes	0.5097		Stimuli	0.4735	ns	No	F (1, 14) = 0.5426
Stimuli	1.269	0.5368	ns	No			Stimuli	1.372	0.5853	ns	No			Time x Stimuli	0.2258	ns	No	F (3, 41) = 1.512
Subject	44.3	0.0013	**	Yes			Subject	61.57	<0.0001	****	Yes
														Random effects	SD	Variance
ANOVA table	SS	DF	MS	F (DFn, DFd)	P value		ANOVA table	SS	DF	MS	F (DFn, DFd)	P value		Subject	0.2141	0.04582
Time x Stimuli	4.213	3	1.404	F (3, 42) = 1.299	P=0.2873		Time x Stimuli	0.05663	3	0.01888	F (3, 42) = 0.7775	P=0.5131		Residual	0.3311	0.1096
Time	11.95	3	3.982	F (1.876, 26.26) = 3.685	P=0.0414		Time	0.3375	3	0.1125	F (1.529, 21.41) = 4.634	P=0.0291
Stimuli	1.435	1	1.435	F (1, 14) = 0.4010	P=0.5368		Stimuli	0.05235	1	0.05235	F (1, 14) = 0.3120	P=0.5853		Was the matching effective?
Subject	50.1	14	3.578	F (14, 42) = 3.311	P=0.0013		Subject	2.349	14	0.1678	F (14, 42) = 6.912	P<0.0001		Chi-square, df	5.761, 1
Residual	45.39	42	1.081				Residual	1.02	42	0.02428				P value	0.0164
														P value summary	*
Difference between column means							Difference between column means							Is there significant matching (P < 0.05)?	Yes
Mean of M2+	0.3635						Mean of M1+	0.1543
Mean of M2-	0.06401						Mean of M1-	0.09706						Difference between column means
Difference between means	0.2995						Difference between means	0.0572						Predicted mean of M0+	-0.3304
SE of difference	0.4729						SE of difference	0.1024						Predicted mean of M0-	-0.4304
95% CI of difference	-0.7148 to 1.314						95% CI of difference	-0.1624 to 0.2768						Difference between predicted means	0.1001
														SE of difference	0.1358
Data summary							Data summary							95% CI of difference	-0.1913 to 0.3914
Number of columns (Stimuli)	2						Number of columns (Stimuli)	2
Number of rows (Time)	4						Number of rows (Time)	4						Data summary
Number of subjects (Subject)	16						Number of subjects (Subject)	16						Number of columns (Stimuli)	2
Number of missing values	0						Number of missing values	0						Number of rows (Time)	4
														Number of subjects (Subject)	16
														Number of missing values	1

## Sheet: IL1ra
IL-1ra
M2-like							M1-like							M0
Two-way RM ANOVA	Matching: Stacked						Two-way RM ANOVA	Matching: Stacked						Mixed-effects model (REML)	Matching: Stacked
Assume sphericity?	No						Assume sphericity?	No						Assume sphericity?	No
Alpha	0.05				Geisser-Greenhouse's epsilon		Alpha	0.05				Geisser-Greenhouse's epsilon		Alpha	0.05				Geisser-Greenhouse's epsilon
																	Statistically significant (P < 0.05)?
Source of Variation	% of total variation	P value	P value summary	Significant?			Source of Variation	% of total variation	P value	P value summary	Significant?			Fixed effects (type III)	P value	P value summary		F (DFn, DFd)
Time x Stimuli	13.28	<0.0001	****	Yes			Time x Stimuli	19.26	<0.0001	****	Yes			Time	0.9223	ns	No	F (2.073, 28.33) = 0.08716	0.691
Time	10.27	0.0003	***	Yes	0.7729		Time	8.756	<0.0001	****	Yes	0.6844		Stimuli	0.0025	**	Yes	F (1, 14) = 13.56
Stimuli	36.36	0.0005	***	Yes			Stimuli	55.79	<0.0001	****	Yes			Time x Stimuli	0.0102	*	Yes	F (3, 41) = 4.284
Subject	25.31	<0.0001	****	Yes			Subject	10.48	<0.0001	****	Yes
														Random effects	SD	Variance
ANOVA table	SS	DF	MS	F (DFn, DFd)	P value		ANOVA table	SS	DF	MS	F (DFn, DFd)	P value		Subject	0.2259	0.05101
Time x Stimuli	0.6294	3	0.2098	F (3, 42) = 12.57	P<0.0001		Time x Stimuli	1.488	3	0.4961	F (3, 42) = 47.19	P<0.0001		Residual	0.3621	0.1311
Time	0.4867	3	0.1622	F (2.319, 32.46) = 9.721	P=0.0003		Time	0.6766	3	0.2255	F (2.053, 28.74) = 21.45	P<0.0001
Stimuli	1.723	1	1.723	F (1, 14) = 20.11	P=0.0005		Stimuli	4.31	1	4.31	F (1, 14) = 74.55	P<0.0001		Was the matching effective?
Subject	1.2	14	0.08571	F (14, 42) = 5.136	P<0.0001		Subject	0.8095	14	0.05782	F (14, 42) = 5.499	P<0.0001		Chi-square, df	5.241, 1
Residual	0.7009	42	0.01669				Residual	0.4416	42	0.01051				P value	0.0221
														P value summary	*
Difference between column means							Difference between column means							Is there significant matching (P < 0.05)?	Yes
Mean of M2+	0.152						Mean of M1+	0.08768
Mean of M2-	-0.1762						Mean of M1-	-0.4314						Difference between column means
Difference between means	0.3282						Difference between means	0.519						Predicted mean of M0+	0.2437
SE of difference	0.07319						SE of difference	0.06011						Predicted mean of M0-	-0.2914
95% CI of difference	0.1712 to 0.4852						95% CI of difference	0.3901 to 0.6480						Difference between predicted means	0.5351
														SE of difference	0.1453
Data summary							Data summary							95% CI of difference	0.2234 to 0.8468
Number of columns (Stimuli)	2						Number of columns (Stimuli)	2
Number of rows (Time)	4						Number of rows (Time)	4						Data summary
Number of subjects (Subject)	16						Number of subjects (Subject)	16						Number of columns (Stimuli)	2
Number of missing values	0						Number of missing values	0						Number of rows (Time)	4
														Number of subjects (Subject)	16
														Number of missing values	1

## Sheet: CCL17
CCL17
M2-like							M1-like							M0
Two-way RM ANOVA	Matching: Stacked						Two-way RM ANOVA	Matching: Stacked						Mixed-effects model (REML)	Matching: Stacked
Assume sphericity?	No						Assume sphericity?	No						Assume sphericity?	No
Alpha	0.05				Geisser-Greenhouse's epsilon		Alpha	0.05				Geisser-Greenhouse's epsilon		Alpha	0.05				Geisser-Greenhouse's epsilon
																	Statistically significant (P < 0.05)?
Source of Variation	% of total variation	P value	P value summary	Significant?			Source of Variation	% of total variation	P value	P value summary	Significant?			Fixed effects (type III)	P value	P value summary		F (DFn, DFd)
Time x Stimuli	2.543	0.4506	ns	No			Time x Stimuli	6.366	0.2586	ns	No			Time	0.2857	ns	No	F (1.021, 13.96) = 1.240	0.3405
Time	7.474	0.0988	ns	No	0.574		Time	6.392	0.257	ns	No	0.3344		Stimuli	0.4883	ns	No	F (1, 14) = 0.5067
Stimuli	0.02534	0.9342	ns	No			Stimuli	2.512	0.2133	ns	No			Time x Stimuli	0.6807	ns	No	F (3, 41) = 0.5054
Subject	50.28	0.0004	***	Yes			Subject	20.68	0.4995	ns	No
														Random effects	SD	Variance
ANOVA table	SS	DF	MS	F (DFn, DFd)	P value		ANOVA table	SS	DF	MS	F (DFn, DFd)	P value		Subject	0.7798	0.6081
Time x Stimuli	110157	3	36719	F (3, 42) = 0.8971	P=0.4506		Time x Stimuli	8352	3	2784	F (3, 42) = 1.392	P=0.2586		Residual	2.27	5.153
Time	323762	3	107921	F (1.722, 24.11) = 2.637	P=0.0988		Time	8386	3	2795	F (1.003, 14.05) = 1.397	P=0.2570
Stimuli	1098	1	1098	F (1, 14) = 0.007057	P=0.9342		Stimuli	3295	1	3295	F (1, 14) = 1.700	P=0.2133		Was the matching effective?
Subject	2177888	14	155563	F (14, 42) = 3.801	P=0.0004		Subject	27134	14	1938	F (14, 42) = 0.9687	P=0.4995		Chi-square, df	0.8283, 1
Residual	1719033	42	40929				Residual	84033	42	2001				P value	0.3628
														P value summary	ns
Difference between column means							Difference between column means							Is there significant matching (P < 0.05)?	No
Mean of M2+	122.9						Mean of M1+	14.27
Mean of M2-	114.6						Mean of M1-	-0.07701						Difference between column means
Difference between means	8.283						Difference between means	14.35						Predicted mean of M0+	0.3371
SE of difference	98.6						SE of difference	11.01						Predicted mean of M0-	-0.1563
95% CI of difference	-203.2 to 219.8						95% CI of difference	-9.254 to 37.96						Difference between predicted means	0.4934
														SE of difference	0.6931
Data summary							Data summary							95% CI of difference	-0.9931 to 1.980
Number of columns (Stimuli)	2						Number of columns (Stimuli)	2
Number of rows (Time)	4						Number of rows (Time)	4						Data summary
Number of subjects (Subject)	16						Number of subjects (Subject)	16						Number of columns (Stimuli)	2
Number of missing values	0						Number of missing values	0						Number of rows (Time)	4
														Number of subjects (Subject)	16
														Number of missing values	1

## Sheet: CCL18
CCL18
M2-like							M1-like							M0
Two-way RM ANOVA	Matching: Stacked						Two-way RM ANOVA	Matching: Stacked						Mixed-effects model (REML)	Matching: Stacked
Assume sphericity?	No						Assume sphericity?	No						Assume sphericity?	No
Alpha	0.05				Geisser-Greenhouse's epsilon		Alpha	0.05				Geisser-Greenhouse's epsilon		Alpha	0.05				Geisser-Greenhouse's epsilon
																	Statistically significant (P < 0.05)?
Source of Variation	% of total variation	P value	P value summary	Significant?			Source of Variation	% of total variation	P value	P value summary	Significant?			Fixed effects (type III)	P value	P value summary		F (DFn, DFd)
Time x Stimuli	0.2401	0.9575	ns	No			Time x Stimuli	5.244	0.0164	*	Yes			Time	0.0133	*	Yes	F (1.318, 18.01) = 6.644	0.4392
Time	6.177	0.1239	ns	No	0.3415		Time	19.67	0.0006	***	Yes	0.4453		Stimuli	0.4153	ns	No	F (1, 14) = 0.7048
Stimuli	0.59	0.7174	ns	No			Stimuli	15.13	0.0388	*	Yes			Time x Stimuli	0.6131	ns	No	F (3, 41) = 0.6089
Subject	60.53	<0.0001	****	Yes			Subject	40.77	<0.0001	****	Yes
														Random effects	SD	Variance
ANOVA table	SS	DF	MS	F (DFn, DFd)	P value		ANOVA table	SS	DF	MS	F (DFn, DFd)	P value		Subject	0.7357	0.5413
Time x Stimuli	0.2011	3	0.06702	F (3, 42) = 0.1035	P=0.9575		Time x Stimuli	1.75	3	0.5833	F (3, 42) = 3.827	P=0.0164		Residual	1.044	1.09
Time	5.174	3	1.725	F (1.024, 14.34) = 2.664	P=0.1239		Time	6.565	3	2.188	F (1.336, 18.70) = 14.36	P=0.0006
Stimuli	0.4941	1	0.4941	F (1, 14) = 0.1365	P=0.7174		Stimuli	5.051	1	5.051	F (1, 14) = 5.197	P=0.0388		Was the matching effective?
Subject	50.7	14	3.621	F (14, 42) = 5.594	P<0.0001		Subject	13.61	14	0.9718	F (14, 42) = 6.376	P<0.0001		Chi-square, df	7.204, 1
Residual	27.19	42	0.6474				Residual	6.401	42	0.1524				P value	0.0073
														P value summary	**
Difference between column means							Difference between column means							Is there significant matching (P < 0.05)?	Yes
Mean of M2+	0.514						Mean of M1+	0.8247
Mean of M2-	0.3383						Mean of M1-	0.2628						Difference between column means
Difference between means	0.1757						Difference between means	0.5619						Predicted mean of M0+	0.9666
SE of difference	0.4757						SE of difference	0.2465						Predicted mean of M0-	0.5866
95% CI of difference	-0.8446 to 1.196						95% CI of difference	0.03326 to 1.090						Difference between predicted means	0.38
														SE of difference	0.4527
Data summary							Data summary							95% CI of difference	-0.5909 to 1.351
Number of columns (Stimuli)	2						Number of columns (Stimuli)	2
Number of rows (Time)	4						Number of rows (Time)	4						Data summary
Number of subjects (Subject)	16						Number of subjects (Subject)	16						Number of columns (Stimuli)	2
Number of missing values	0						Number of missing values	0						Number of rows (Time)	4
														Number of subjects (Subject)	16
														Number of missing values	1
