# Supplementary material for: A streamlined and comprehensive protocol for the generation and multi-omic analysis of human monocyte-derived macrophages
Source: BMC Biotechnol. 2025 Dec 29;25:141. doi: 10.1186/s12896-025-01071-4 (PMC12752039; doi:10.1186/s12896-025-01071-4)
Supplement: Supplementary file 2 — Supplementary Material 2 [file 12896_2025_1071_MOESM2_ESM.xlsx]

## Sheet: Sheet1
	Experment: MCSF and Actication Optimization
	Donor	ID	Sex	Age	PBMC Viability	Monocyte Viability
	F1	IML 3514	Female	35	0.91	0.95
	F2	IML 3509	Female	27	0.95	0.98
	F3	IML 3521	Female	24	0.8	0.92
	M1	IML 3522	Male	26	0.99	0.98
	M2	IML 2049	Male	24	0.93	0.97
	M3	IML 050	Male	41	0.95	0.88
	Experment: Transcriptional Profiling
	Donor	ID	Sex	Age	PBMC Viability	Monocyte Viability
	F1	IML 3509	Female	27	0.92	0.97
	F2	IML 3521	Female	24	0.89	0.75
	M1	IML 3522	Male	26	0.89	0.95
	M2	IML 2049	Male	24	0.89	0.9
	Experiment: Functional Depolarization
	Donor	ID	Sex	Age	PBMC Viability	Monocyte Viability
	F1	IML 3514	Female	35	0.98	1
	F2	IML 3509	Female	27	0.98	0.98
	F3	IML 3521	Female	24	0.98	0.99
	F4	IML 4349	Female	29	0.95	0.99
	M1	IML 3522	Male	26	0.98	1
	M2	IML 2049	Male	24	0.95	0.91
	M3	IML 050	Male	41	1	0.95
	M4	IML 2805	Male	49	1	0.97
	Experiment: Nucseq
	Donor	ID	Sex	Age	PBMC Viability	Monocyte Viability
	F1	4349	Female	29	0.98	0.98
	F2	4363	Female	26	1	0.98
	F3	IML 3521	Female	24	0.99	0.97
