# Supplementary material for: A streamlined and comprehensive protocol for the generation and multi-omic analysis of human monocyte-derived macrophages
Source: BMC Biotechnol. 2025 Dec 29;25:141. doi: 10.1186/s12896-025-01071-4 (PMC12752039; doi:10.1186/s12896-025-01071-4)
Supplement: Supplementary file 3 — Supplementary Material 3 [file 12896_2025_1071_MOESM3_ESM.xlsx]

## Sheet: IL-1b
Repeated measures ANOVA summary							Multiple Comparisons
Assume sphericity?	No						Number of families	1
F	0.7154						Number of comparisons per family	45
P value	0.445						Alpha	0.05
P value summary	ns
Statistically significant (P < 0.05)?	No						Tukey's multiple comparisons test	Mean Diff.	95.00% CI of diff.	Below threshold?	Summary	Adjusted P Value
Geisser-Greenhouse's epsilon	0.1204						RPMI vs. MCSF	19.58	-114.8 to 154.0	No	ns	0.9973	A-B
R squared	0.1252						RPMI vs. IL4 + IL13	46.39	-270.1 to 362.8	No	ns	0.9972	A-C
							RPMI vs. IL13	63.56	-303.9 to 431.0	No	ns	0.9916	A-D
Was the matching effective?							RPMI vs. IL4 10	14.31	-148.8 to 177.4	No	ns	>0.9999	A-E
F	65.33						RPMI vs. IL4 20	37.63	-266.1 to 341.3	No	ns	0.9992	A-F
P value	<0.0001						RPMI vs. IFNg 50	25	-316.6 to 366.6	No	ns	>0.9999	A-G
P value summary	****						RPMI vs. LPS	74.36	-430.9 to 579.6	No	ns	0.9971	A-H
Is there significant matching (P < 0.05)?	Yes						RPMI vs. IFNg + LPS 100	-17.69	-358.7 to 323.3	No	ns	>0.9999	A-I
R squared	0.864						RPMI vs. IFNg + LPS 10	35.17	-472.8 to 543.2	No	ns	>0.9999	A-J
							MCSF vs. IL4 + IL13	26.81	-162.0 to 215.7	No	ns	0.9978	B-C
ANOVA table	SS	DF	MS	F (DFn, DFd)	P value		MCSF vs. IL13	43.97	-194.4 to 282.3	No	ns	0.9875	B-D
Treatment (between columns)	42010	9	4668	F (1.084, 5.418) = 0.7154	P=0.4450		MCSF vs. IL4 10	-5.278	-58.05 to 47.49	No	ns	0.9998	B-E
Individual (between rows)	2131304	5	426261	F (5, 45) = 65.33	P<0.0001		MCSF vs. IL4 20	18.04	-158.3 to 194.4	No	ns	0.9998	B-F
Residual (random)	293602	45	6524				MCSF vs. IFNg 50	5.417	-207.8 to 218.7	No	ns	>0.9999	B-G
Total	2466916	59					MCSF vs. LPS	54.78	-321.3 to 430.8	No	ns	0.9973	B-H
							MCSF vs. IFNg + LPS 100	-37.28	-260.0 to 185.4	No	ns	0.9932	B-I
Data summary							MCSF vs. IFNg + LPS 10	15.58	-366.9 to 398.0	No	ns	>0.9999	B-J
Number of treatments (columns)	10						IL4 + IL13 vs. IL13	17.17	-42.26 to 76.60	No	ns	0.8759	C-D
Number of subjects (rows)	6						IL4 + IL13 vs. IL4 10	-32.08	-186.3 to 122.1	No	ns	0.9747	C-E
Number of missing values	0						IL4 + IL13 vs. IL4 20	-8.764	-27.35 to 9.822	No	ns	0.4869	C-F
							IL4 + IL13 vs. IFNg 50	-21.39	-70.43 to 27.65	No	ns	0.5604	C-G
							IL4 + IL13 vs. LPS	27.97	-161.0 to 217.0	No	ns	0.997	C-H
							IL4 + IL13 vs. IFNg + LPS 100	-64.08	-124.1 to -4.032	Yes	*	0.0386	C-I
							IL4 + IL13 vs. IFNg + LPS 10	-11.22	-208.6 to 186.1	No	ns	>0.9999	C-J
							IL13 vs. IL4 10	-49.25	-255.7 to 157.2	No	ns	0.9477	D-E
							IL13 vs. IL4 20	-25.93	-94.29 to 42.43	No	ns	0.6872	D-F
							IL13 vs. IFNg 50	-38.56	-111.5 to 34.39	No	ns	0.3827	D-G
							IL13 vs. LPS	10.81	-133.5 to 155.1	No	ns	>0.9999	D-H
							IL13 vs. IFNg + LPS 100	-81.25	-162.5 to -0.02781	Yes	*	0.0499	D-I
							IL13 vs. IFNg + LPS 10	-28.39	-190.0 to 133.2	No	ns	0.9908	D-J
							IL4 10 vs. IL4 20	23.32	-117.9 to 164.5	No	ns	0.9938	E-F
							IL4 10 vs. IFNg 50	10.69	-173.1 to 194.5	No	ns	>0.9999	E-G
							IL4 10 vs. LPS	60.06	-282.8 to 402.9	No	ns	0.9909	E-H
							IL4 10 vs. IFNg + LPS 100	-32	-211.5 to 147.5	No	ns	0.9899	E-I
							IL4 10 vs. IFNg + LPS 10	20.86	-324.9 to 366.7	No	ns	>0.9999	E-J
							IL4 20 vs. IFNg 50	-12.63	-77.74 to 52.49	No	ns	0.9831	F-G
							IL4 20 vs. LPS	36.74	-165.7 to 239.2	No	ns	0.9887	F-H
							IL4 20 vs. IFNg + LPS 100	-55.32	-118.1 to 7.467	No	ns	0.0811	F-I
							IL4 20 vs. IFNg + LPS 10	-2.458	-211.8 to 206.9	No	ns	>0.9999	F-J
							IFNg 50 vs. LPS	49.36	-122.8 to 221.5	No	ns	0.8795	G-H
							IFNg 50 vs. IFNg + LPS 100	-42.69	-130.1 to 44.75	No	ns	0.4545	G-I
							IFNg 50 vs. IFNg + LPS 10	10.17	-175.6 to 195.9	No	ns	>0.9999	G-J
							LPS vs. IFNg + LPS 100	-92.06	-270.4 to 86.33	No	ns	0.4039	H-I
							LPS vs. IFNg + LPS 10	-39.19	-93.65 to 15.26	No	ns	0.163	H-J
							IFNg + LPS 100 vs. IFNg + LPS 10	52.86	-119.2 to 224.9	No	ns	0.8421	I-J
DF							Test details	Mean 1	Mean 2	Mean Diff.	SE of diff.	n1	n2
5							RPMI vs. MCSF	264.7	245.1	19.58	27.17	6	6
5							RPMI vs. IL4 + IL13	264.7	218.3	46.39	63.98	6	6
5							RPMI vs. IL13	264.7	201.1	63.56	74.29	6	6
5							RPMI vs. IL4 10	264.7	250.4	14.31	32.97	6	6
5							RPMI vs. IL4 20	264.7	227	37.63	61.4	6	6
5							RPMI vs. IFNg 50	264.7	239.7	25	69.06	6	6
5							RPMI vs. LPS	264.7	190.3	74.36	102.2	6	6
5							RPMI vs. IFNg + LPS 100	264.7	282.4	-17.69	68.94	6	6
5							RPMI vs. IFNg + LPS 10	264.7	229.5	35.17	102.7	6	6
5							MCSF vs. IL4 + IL13	245.1	218.3	26.81	38.18	6	6
5							MCSF vs. IL13	245.1	201.1	43.97	48.19	6	6
5							MCSF vs. IL4 10	245.1	250.4	-5.278	10.67	6	6
5							MCSF vs. IL4 20	245.1	227	18.04	35.65	6	6
5							MCSF vs. IFNg 50	245.1	239.7	5.417	43.12	6	6
5							MCSF vs. LPS	245.1	190.3	54.78	76.03	6	6
5							MCSF vs. IFNg + LPS 100	245.1	282.4	-37.28	45.03	6	6
5							MCSF vs. IFNg + LPS 10	245.1	229.5	15.58	77.33	6	6
5							IL4 + IL13 vs. IL13	218.3	201.1	17.17	12.02	6	6
5							IL4 + IL13 vs. IL4 10	218.3	250.4	-32.08	31.17	6	6
5							IL4 + IL13 vs. IL4 20	218.3	227	-8.764	3.758	6	6
5							IL4 + IL13 vs. IFNg 50	218.3	239.7	-21.39	9.916	6	6
5							IL4 + IL13 vs. LPS	218.3	190.3	27.97	38.22	6	6
5							IL4 + IL13 vs. IFNg + LPS 100	218.3	282.4	-64.08	12.14	6	6
5							IL4 + IL13 vs. IFNg + LPS 10	218.3	229.5	-11.22	39.9	6	6
5							IL13 vs. IL4 10	201.1	250.4	-49.25	41.73	6	6
5							IL13 vs. IL4 20	201.1	227	-25.93	13.82	6	6
5							IL13 vs. IFNg 50	201.1	239.7	-38.56	14.75	6	6
5							IL13 vs. LPS	201.1	190.3	10.81	29.17	6	6
5							IL13 vs. IFNg + LPS 100	201.1	282.4	-81.25	16.42	6	6
5							IL13 vs. IFNg + LPS 10	201.1	229.5	-28.39	32.67	6	6
5							IL4 10 vs. IL4 20	250.4	227	23.32	28.55	6	6
5							IL4 10 vs. IFNg 50	250.4	239.7	10.69	37.16	6	6
5							IL4 10 vs. LPS	250.4	190.3	60.06	69.32	6	6
5							IL4 10 vs. IFNg + LPS 100	250.4	282.4	-32	36.3	6	6
5							IL4 10 vs. IFNg + LPS 10	250.4	229.5	20.86	69.92	6	6
5							IL4 20 vs. IFNg 50	227	239.7	-12.63	13.17	6	6
5							IL4 20 vs. LPS	227	190.3	36.74	40.94	6	6
5							IL4 20 vs. IFNg + LPS 100	227	282.4	-55.32	12.69	6	6
5							IL4 20 vs. IFNg + LPS 10	227	229.5	-2.458	42.32	6	6
5							IFNg 50 vs. LPS	239.7	190.3	49.36	34.8	6	6
5							IFNg 50 vs. IFNg + LPS 100	239.7	282.4	-42.69	17.68	6	6
5							IFNg 50 vs. IFNg + LPS 10	239.7	229.5	10.17	37.55	6	6
5							LPS vs. IFNg + LPS 100	190.3	282.4	-92.06	36.07	6	6
5							LPS vs. IFNg + LPS 10	190.3	229.5	-39.19	11.01	6	6
5							IFNg + LPS 100 vs. IFNg + LPS 10	282.4	229.5	52.86	34.79	6	6
							Compact letter display
							IFNg + LPS 100	A
							RPMI	A B
							IL4 10	A B
							MCSF	A B
							IFNg 50	A B
							IFNg + LPS 10	A B
							IL4 20	A B
							IL4 + IL13	B
							IL13	B
							LPS	A B

## Sheet: IL-1RA
Repeated measures ANOVA summary							Multiple Comparisons
Assume sphericity?	No						Number of families	1
F	9.949						Number of comparisons per family	45
P value	0.0035						Alpha	0.05
P value summary	**
Statistically significant (P < 0.05)?	Yes						Tukey's multiple comparisons test	Mean Diff.	95.00% CI of diff.	Below threshold?	Summary	Adjusted P Value
Geisser-Greenhouse's epsilon	0.2344						RPMI vs. MCSF	-6499	-19718 to 6720	No	ns	0.448	A-B
R squared	0.6655						RPMI vs. IL4 + IL13	-14360	-39558 to 10839	No	ns	0.3192	A-C
							RPMI vs. IL13	-7578	-23914 to 8758	No	ns	0.5023	A-D
Was the matching effective?							RPMI vs. IL4 10	-11009	-28754 to 6736	No	ns	0.2546	A-E
F	33.22						RPMI vs. IL4 20	-14178	-35069 to 6714	No	ns	0.196	A-F
P value	<0.0001						RPMI vs. IFNg 50	-22091	-44945 to 762.6	No	ns	0.0571	A-G
P value summary	****						RPMI vs. LPS	-11046	-28951 to 6858	No	ns	0.2586	A-H
Is there significant matching (P < 0.05)?	Yes						RPMI vs. IFNg + LPS 100	-23881	-42722 to -5039	Yes	*	0.0188	A-I
R squared	0.5525						RPMI vs. IFNg + LPS 10	-21604	-47039 to 3830	No	ns	0.0926	A-J
							MCSF vs. IL4 + IL13	-7860	-35436 to 19715	No	ns	0.8824	B-C
ANOVA table	SS	DF	MS	F (DFn, DFd)	P value		MCSF vs. IL13	-1079	-12211 to 10054	No	ns	0.9999	B-D
Treatment (between columns)	3157464982	9	350829442	F (2.109, 10.55) = 9.949	P=0.0035		MCSF vs. IL4 10	-4510	-25487 to 16467	No	ns	0.9696	B-E
Individual (between rows)	5856423658	5	1171284732	F (5, 45) = 33.22	P<0.0001		MCSF vs. IL4 20	-7678	-29931 to 14574	No	ns	0.7638	B-F
Residual (random)	1586778184	45	35261737				MCSF vs. IFNg 50	-15592	-40812 to 9629	No	ns	0.2571	B-G
Total	10600666824	59					MCSF vs. LPS	-4547	-23047 to 13953	No	ns	0.9395	B-H
							MCSF vs. IFNg + LPS 100	-17381	-40926 to 6163	No	ns	0.1502	B-I
Data summary							MCSF vs. IFNg + LPS 10	-15105	-39898 to 9688	No	ns	0.2677	B-J
Number of treatments (columns)	10						IL4 + IL13 vs. IL13	6782	-20941 to 34504	No	ns	0.9408	C-D
Number of subjects (rows)	6						IL4 + IL13 vs. IL4 10	3350	-9263 to 15964	No	ns	0.9132	C-E
Number of missing values	0						IL4 + IL13 vs. IL4 20	182	-13132 to 13496	No	ns	>0.9999	C-F
							IL4 + IL13 vs. IFNg 50	-7732	-20828 to 5365	No	ns	0.2913	C-G
							IL4 + IL13 vs. LPS	3313	-13367 to 19994	No	ns	0.9805	C-H
							IL4 + IL13 vs. IFNg + LPS 100	-9521	-25659 to 6616	No	ns	0.2918	C-I
							IL4 + IL13 vs. IFNg + LPS 10	-7245	-17637 to 3147	No	ns	0.1803	C-J
							IL13 vs. IL4 10	-3431	-21084 to 14221	No	ns	0.9829	D-E
							IL13 vs. IL4 20	-6600	-25837 to 12638	No	ns	0.7681	D-F
							IL13 vs. IFNg 50	-14513	-34849 to 5822	No	ns	0.1675	D-G
							IL13 vs. LPS	-3468	-17730 to 10793	No	ns	0.9425	D-H
							IL13 vs. IFNg + LPS 100	-16303	-36698 to 4093	No	ns	0.1149	D-I
							IL13 vs. IFNg + LPS 10	-14026	-36425 to 8372	No	ns	0.248	D-J
							IL4 10 vs. IL4 20	-3168	-9779 to 3443	No	ns	0.4717	E-F
							IL4 10 vs. IFNg 50	-11082	-16658 to -5505	Yes	**	0.0025	E-G
							IL4 10 vs. LPS	-37	-5877 to 5803	No	ns	>0.9999	E-H
							IL4 10 vs. IFNg + LPS 100	-12871	-19569 to -6173	Yes	**	0.0029	E-I
							IL4 10 vs. IFNg + LPS 10	-10595	-20443 to -747.4	Yes	*	0.0373	E-J
							IL4 20 vs. IFNg 50	-7913	-16668 to 841.4	No	ns	0.0737	F-G
							IL4 20 vs. LPS	3131	-5294 to 11556	No	ns	0.7045	F-H
							IL4 20 vs. IFNg + LPS 100	-9703	-19204 to -202.7	Yes	*	0.046	F-I
							IL4 20 vs. IFNg + LPS 10	-7427	-17655 to 2801	No	ns	0.1585	F-J
							IFNg 50 vs. LPS	11045	2608 to 19482	Yes	*	0.0164	G-H
							IFNg 50 vs. IFNg + LPS 100	-1790	-11197 to 7617	No	ns	0.9849	G-I
							IFNg 50 vs. IFNg + LPS 10	486.7	-7975 to 8949	No	ns	>0.9999	G-J
							LPS vs. IFNg + LPS 100	-12834	-20445 to -5224	Yes	**	0.0053	H-I
							LPS vs. IFNg + LPS 10	-10558	-20978 to -138.0	Yes	*	0.0475	H-J
							IFNg + LPS 100 vs. IFNg + LPS 10	2276	-10722 to 15274	No	ns	0.9909	I-J
							Test details	Mean 1	Mean 2	Mean Diff.	SE of diff.	n1	n2	q	DF
							RPMI vs. MCSF	10225	16724	-6499	2673	6	6	3.439	5
							RPMI vs. IL4 + IL13	10225	24585	-14360	5095	6	6	3.986	5
							RPMI vs. IL13	10225	17803	-7578	3303	6	6	3.245	5
							RPMI vs. IL4 10	10225	21234	-11009	3588	6	6	4.34	5
							RPMI vs. IL4 20	10225	24403	-14178	4224	6	6	4.747	5
							RPMI vs. IFNg 50	10225	32316	-22091	4621	6	6	6.761	5
							RPMI vs. LPS	10225	21271	-11046	3620	6	6	4.315	5
							RPMI vs. IFNg + LPS 100	10225	34106	-23881	3809	6	6	8.865	5
							RPMI vs. IFNg + LPS 10	10225	31829	-21604	5142	6	6	5.941	5
							MCSF vs. IL4 + IL13	16724	24585	-7860	5575	6	6	1.994	5
							MCSF vs. IL13	16724	17803	-1079	2251	6	6	0.6777	5
							MCSF vs. IL4 10	16724	21234	-4510	4241	6	6	1.504	5
							MCSF vs. IL4 20	16724	24403	-7678	4499	6	6	2.414	5
							MCSF vs. IFNg 50	16724	32316	-15592	5099	6	6	4.324	5
							MCSF vs. LPS	16724	21271	-4547	3740	6	6	1.719	5
							MCSF vs. IFNg + LPS 100	16724	34106	-17381	4760	6	6	5.164	5
							MCSF vs. IFNg + LPS 10	16724	31829	-15105	5013	6	6	4.261	5
							IL4 + IL13 vs. IL13	24585	17803	6782	5605	6	6	1.711	5
							IL4 + IL13 vs. IL4 10	24585	21234	3350	2550	6	6	1.858	5
							IL4 + IL13 vs. IL4 20	24585	24403	182	2692	6	6	0.0956	5
							IL4 + IL13 vs. IFNg 50	24585	32316	-7732	2648	6	6	4.129	5
							IL4 + IL13 vs. LPS	24585	21271	3313	3372	6	6	1.389	5
							IL4 + IL13 vs. IFNg + LPS 100	24585	34106	-9521	3263	6	6	4.127	5
							IL4 + IL13 vs. IFNg + LPS 10	24585	31829	-7245	2101	6	6	4.876	5
							IL13 vs. IL4 10	17803	21234	-3431	3569	6	6	1.36	5
							IL13 vs. IL4 20	17803	24403	-6600	3890	6	6	2.4	5
							IL13 vs. IFNg 50	17803	32316	-14513	4111	6	6	4.992	5
							IL13 vs. LPS	17803	21271	-3468	2883	6	6	1.701	5
							IL13 vs. IFNg + LPS 100	17803	34106	-16303	4124	6	6	5.591	5
							IL13 vs. IFNg + LPS 10	17803	31829	-14026	4529	6	6	4.38	5
							IL4 10 vs. IL4 20	21234	24403	-3168	1337	6	6	3.352	5
							IL4 10 vs. IFNg 50	21234	32316	-11082	1127	6	6	13.9	5
							IL4 10 vs. LPS	21234	21271	-37	1181	6	6	0.04432	5
							IL4 10 vs. IFNg + LPS 100	21234	34106	-12871	1354	6	6	13.44	5
							IL4 10 vs. IFNg + LPS 10	21234	31829	-10595	1991	6	6	7.526	5
							IL4 20 vs. IFNg 50	24403	32316	-7913	1770	6	6	6.322	5
							IL4 20 vs. LPS	24403	21271	3131	1703	6	6	2.6	5
							IL4 20 vs. IFNg + LPS 100	24403	34106	-9703	1921	6	6	7.144	5
							IL4 20 vs. IFNg + LPS 10	24403	31829	-7427	2068	6	6	5.079	5
							IFNg 50 vs. LPS	32316	21271	11045	1706	6	6	9.156	5
							IFNg 50 vs. IFNg + LPS 100	32316	34106	-1790	1902	6	6	1.331	5
							IFNg 50 vs. IFNg + LPS 10	32316	31829	486.7	1711	6	6	0.4023	5
							LPS vs. IFNg + LPS 100	21271	34106	-12834	1539	6	6	11.8	5
							LPS vs. IFNg + LPS 10	21271	31829	-10558	2107	6	6	7.087	5
							IFNg + LPS 100 vs. IFNg + LPS 10	34106	31829	2276	2628	6	6	1.225	5
							Compact letter display
							IFNg + LPS 100	A
							IFNg 50	A B
							IFNg + LPS 10	A B
							IL4 + IL13	A C
							IL4 20	B C
							LPS	C
							IL4 10	C
							IL13	A C
							MCSF	A C
							RPMI	B C

## Sheet: IL-6
Repeated measures ANOVA summary							Multiple Comparisons
Assume sphericity?	No						Number of families	1
F	3.635						Number of comparisons per family	45
P value	0.111						Alpha	0.05
P value summary	ns
Statistically significant (P < 0.05)?	No						Tukey's multiple comparisons test	Mean Diff.	95.00% CI of diff.	Below threshold?	Summary	Adjusted P Value
Geisser-Greenhouse's epsilon	0.1179						RPMI vs. MCSF	419.3	-2764 to 3602	No	ns	0.9987	A-B
R squared	0.4209						RPMI vs. IL4 + IL13	878.7	-4038 to 5795	No	ns	0.9897	A-C
							RPMI vs. IL13	1070	-4415 to 6556	No	ns	0.9825	A-D
Was the matching effective?							RPMI vs. IL4 10	609.1	-2671 to 3889	No	ns	0.987	A-E
F	6.766						RPMI vs. IL4 20	607.7	-3111 to 4327	No	ns	0.9942	A-F
P value	<0.0001						RPMI vs. IFNg 50	-14363	-64732 to 36005	No	ns	0.8822	A-G
P value summary	****						RPMI vs. LPS	606.6	-6788 to 8002	No	ns	>0.9999	A-H
Is there significant matching (P < 0.05)?	Yes						RPMI vs. IFNg + LPS 100	-32571	-109486 to 44345	No	ns	0.588	A-I
R squared	0.3033						RPMI vs. IFNg + LPS 10	-15057	-43911 to 13797	No	ns	0.394	A-J
							MCSF vs. IL4 + IL13	459.4	-1355 to 2274	No	ns	0.9303	B-C
ANOVA table	SS	DF					MCSF vs. IL13	651.1	-1694 to 2996	No	ns	0.8946	B-D
Treatment (between columns)	6977936528	9					MCSF vs. IL4 10	189.8	-219.3 to 598.8	No	ns	0.5022	B-E
Individual (between rows)	7216611393	5	MS	F (DFn, DFd)	P value		MCSF vs. IL4 20	188.4	-502.6 to 879.4	No	ns	0.9025	B-F
Residual (random)	9599114680	45	775326281	F (1.061, 5.304) = 3.635	P=0.1110		MCSF vs. IFNg 50	-14783	-68307 to 38742	No	ns	0.897	B-G
Total	23793662601	59	1443322279	F (5, 45) = 6.766	P<0.0001		MCSF vs. LPS	187.3	-4073 to 4448	No	ns	>0.9999	B-H
			213313660				MCSF vs. IFNg + LPS 100	-32990	-112847 to 46867	No	ns	0.611	B-I
Data summary							MCSF vs. IFNg + LPS 10	-15476	-47371 to 16419	No	ns	0.4602	B-J
Number of treatments (columns)	10						IL4 + IL13 vs. IL13	191.7	-425.9 to 809.2	No	ns	0.836	C-D
Number of subjects (rows)	6						IL4 + IL13 vs. IL4 10	-269.6	-1910 to 1371	No	ns	0.994	C-E
Number of missing values	0						IL4 + IL13 vs. IL4 20	-271	-1480 to 937.9	No	ns	0.962	C-F
							IL4 + IL13 vs. IFNg 50	-15242	-70511 to 40027	No	ns	0.8977	C-G
							IL4 + IL13 vs. LPS	-272.1	-2755 to 2211	No	ns	0.9997	C-H
							IL4 + IL13 vs. IFNg + LPS 100	-33449	-115075 to 48176	No	ns	0.6184	C-I
							IL4 + IL13 vs. IFNg + LPS 10	-15936	-49563 to 17691	No	ns	0.4822	C-J
							IL13 vs. IL4 10	-461.3	-2669 to 1746	No	ns	0.9741	D-E
							IL13 vs. IL4 20	-462.7	-2238 to 1313	No	ns	0.9204	D-F
							IL13 vs. IFNg 50	-15434	-71281 to 40414	No	ns	0.8967	D-G
							IL13 vs. LPS	-463.8	-2390 to 1463	No	ns	0.9453	D-H
							IL13 vs. IFNg + LPS 100	-33641	-115772 to 48490	No	ns	0.6188	D-I
							IL13 vs. IFNg + LPS 10	-16127	-50333 to 18078	No	ns	0.487	D-J
							IL4 10 vs. IL4 20	-1.347	-447.3 to 444.6	No	ns	>0.9999	E-F
							IL4 10 vs. IFNg 50	-14972	-68614 to 38670	No	ns	0.8923	E-G
							IL4 10 vs. LPS	-2.5	-4119 to 4114	No	ns	>0.9999	E-H
							IL4 10 vs. IFNg + LPS 100	-33180	-113218 to 46858	No	ns	0.6078	E-I
							IL4 10 vs. IFNg + LPS 10	-15666	-47711 to 16379	No	ns	0.4532	E-J
							IL4 20 vs. IFNg 50	-14971	-69047 to 39105	No	ns	0.8959	F-G
							IL4 20 vs. LPS	-1.153	-3680 to 3677	No	ns	>0.9999	F-H
							IL4 20 vs. IFNg + LPS 100	-33178	-113622 to 47265	No	ns	0.6125	F-I
							IL4 20 vs. IFNg + LPS 10	-15665	-48132 to 16803	No	ns	0.4655	F-J
							IFNg 50 vs. LPS	14970	-42774 to 72714	No	ns	0.9222	G-H
							IFNg 50 vs. IFNg + LPS 100	-18207	-51045 to 14631	No	ns	0.3417	G-I
							IFNg 50 vs. IFNg + LPS 10	-693.7	-23448 to 22060	No	ns	>0.9999	G-J
							LPS vs. IFNg + LPS 100	-33177	-117173 to 50818	No	ns	0.6517	H-I
							LPS vs. IFNg + LPS 10	-15664	-51726 to 20399	No	ns	0.5643	H-J
							IFNg + LPS 100 vs. IFNg + LPS 10	17514	-33243 to 68270	No	ns	0.7638	I-J
							Test details	Mean 1	Mean 2	Mean Diff.	SE of diff.	n1	n2	q	DF
							RPMI vs. MCSF	2430	2011	419.3	643.5	6	6	0.9214	5
							RPMI vs. IL4 + IL13	2430	1552	878.7	994.1	6	6	1.25	5
							RPMI vs. IL13	2430	1360	1070	1109	6	6	1.365	5
							RPMI vs. IL4 10	2430	1821	609.1	663.2	6	6	1.299	5
							RPMI vs. IL4 20	2430	1823	607.7	751.9	6	6	1.143	5
							RPMI vs. IFNg 50	2430	16794	-14363	10184	6	6	1.995	5
							RPMI vs. LPS	2430	1824	606.6	1495	6	6	0.5738	5
							RPMI vs. IFNg + LPS 100	2430	35001	-32571	15551	6	6	2.962	5
							RPMI vs. IFNg + LPS 10	2430	17487	-15057	5834	6	6	3.65	5
							MCSF vs. IL4 + IL13	2011	1552	459.4	366.9	6	6	1.771	5
							MCSF vs. IL13	2011	1360	651.1	474.1	6	6	1.942	5
							MCSF vs. IL4 10	2011	1821	189.8	82.71	6	6	3.245	5
							MCSF vs. IL4 20	2011	1823	188.4	139.7	6	6	1.907	5
							MCSF vs. IFNg 50	2011	16794	-14783	10822	6	6	1.932	5
							MCSF vs. LPS	2011	1824	187.3	861.4	6	6	0.3075	5
							MCSF vs. IFNg + LPS 100	2011	35001	-32990	16146	6	6	2.89	5
							MCSF vs. IFNg + LPS 10	2011	17487	-15476	6449	6	6	3.394	5
							IL4 + IL13 vs. IL13	1552	1360	191.7	124.9	6	6	2.171	5
							IL4 + IL13 vs. IL4 10	1552	1821	-269.6	331.6	6	6	1.15	5
							IL4 + IL13 vs. IL4 20	1552	1823	-271	244.4	6	6	1.568	5
							IL4 + IL13 vs. IFNg 50	1552	16794	-15242	11175	6	6	1.929	5
							IL4 + IL13 vs. LPS	1552	1824	-272.1	502	6	6	0.7667	5
							IL4 + IL13 vs. IFNg + LPS 100	1552	35001	-33449	16503	6	6	2.866	5
							IL4 + IL13 vs. IFNg + LPS 10	1552	17487	-15936	6799	6	6	3.315	5
							IL13 vs. IL4 10	1360	1821	-461.3	446.4	6	6	1.462	5
							IL13 vs. IL4 20	1360	1823	-462.7	359	6	6	1.823	5
							IL13 vs. IFNg 50	1360	16794	-15434	11291	6	6	1.933	5
							IL13 vs. LPS	1360	1824	-463.8	389.5	6	6	1.684	5
							IL13 vs. IFNg + LPS 100	1360	35001	-33641	16606	6	6	2.865	5
							IL13 vs. IFNg + LPS 10	1360	17487	-16127	6916	6	6	3.298	5
							IL4 10 vs. IL4 20	1821	1823	-1.347	90.16	6	6	0.02113	5
							IL4 10 vs. IFNg 50	1821	16794	-14972	10846	6	6	1.952	5
							IL4 10 vs. LPS	1821	1824	-2.5	832.3	6	6	0.004248	5
							IL4 10 vs. IFNg + LPS 100	1821	35001	-33180	16182	6	6	2.9	5
							IL4 10 vs. IFNg + LPS 10	1821	17487	-15666	6479	6	6	3.42	5
							IL4 20 vs. IFNg 50	1823	16794	-14971	10933	6	6	1.937	5
							IL4 20 vs. LPS	1823	1824	-1.153	743.7	6	6	0.002192	5
							IL4 20 vs. IFNg + LPS 100	1823	35001	-33178	16264	6	6	2.885	5
							IL4 20 vs. IFNg + LPS 10	1823	17487	-15665	6564	6	6	3.375	5
							IFNg 50 vs. LPS	16794	1824	14970	11675	6	6	1.813	5
							IFNg 50 vs. IFNg + LPS 100	16794	35001	-18207	6639	6	6	3.878	5
							IFNg 50 vs. IFNg + LPS 10	16794	17487	-693.7	4601	6	6	0.2132	5
							LPS vs. IFNg + LPS 100	1824	35001	-33177	16983	6	6	2.763	5
							LPS vs. IFNg + LPS 10	1824	17487	-15664	7291	6	6	3.038	5
							IFNg + LPS 100 vs. IFNg + LPS 10	35001	17487	17514	10262	6	6	2.414	5
							Compact letter display
							IFNg + LPS 100	A
							IFNg + LPS 10	A
							IFNg 50	A
							RPMI	A
							MCSF	A
							LPS	A
							IL4 20	A
							IL4 10	A
							IL4 + IL13	A
							IL13	A

## Sheet: IL-10
Repeated measures ANOVA summary							Multiple Comparisons
Assume sphericity?	No
F	12.92						Number of families	1
P value	0.0111						Number of comparisons per family	45
P value summary	*						Alpha	0.05
Statistically significant (P < 0.05)?	Yes
Geisser-Greenhouse's epsilon	0.1278						Tukey's multiple comparisons test	Mean Diff.	95.00% CI of diff.	Below threshold?	Summary	Adjusted P Value
R squared	0.721						RPMI vs. MCSF	-30.25	-466.9 to 406.4	No	ns	>0.9999	A-B
							RPMI vs. IL4 + IL13	-116.8	-610.9 to 377.2	No	ns	0.95	A-C
Was the matching effective?							RPMI vs. IL13	63.78	-381.0 to 508.5	No	ns	0.9976	A-D
F	3.205						RPMI vs. IL4 10	18.08	-562.7 to 598.9	No	ns	>0.9999	A-E
P value	0.0147						RPMI vs. IL4 20	-134.5	-1044 to 775.0	No	ns	0.997	A-F
P value summary	*						RPMI vs. IFNg 50	-26848	-62107 to 8411	No	ns	0.1355	A-G
Is there significant matching (P < 0.05)?	Yes						RPMI vs. LPS 50	-754.3	-1367 to -141.8	Yes	*	0.0213	A-H
R squared	0.09039						RPMI vs. IFNg 20 + LPS 100	-12974	-33130 to 7181	No	ns	0.2293	A-I
							RPMI vs. IFNg 20 + LPS 10	-11472	-27764 to 4819	No	ns	0.1748	A-J
ANOVA table	SS	DF	MS	F (DFn, DFd)	P value		MCSF vs. IL4 + IL13	-86.56	-694.9 to 521.7	No	ns	0.9977	B-C
Treatment (between columns)	4490310264	9	498923363	F (1.151, 5.753) = 12.92	P=0.0111		MCSF vs. IL13	94.03	-252.3 to 440.3	No	ns	0.9043	B-D
Individual (between rows)	618858118	5	123771624	F (5, 45) = 3.205	P=0.0147		MCSF vs. IL4 10	48.33	-503.6 to 600.2	No	ns	>0.9999	B-E
Residual (random)	1737640998	45	38614244				MCSF vs. IL4 20	-104.3	-952.6 to 744.1	No	ns	0.9992	B-F
Total	6846809380	59					MCSF vs. IFNg 50	-26818	-62087 to 8451	No	ns	0.1362	B-G
							MCSF vs. LPS 50	-724.1	-1310 to -138.0	Yes	*	0.021	B-H
Data summary							MCSF vs. IFNg 20 + LPS 100	-12944	-33083 to 7195	No	ns	0.2303	B-I
Number of treatments (columns)	10						MCSF vs. IFNg 20 + LPS 10	-11442	-27724 to 4840	No	ns	0.1759	B-J
Number of subjects (rows)	6						IL4 + IL13 vs. IL13	180.6	-249.2 to 610.4	No	ns	0.5953	C-D
Number of missing values	0						IL4 + IL13 vs. IL4 10	134.9	-169.1 to 438.9	No	ns	0.5442	C-E
							IL4 + IL13 vs. IL4 20	-17.69	-560.9 to 525.5	No	ns	>0.9999	C-F
							IL4 + IL13 vs. IFNg 50	-26731	-61779 to 8316	No	ns	0.1348	C-G
							IL4 + IL13 vs. LPS 50	-637.5	-1240 to -34.79	Yes	*	0.04	C-H
							IL4 + IL13 vs. IFNg 20 + LPS 100	-12857	-32657 to 6942	No	ns	0.2235	C-I
							IL4 + IL13 vs. IFNg 20 + LPS 10	-11355	-27349 to 4638	No	ns	0.1703	C-J
							IL13 vs. IL4 10	-45.69	-358.0 to 266.6	No	ns	0.9973	D-E
							IL13 vs. IL4 20	-198.3	-887.0 to 490.4	No	ns	0.8775	D-F
							IL13 vs. IFNg 50	-26912	-62285 to 8461	No	ns	0.1359	D-G
							IL13 vs. LPS 50	-818.1	-1518 to -118.4	Yes	*	0.0265	D-H
							IL13 vs. IFNg 20 + LPS 100	-13038	-33167 to 7091	No	ns	0.2252	D-I
							IL13 vs. IFNg 20 + LPS 10	-11536	-27868 to 4796	No	ns	0.1731	D-J
							IL4 10 vs. IL4 20	-152.6	-545.3 to 240.1	No	ns	0.6663	E-F
							IL4 10 vs. IFNg 50	-26866	-62081 to 8348	No	ns	0.1347	E-G
							IL4 10 vs. LPS 50	-772.4	-1470 to -75.14	Yes	*	0.0331	E-H
							IL4 10 vs. IFNg 20 + LPS 100	-12992	-32967 to 6982	No	ns	0.2224	E-I
							IL4 10 vs. IFNg 20 + LPS 10	-11490	-27655 to 4675	No	ns	0.1697	E-J
							IL4 20 vs. IFNg 50	-26714	-61694 to 8266	No	ns	0.1342	F-G
							IL4 20 vs. LPS 50	-619.8	-1432 to 192.3	No	ns	0.1345	F-H
							IL4 20 vs. IFNg 20 + LPS 100	-12840	-32614 to 6935	No	ns	0.2236	F-I
							IL4 20 vs. IFNg 20 + LPS 10	-11338	-27269 to 4594	No	ns	0.169	F-J
							IFNg 50 vs. LPS 50	26094	-8667 to 60855	No	ns	0.1421	G-H
							IFNg 50 vs. IFNg 20 + LPS 100	13874	-7674 to 35422	No	ns	0.2291	G-I
							IFNg 50 vs. IFNg 20 + LPS 10	15376	-4659 to 35411	No	ns	0.132	G-J
							LPS 50 vs. IFNg 20 + LPS 100	-12220	-32011 to 7571	No	ns	0.258	H-I
							LPS 50 vs. IFNg 20 + LPS 10	-10718	-26543 to 5107	No	ns	0.1972	H-J
							IFNg 20 + LPS 100 vs. IFNg 20 + LPS 10	1502	-5445 to 8449	No	ns	0.9687	I-J
							Test details	Mean 1	Mean 2	Mean Diff.	SE of diff.	n1	n2	q	DF
							RPMI vs. MCSF	240.8	271	-30.25	88.28	6	6	0.4846	5
							RPMI vs. IL4 + IL13	240.8	357.6	-116.8	99.89	6	6	1.654	5
							RPMI vs. IL13	240.8	177	63.78	89.92	6	6	1.003	5
							RPMI vs. IL4 10	240.8	222.7	18.08	117.4	6	6	0.2178	5
							RPMI vs. IL4 20	240.8	375.3	-134.5	183.9	6	6	1.034	5
							RPMI vs. IFNg 50	240.8	27089	-26848	7129	6	6	5.326	5
							RPMI vs. LPS 50	240.8	995.1	-754.3	123.8	6	6	8.615	5
							RPMI vs. IFNg 20 + LPS 100	240.8	13215	-12974	4075	6	6	4.503	5
							RPMI vs. IFNg 20 + LPS 10	240.8	11713	-11472	3294	6	6	4.926	5
							MCSF vs. IL4 + IL13	271	357.6	-86.56	123	6	6	0.9953	5
							MCSF vs. IL13	271	177	94.03	70.01	6	6	1.899	5
							MCSF vs. IL4 10	271	222.7	48.33	111.6	6	6	0.6126	5
							MCSF vs. IL4 20	271	375.3	-104.3	171.5	6	6	0.8595	5
							MCSF vs. IFNg 50	271	27089	-26818	7131	6	6	5.319	5
							MCSF vs. LPS 50	271	995.1	-724.1	118.5	6	6	8.642	5
							MCSF vs. IFNg 20 + LPS 100	271	13215	-12944	4072	6	6	4.496	5
							MCSF vs. IFNg 20 + LPS 10	271	11713	-11442	3292	6	6	4.915	5
							IL4 + IL13 vs. IL13	357.6	177	180.6	86.9	6	6	2.939	5
							IL4 + IL13 vs. IL4 10	357.6	222.7	134.9	61.46	6	6	3.104	5
							IL4 + IL13 vs. IL4 20	357.6	375.3	-17.69	109.8	6	6	0.2278	5
							IL4 + IL13 vs. IFNg 50	357.6	27089	-26731	7086	6	6	5.335	5
							IL4 + IL13 vs. LPS 50	357.6	995.1	-637.5	121.9	6	6	7.398	5
							IL4 + IL13 vs. IFNg 20 + LPS 100	357.6	13215	-12857	4003	6	6	4.542	5
							IL4 + IL13 vs. IFNg 20 + LPS 10	357.6	11713	-11355	3234	6	6	4.966	5
							IL13 vs. IL4 10	177	222.7	-45.69	63.14	6	6	1.023	5
							IL13 vs. IL4 20	177	375.3	-198.3	139.2	6	6	2.014	5
							IL13 vs. IFNg 50	177	27089	-26912	7152	6	6	5.322	5
							IL13 vs. LPS 50	177	995.1	-818.1	141.5	6	6	8.178	5
							IL13 vs. IFNg 20 + LPS 100	177	13215	-13038	4070	6	6	4.531	5
							IL13 vs. IFNg 20 + LPS 10	177	11713	-11536	3302	6	6	4.941	5
							IL4 10 vs. IL4 20	222.7	375.3	-152.6	79.4	6	6	2.718	5
							IL4 10 vs. IFNg 50	222.7	27089	-26866	7120	6	6	5.336	5
							IL4 10 vs. LPS 50	222.7	995.1	-772.4	141	6	6	7.748	5
							IL4 10 vs. IFNg 20 + LPS 100	222.7	13215	-12992	4038	6	6	4.55	5
							IL4 10 vs. IFNg 20 + LPS 10	222.7	11713	-11490	3268	6	6	4.972	5
							IL4 20 vs. IFNg 50	375.3	27089	-26714	7072	6	6	5.342	5
							IL4 20 vs. LPS 50	375.3	995.1	-619.8	164.2	6	6	5.339	5
							IL4 20 vs. IFNg 20 + LPS 100	375.3	13215	-12840	3998	6	6	4.542	5
							IL4 20 vs. IFNg 20 + LPS 10	375.3	11713	-11338	3221	6	6	4.978	5
							IFNg 50 vs. LPS 50	27089	995.1	26094	7028	6	6	5.251	5
							IFNg 50 vs. IFNg 20 + LPS 100	27089	13215	13874	4357	6	6	4.504	5
							IFNg 50 vs. IFNg 20 + LPS 10	27089	11713	15376	4051	6	6	5.368	5
							LPS 50 vs. IFNg 20 + LPS 100	995.1	13215	-12220	4001	6	6	4.319	5
							LPS 50 vs. IFNg 20 + LPS 10	995.1	11713	-10718	3200	6	6	4.737	5
							IFNg 20 + LPS 100 vs. IFNg 20 + LPS 10	13215	11713	1502	1405	6	6	1.512	5
							Compact letter display
							IFNg 50	A B
							IFNg 20 + LPS 100	A B
							IFNg 20 + LPS 10	A B
							LPS 50	A
							IL4 20	A B
							IL4 + IL13	B
							MCSF	B
							RPMI	B
							IL4 10	B
							IL13	B

## Sheet: IL-12p70
Repeated measures ANOVA summary							Multiple Comparisons
Assume sphericity?	No						Number of families	1
F	2.263						Number of comparisons per family	45
P value	0.1143						Alpha	0.05
P value summary	ns
Statistically significant (P < 0.05)?	No						Tukey's multiple comparisons test	Mean Diff.	95.00% CI of diff.	Below threshold?	Summary	Adjusted P Value
Geisser-Greenhouse's epsilon	0.3694						RPMI vs. MCSF	7.278	-25.59 to 40.14	No	ns	0.9644	A-B
R squared	0.3116						RPMI vs. IL4 + IL13	-1.278	-24.84 to 22.28	No	ns	>0.9999	A-C
							RPMI vs. IL13	0.4167	-32.86 to 33.69	No	ns	>0.9999	A-D
Was the matching effective?							RPMI vs. IL4 10	5.222	-18.57 to 29.02	No	ns	0.9661	A-E
F	7.2						RPMI vs. IL4 20	1.417	-30.31 to 33.15	No	ns	>0.9999	A-F
P value	<0.0001						RPMI vs. IFNg 50	-3.889	-43.11 to 35.33	No	ns	0.9999	A-G
P value summary	****						RPMI vs. LPS	-0.5278	-43.99 to 42.93	No	ns	>0.9999	A-H
Is there significant matching (P < 0.05)?	Yes						RPMI vs. IFNg + LPS 100	-11.97	-37.54 to 13.59	No	ns	0.4933	A-I
R squared	0.3551						RPMI vs. IFNg + LPS 10	-8.722	-42.39 to 24.95	No	ns	0.9225	A-J
							MCSF vs. IL4 + IL13	-8.556	-27.85 to 10.74	No	ns	0.5449	B-C
ANOVA table	SS	DF	MS	F (DFn, DFd)	P value		MCSF vs. IL13	-6.861	-34.95 to 21.23	No	ns	0.9413	B-D
Treatment (between columns)	1826	9	202.9	F (3.324, 16.62) = 2.263	P=0.1143		MCSF vs. IL4 10	-2.056	-15.03 to 10.92	No	ns	0.9953	B-E
Individual (between rows)	3227	5	645.5	F (5, 45) = 7.200	P<0.0001		MCSF vs. IL4 20	-5.861	-23.47 to 11.75	No	ns	0.7902	B-F
Residual (random)	4034	45	89.65				MCSF vs. IFNg 50	-11.17	-24.61 to 2.273	No	ns	0.1003	B-G
Total	9088	59					MCSF vs. LPS	-7.806	-33.18 to 17.57	No	ns	0.8414	B-H
							MCSF vs. IFNg + LPS 100	-19.25	-36.79 to -1.709	Yes	*	0.0344	B-I
Data summary							MCSF vs. IFNg + LPS 10	-16	-51.44 to 19.44	No	ns	0.5278	B-J
Number of treatments (columns)	10						IL4 + IL13 vs. IL13	1.694	-28.20 to 31.58	No	ns	>0.9999	C-D
Number of subjects (rows)	6						IL4 + IL13 vs. IL4 10	6.5	-10.96 to 23.96	No	ns	0.7033	C-E
Number of missing values	0						IL4 + IL13 vs. IL4 20	2.694	-19.70 to 25.09	No	ns	0.9993	C-F
							IL4 + IL13 vs. IFNg 50	-2.611	-26.81 to 21.59	No	ns	0.9997	C-G
							IL4 + IL13 vs. LPS	0.75	-21.04 to 22.54	No	ns	>0.9999	C-H
							IL4 + IL13 vs. IFNg + LPS 100	-10.69	-28.55 to 7.161	No	ns	0.2803	C-I
							IL4 + IL13 vs. IFNg + LPS 10	-7.444	-33.85 to 18.96	No	ns	0.8876	C-J
							IL13 vs. IL4 10	4.806	-21.37 to 30.98	No	ns	0.9878	D-E
							IL13 vs. IL4 20	1	-21.65 to 23.65	No	ns	>0.9999	D-F
							IL13 vs. IFNg 50	-4.306	-26.91 to 18.30	No	ns	0.9848	D-G
							IL13 vs. LPS	-0.9444	-39.07 to 37.18	No	ns	>0.9999	D-H
							IL13 vs. IFNg + LPS 100	-12.39	-39.63 to 14.85	No	ns	0.5209	D-I
							IL13 vs. IFNg + LPS 10	-9.139	-32.60 to 14.32	No	ns	0.6641	D-J
							IL4 10 vs. IL4 20	-3.806	-16.05 to 8.442	No	ns	0.8353	E-F
							IL4 10 vs. IFNg 50	-9.111	-30.38 to 12.16	No	ns	0.5772	E-G
							IL4 10 vs. LPS	-5.75	-39.13 to 27.63	No	ns	0.9918	E-H
							IL4 10 vs. IFNg + LPS 100	-17.19	-24.21 to -10.18	Yes	***	0.0009	E-I
							IL4 10 vs. IFNg + LPS 10	-13.94	-48.73 to 20.84	No	ns	0.6383	E-J
							IL4 20 vs. IFNg 50	-5.306	-23.14 to 12.53	No	ns	0.8605	F-G
							IL4 20 vs. LPS	-1.944	-36.71 to 32.82	No	ns	>0.9999	F-H
							IL4 20 vs. IFNg + LPS 100	-13.39	-23.31 to -3.470	Yes	*	0.0143	F-I
							IL4 20 vs. IFNg + LPS 10	-10.14	-42.92 to 22.64	No	ns	0.8381	F-J
							IFNg 50 vs. LPS	3.361	-20.89 to 27.61	No	ns	0.9981	G-H
							IFNg 50 vs. IFNg + LPS 100	-8.083	-31.64 to 15.47	No	ns	0.768	G-I
							IFNg 50 vs. IFNg + LPS 10	-4.833	-34.39 to 24.73	No	ns	0.9942	G-J
							LPS vs. IFNg + LPS 100	-11.44	-46.22 to 23.34	No	ns	0.7981	H-I
							LPS vs. IFNg + LPS 10	-8.194	-39.39 to 23.00	No	ns	0.9174	H-J
							IFNg + LPS 100 vs. IFNg + LPS 10	3.25	-31.87 to 38.37	No	ns	>0.9999	I-J
							Test details	Mean 1	Mean 2	Mean Diff.	SE of diff.	n1	n2	q	DF
							RPMI vs. MCSF	86.97	79.69	7.278	6.645	6	6	1.549	5
							RPMI vs. IL4 + IL13	86.97	88.25	-1.278	4.763	6	6	0.3794	5
							RPMI vs. IL13	86.97	86.56	0.4167	6.727	6	6	0.08759	5
							RPMI vs. IL4 10	86.97	81.75	5.222	4.811	6	6	1.535	5
							RPMI vs. IL4 20	86.97	85.56	1.417	6.415	6	6	0.3123	5
							RPMI vs. IFNg 50	86.97	90.86	-3.889	7.929	6	6	0.6936	5
							RPMI vs. LPS	86.97	87.5	-0.5278	8.787	6	6	0.08495	5
							RPMI vs. IFNg + LPS 100	86.97	98.94	-11.97	5.169	6	6	3.276	5
							RPMI vs. IFNg + LPS 10	86.97	95.69	-8.722	6.807	6	6	1.812	5
							MCSF vs. IL4 + IL13	79.69	88.25	-8.556	3.901	6	6	3.101	5
							MCSF vs. IL13	79.69	86.56	-6.861	5.679	6	6	1.709	5
							MCSF vs. IL4 10	79.69	81.75	-2.056	2.624	6	6	1.108	5
							MCSF vs. IL4 20	79.69	85.56	-5.861	3.561	6	6	2.328	5
							MCSF vs. IFNg 50	79.69	90.86	-11.17	2.717	6	6	5.812	5
							MCSF vs. LPS	79.69	87.5	-7.806	5.131	6	6	2.151	5
							MCSF vs. IFNg + LPS 100	79.69	98.94	-19.25	3.546	6	6	7.676	5
							MCSF vs. IFNg + LPS 10	79.69	95.69	-16	7.165	6	6	3.158	5
							IL4 + IL13 vs. IL13	88.25	86.56	1.694	6.043	6	6	0.3965	5
							IL4 + IL13 vs. IL4 10	88.25	81.75	6.5	3.531	6	6	2.603	5
							IL4 + IL13 vs. IL4 20	88.25	85.56	2.694	4.529	6	6	0.8414	5
							IL4 + IL13 vs. IFNg 50	88.25	90.86	-2.611	4.893	6	6	0.7547	5
							IL4 + IL13 vs. LPS	88.25	87.5	0.75	4.405	6	6	0.2408	5
							IL4 + IL13 vs. IFNg + LPS 100	88.25	98.94	-10.69	3.61	6	6	4.19	5
							IL4 + IL13 vs. IFNg + LPS 10	88.25	95.69	-7.444	5.338	6	6	1.972	5
							IL13 vs. IL4 10	86.56	81.75	4.806	5.292	6	6	1.284	5
							IL13 vs. IL4 20	86.56	85.56	1	4.58	6	6	0.3088	5
							IL13 vs. IFNg 50	86.56	90.86	-4.306	4.571	6	6	1.332	5
							IL13 vs. LPS	86.56	87.5	-0.9444	7.708	6	6	0.1733	5
							IL13 vs. IFNg + LPS 100	86.56	98.94	-12.39	5.507	6	6	3.181	5
							IL13 vs. IFNg + LPS 10	86.56	95.69	-9.139	4.744	6	6	2.725	5
							IL4 10 vs. IL4 20	81.75	85.56	-3.806	2.476	6	6	2.173	5
							IL4 10 vs. IFNg 50	81.75	90.86	-9.111	4.3	6	6	2.997	5
							IL4 10 vs. LPS	81.75	87.5	-5.75	6.749	6	6	1.205	5
							IL4 10 vs. IFNg + LPS 100	81.75	98.94	-17.19	1.419	6	6	17.14	5
							IL4 10 vs. IFNg + LPS 10	81.75	95.69	-13.94	7.032	6	6	2.804	5
							IL4 20 vs. IFNg 50	85.56	90.86	-5.306	3.606	6	6	2.081	5
							IL4 20 vs. LPS	85.56	87.5	-1.944	7.03	6	6	0.3912	5
							IL4 20 vs. IFNg + LPS 100	85.56	98.94	-13.39	2.005	6	6	9.442	5
							IL4 20 vs. IFNg + LPS 10	85.56	95.69	-10.14	6.628	6	6	2.163	5
							IFNg 50 vs. LPS	90.86	87.5	3.361	4.903	6	6	0.9694	5
							IFNg 50 vs. IFNg + LPS 100	90.86	98.94	-8.083	4.763	6	6	2.4	5
							IFNg 50 vs. IFNg + LPS 10	90.86	95.69	-4.833	5.977	6	6	1.144	5
							LPS vs. IFNg + LPS 100	87.5	98.94	-11.44	7.032	6	6	2.302	5
							LPS vs. IFNg + LPS 10	87.5	95.69	-8.194	6.307	6	6	1.837	5
							IFNg + LPS 100 vs. IFNg + LPS 10	98.94	95.69	3.25	7.101	6	6	0.6472	5
							Compact letter display
							IFNg + LPS 100	A
							IFNg + LPS 10	A B
							IFNg 50	A B
							IL4 + IL13	A B
							LPS	A B
							RPMI	A B
							IL13	A B
							IL4 20	B
							IL4 10	B
							MCSF	B

## Sheet: IL-23
Repeated measures ANOVA summary							Multiple Comparisons
Assume sphericity?	No
F	39.95						Number of families	1
P value	<0.0001						Number of comparisons per family	45
P value summary	****						Alpha	0.05
Statistically significant (P < 0.05)?	Yes
Geisser-Greenhouse's epsilon	0.2596						Tukey's multiple comparisons test	Mean Diff.	95.00% CI of diff.	Below threshold?	Summary	Adjusted P Value
R squared	0.8888						RPMI vs. MCSF	218.6	-1314 to 1751	No	ns	0.9977	A-B
							RPMI vs. IL4 + IL13	110.4	-1585 to 1805	No	ns	>0.9999	A-C
Was the matching effective?							RPMI vs. IL13	249.4	-1287 to 1786	No	ns	0.9945	A-D
F	4.22						RPMI vs. IL4 10	263.8	-1415 to 1942	No	ns	0.9955	A-E
P value	0.0031						RPMI vs. IL4 20	286.9	-1348 to 1922	No	ns	0.9908	A-F
P value summary	**						RPMI vs. IFNg 50	-2883	-5213 to -551.8	Yes	*	0.0209	A-G
Is there significant matching (P < 0.05)?	Yes						RPMI vs. LPS	-3343	-5624 to -1063	Yes	**	0.0099	A-H
R squared	0.04957						RPMI vs. IFNg + LPS 100	-4822	-8529 to -1114	Yes	*	0.0168	A-I
							RPMI vs. IFNg + LPS 10	-4448	-7096 to -1799	Yes	**	0.0054	A-J
ANOVA table	SS	DF	MS	F (DFn, DFd)	P value		MCSF vs. IL4 + IL13	-108.2	-1069 to 853.0	No	ns	0.9996	B-C
Treatment (between columns)	252911629	9	28101292	F (2.337, 11.68) = 39.95	P<0.0001		MCSF vs. IL13	30.81	-676.4 to 738.1	No	ns	>0.9999	B-D
Individual (between rows)	14842941	5	2968588	F (5, 45) = 4.220	P=0.0031		MCSF vs. IL4 10	45.22	-845.7 to 936.2	No	ns	>0.9999	B-E
Residual (random)	31652804	45	703396				MCSF vs. IL4 20	68.32	-641.1 to 777.8	No	ns	0.9999	B-F
Total	299407374	59					MCSF vs. IFNg 50	-3101	-5466 to -735.9	Yes	*	0.0162	B-G
							MCSF vs. LPS	-3562	-6441 to -683.0	Yes	*	0.0208	B-H
Data summary							MCSF vs. IFNg + LPS 100	-5040	-8729 to -1351	Yes	*	0.0136	B-I
Number of treatments (columns)	10						MCSF vs. IFNg + LPS 10	-4666	-7852 to -1480	Yes	**	0.01	B-J
Number of subjects (rows)	6						IL4 + IL13 vs. IL13	139	-354.4 to 632.3	No	ns	0.8881	C-D
Number of missing values	0						IL4 + IL13 vs. IL4 10	153.4	-257.6 to 564.4	No	ns	0.701	C-E
							IL4 + IL13 vs. IL4 20	176.5	-333.6 to 686.6	No	ns	0.7618	C-F
							IL4 + IL13 vs. IFNg 50	-2993	-5721 to -264.9	Yes	*	0.0345	C-G
							IL4 + IL13 vs. LPS	-3454	-6706 to -201.2	Yes	*	0.0394	C-H
							IL4 + IL13 vs. IFNg + LPS 100	-4932	-8043 to -1821	Yes	**	0.007	C-I
							IL4 + IL13 vs. IFNg + LPS 10	-4558	-7623 to -1493	Yes	**	0.0093	C-J
							IL13 vs. IL4 10	14.42	-341.7 to 370.5	No	ns	>0.9999	D-E
							IL13 vs. IL4 20	37.51	-91.96 to 167.0	No	ns	0.8743	D-F
							IL13 vs. IFNg 50	-3132	-5616 to -647.4	Yes	*	0.0192	D-G
							IL13 vs. LPS	-3593	-6512 to -673.0	Yes	*	0.0213	D-H
							IL13 vs. IFNg + LPS 100	-5071	-8231 to -1911	Yes	**	0.0066	D-I
							IL13 vs. IFNg + LPS 10	-4697	-7562 to -1832	Yes	**	0.006	D-J
							IL4 10 vs. IL4 20	23.1	-306.4 to 352.6	No	ns	>0.9999	E-F
							IL4 10 vs. IFNg 50	-3146	-5587 to -705.1	Yes	*	0.0175	E-G
							IL4 10 vs. LPS	-3607	-6579 to -635.1	Yes	*	0.0226	E-H
							IL4 10 vs. IFNg + LPS 100	-5085	-7977 to -2193	Yes	**	0.0043	E-I
							IL4 10 vs. IFNg + LPS 10	-4711	-7506 to -1917	Yes	**	0.0053	E-J
							IL4 20 vs. IFNg 50	-3169	-5624 to -714.6	Yes	*	0.0174	F-G
							IL4 20 vs. LPS	-3630	-6567 to -693.6	Yes	*	0.0209	F-H
							IL4 20 vs. IFNg + LPS 100	-5109	-8243 to -1974	Yes	**	0.0062	F-I
							IL4 20 vs. IFNg + LPS 10	-4735	-7602 to -1867	Yes	**	0.0058	F-J
							IFNg 50 vs. LPS	-460.8	-1770 to 848.3	No	ns	0.7485	G-H
							IFNg 50 vs. IFNg + LPS 100	-1939	-5280 to 1402	No	ns	0.3046	G-I
							IFNg 50 vs. IFNg + LPS 10	-1565	-3470 to 339.4	No	ns	0.1042	G-J
							LPS vs. IFNg + LPS 100	-1478	-5197 to 2240	No	ns	0.646	H-I
							LPS vs. IFNg + LPS 10	-1104	-2786 to 577.2	No	ns	0.2162	H-J
							IFNg + LPS 100 vs. IFNg + LPS 10	374	-1980 to 2728	No	ns	0.9952	I-J
							Test details	Mean 1	Mean 2	Mean Diff.	SE of diff.	n1	n2	q	DF
							RPMI vs. MCSF	924.7	706.1	218.6	309.8	6	6	0.9978	5
							RPMI vs. IL4 + IL13	924.7	814.3	110.4	342.7	6	6	0.4555	5
							RPMI vs. IL13	924.7	675.3	249.4	310.6	6	6	1.135	5
							RPMI vs. IL4 10	924.7	660.9	263.8	339.4	6	6	1.099	5
							RPMI vs. IL4 20	924.7	637.8	286.9	330.5	6	6	1.227	5
							RPMI vs. IFNg 50	924.7	3807	-2883	471.2	6	6	8.651	5
							RPMI vs. LPS	924.7	4268	-3343	461	6	6	10.26	5
							RPMI vs. IFNg + LPS 100	924.7	5746	-4822	749.7	6	6	9.096	5
							RPMI vs. IFNg + LPS 10	924.7	5372	-4448	535.5	6	6	11.74	5
							MCSF vs. IL4 + IL13	706.1	814.3	-108.2	194.3	6	6	0.7872	5
							MCSF vs. IL13	706.1	675.3	30.81	143	6	6	0.3047	5
							MCSF vs. IL4 10	706.1	660.9	45.22	180.1	6	6	0.355	5
							MCSF vs. IL4 20	706.1	637.8	68.32	143.4	6	6	0.6736	5
							MCSF vs. IFNg 50	706.1	3807	-3101	478.2	6	6	9.171	5
							MCSF vs. LPS	706.1	4268	-3562	582.1	6	6	8.654	5
							MCSF vs. IFNg + LPS 100	706.1	5746	-5040	745.8	6	6	9.557	5
							MCSF vs. IFNg + LPS 10	706.1	5372	-4666	644.2	6	6	10.24	5
							IL4 + IL13 vs. IL13	814.3	675.3	139	99.75	6	6	1.97	5
							IL4 + IL13 vs. IL4 10	814.3	660.9	153.4	83.1	6	6	2.61	5
							IL4 + IL13 vs. IL4 20	814.3	637.8	176.5	103.1	6	6	2.42	5
							IL4 + IL13 vs. IFNg 50	814.3	3807	-2993	551.6	6	6	7.674	5
							IL4 + IL13 vs. LPS	814.3	4268	-3454	657.6	6	6	7.427	5
							IL4 + IL13 vs. IFNg + LPS 100	814.3	5746	-4932	629	6	6	11.09	5
							IL4 + IL13 vs. IFNg + LPS 10	814.3	5372	-4558	619.6	6	6	10.4	5
							IL13 vs. IL4 10	675.3	660.9	14.42	71.99	6	6	0.2832	5
							IL13 vs. IL4 20	675.3	637.8	37.51	26.18	6	6	2.027	5
							IL13 vs. IFNg 50	675.3	3807	-3132	502.3	6	6	8.817	5
							IL13 vs. LPS	675.3	4268	-3593	590.3	6	6	8.607	5
							IL13 vs. IFNg + LPS 100	675.3	5746	-5071	639	6	6	11.22	5
							IL13 vs. IFNg + LPS 10	675.3	5372	-4697	579.3	6	6	11.47	5
							IL4 10 vs. IL4 20	660.9	637.8	23.1	66.63	6	6	0.4903	5
							IL4 10 vs. IFNg 50	660.9	3807	-3146	493.6	6	6	9.015	5
							IL4 10 vs. LPS	660.9	4268	-3607	600.9	6	6	8.49	5
							IL4 10 vs. IFNg + LPS 100	660.9	5746	-5085	584.7	6	6	12.3	5
							IL4 10 vs. IFNg + LPS 10	660.9	5372	-4711	565	6	6	11.79	5
							IL4 20 vs. IFNg 50	637.8	3807	-3169	496.3	6	6	9.031	5
							IL4 20 vs. LPS	637.8	4268	-3630	593.7	6	6	8.647	5
							IL4 20 vs. IFNg + LPS 100	637.8	5746	-5109	633.7	6	6	11.4	5
							IL4 20 vs. IFNg + LPS 10	637.8	5372	-4735	579.8	6	6	11.55	5
							IFNg 50 vs. LPS	3807	4268	-460.8	264.7	6	6	2.462	5
							IFNg 50 vs. IFNg + LPS 100	3807	5746	-1939	675.5	6	6	4.06	5
							IFNg 50 vs. IFNg + LPS 10	3807	5372	-1565	385.1	6	6	5.748	5
							LPS vs. IFNg + LPS 100	4268	5746	-1478	751.9	6	6	2.781	5
							LPS vs. IFNg + LPS 10	4268	5372	-1104	340	6	6	4.594	5
							IFNg + LPS 100 vs. IFNg + LPS 10	5746	5372	374	475.9	6	6	1.111	5
							Compact letter display
							IFNg + LPS 100	A
							IFNg + LPS 10	A
							LPS	A
							IFNg 50	A
							RPMI	B
							IL4 + IL13	B
							MCSF	B
							IL13	B
							IL4 10	B
							IL4 20	B

## Sheet: CXCL10
Repeated measures ANOVA summary							Multiple Comparisons
Assume sphericity?	No						Number of families	1
F	87.78						Number of comparisons per family	45
P value	<0.0001						Alpha	0.05
P value summary	****
Statistically significant (P < 0.05)?	Yes						Tukey's multiple comparisons test	Mean Diff.	95.00% CI of diff.	Below threshold?	Summary	Adjusted P Value
Geisser-Greenhouse's epsilon	0.1441						RPMI vs. MCSF	3944	-22679 to 30567	No	ns	0.997	A-B
R squared	0.9461						RPMI vs. IL4 + IL13	4055	-23932 to 32043	No	ns	0.9974	A-C
							RPMI vs. IL13	5235	-20942 to 31412	No	ns	0.9798	A-D
Was the matching effective?							RPMI vs. IL4 10	4142	-24254 to 32538	No	ns	0.9973	A-E
F	2.573						RPMI vs. IL4 20	5147	-21546 to 31840	No	ns	0.9837	A-F
P value	0.0395						RPMI vs. IFNg 50	-102015	-196037 to -7993	Yes	*	0.0361	A-G
P value summary	*						RPMI vs. LPS	-135398	-220521 to -50275	Yes	**	0.0069	A-H
Is there significant matching (P < 0.05)?	Yes						RPMI vs. IFNg + LPS 100	-150975	-180484 to -121465	Yes	****	<0.0001	A-I
R squared	0.01517						RPMI vs. IFNg + LPS 10	-152555	-182768 to -122342	Yes	****	<0.0001	A-J
							MCSF vs. IL4 + IL13	111.1	-8144 to 8367	No	ns	>0.9999	B-C
ANOVA table	SS	DF	MS	F (DFn, DFd)	P value		MCSF vs. IL13	1290	-5447 to 8028	No	ns	0.9843	B-D
Treatment (between columns)	288199269819	9	32022141091	F (1.297, 6.486) = 87.78	P<0.0001		MCSF vs. IL4 10	197.8	-8891 to 9287	No	ns	>0.9999	B-E
Individual (between rows)	4693065071	5	938613014	F (5, 45) = 2.573	P=0.0395		MCSF vs. IL4 20	1203	-6224 to 8629	No	ns	0.9945	B-F
Residual (random)	16416170826	45	364803796				MCSF vs. IFNg 50	-105959	-199215 to -12704	Yes	*	0.0298	B-G
Total	309308505716	59					MCSF vs. LPS	-139342	-222415 to -56269	Yes	**	0.0054	B-H
							MCSF vs. IFNg + LPS 100	-154919	-164703 to -145135	Yes	****	<0.0001	B-I
Data summary							MCSF vs. IFNg + LPS 10	-156499	-172951 to -140048	Yes	****	<0.0001	B-J
Number of treatments (columns)	10						IL4 + IL13 vs. IL13	1179	-1609 to 3968	No	ns	0.5893	C-D
Number of subjects (rows)	6						IL4 + IL13 vs. IL4 10	86.67	-3159 to 3332	No	ns	>0.9999	C-E
Number of missing values	0						IL4 + IL13 vs. IL4 20	1091	-2180 to 4363	No	ns	0.7883	C-F
							IL4 + IL13 vs. IFNg 50	-106070	-203087 to -9054	Yes	*	0.035	C-G
							IL4 + IL13 vs. LPS	-139453	-226284 to -52623	Yes	**	0.0066	C-H
							IL4 + IL13 vs. IFNg + LPS 100	-155030	-160553 to -149507	Yes	****	<0.0001	C-I
							IL4 + IL13 vs. IFNg + LPS 10	-156610	-175006 to -138214	Yes	****	<0.0001	C-J
							IL13 vs. IL4 10	-1093	-5595 to 3410	No	ns	0.9431	D-E
							IL13 vs. IL4 20	-87.85	-2757 to 2581	No	ns	>0.9999	D-F
							IL13 vs. IFNg 50	-107250	-203678 to -10822	Yes	*	0.0326	D-G
							IL13 vs. LPS	-140633	-226232 to -55034	Yes	**	0.0059	D-H
							IL13 vs. IFNg + LPS 100	-156209	-163353 to -149066	Yes	****	<0.0001	D-I
							IL13 vs. IFNg + LPS 10	-157790	-175335 to -140245	Yes	****	<0.0001	D-J
							IL4 10 vs. IL4 20	1005	-1665 to 3674	No	ns	0.6938	E-F
							IL4 10 vs. IFNg 50	-106157	-200797 to -11517	Yes	*	0.0315	E-G
							IL4 10 vs. LPS	-139540	-224309 to -54771	Yes	**	0.0059	E-H
							IL4 10 vs. IFNg + LPS 100	-155117	-159265 to -150969	Yes	****	<0.0001	E-I
							IL4 10 vs. IFNg + LPS 10	-156697	-172974 to -140420	Yes	****	<0.0001	E-J
							IL4 20 vs. IFNg 50	-107162	-201553 to -12771	Yes	*	0.0299	F-G
							IL4 20 vs. LPS	-140545	-224337 to -56753	Yes	**	0.0054	F-H
							IL4 20 vs. IFNg + LPS 100	-156122	-161479 to -150764	Yes	****	<0.0001	F-I
							IL4 20 vs. IFNg + LPS 10	-157702	-173150 to -142253	Yes	****	<0.0001	F-J
							IFNg 50 vs. LPS	-33383	-78541 to 11775	No	ns	0.1495	G-H
							IFNg 50 vs. IFNg + LPS 100	-48960	-141788 to 43869	No	ns	0.3846	G-I
							IFNg 50 vs. IFNg + LPS 10	-50540	-130935 to 29855	No	ns	0.2453	G-J
							LPS vs. IFNg + LPS 100	-15577	-99420 to 68266	No	ns	0.9869	H-I
							LPS vs. IFNg + LPS 10	-17157	-85729 to 51416	No	ns	0.9341	H-J
							IFNg + LPS 100 vs. IFNg + LPS 10	-1580	-17026 to 13866	No	ns	0.9998	I-J
							Test details	Mean 1	Mean 2	Mean Diff.	SE of diff.	n1	n2	q	DF
							RPMI vs. MCSF	6557	2613	3944	5383	6	6	1.036	5
							RPMI vs. IL4 + IL13	6557	2502	4055	5659	6	6	1.014	5
							RPMI vs. IL13	6557	1322	5235	5293	6	6	1.399	5
							RPMI vs. IL4 10	6557	2415	4142	5741	6	6	1.02	5
							RPMI vs. IL4 20	6557	1410	5147	5397	6	6	1.349	5
							RPMI vs. IFNg 50	6557	108572	-102015	19010	6	6	7.589	5
							RPMI vs. LPS	6557	141955	-135398	17210	6	6	11.13	5
							RPMI vs. IFNg + LPS 100	6557	157532	-150975	5966	6	6	35.79	5
							RPMI vs. IFNg + LPS 10	6557	159112	-152555	6109	6	6	35.32	5
							MCSF vs. IL4 + IL13	2613	2502	111.1	1669	6	6	0.09417	5
							MCSF vs. IL13	2613	1322	1290	1362	6	6	1.34	5
							MCSF vs. IL4 10	2613	2415	197.8	1838	6	6	0.1522	5
							MCSF vs. IL4 20	2613	1410	1203	1501	6	6	1.133	5
							MCSF vs. IFNg 50	2613	108572	-105959	18855	6	6	7.948	5
							MCSF vs. LPS	2613	141955	-139342	16796	6	6	11.73	5
							MCSF vs. IFNg + LPS 100	2613	157532	-154919	1978	6	6	110.8	5
							MCSF vs. IFNg + LPS 10	2613	159112	-156499	3326	6	6	66.54	5
							IL4 + IL13 vs. IL13	2502	1322	1179	563.9	6	6	2.958	5
							IL4 + IL13 vs. IL4 10	2502	2415	86.67	656.2	6	6	0.1868	5
							IL4 + IL13 vs. IL4 20	2502	1410	1091	661.4	6	6	2.334	5
							IL4 + IL13 vs. IFNg 50	2502	108572	-106070	19615	6	6	7.647	5
							IL4 + IL13 vs. LPS	2502	141955	-139453	17556	6	6	11.23	5
							IL4 + IL13 vs. IFNg + LPS 100	2502	157532	-155030	1117	6	6	196.3	5
							IL4 + IL13 vs. IFNg + LPS 10	2502	159112	-156610	3719	6	6	59.55	5
							IL13 vs. IL4 10	1322	2415	-1093	910.3	6	6	1.698	5
							IL13 vs. IL4 20	1322	1410	-87.85	539.6	6	6	0.2303	5
							IL13 vs. IFNg 50	1322	108572	-107250	19496	6	6	7.78	5
							IL13 vs. LPS	1322	141955	-140633	17307	6	6	11.49	5
							IL13 vs. IFNg + LPS 100	1322	157532	-156209	1444	6	6	153	5
							IL13 vs. IFNg + LPS 10	1322	159112	-157790	3547	6	6	62.91	5
							IL4 10 vs. IL4 20	2415	1410	1005	539.8	6	6	2.633	5
							IL4 10 vs. IFNg 50	2415	108572	-106157	19135	6	6	7.846	5
							IL4 10 vs. LPS	2415	141955	-139540	17139	6	6	11.51	5
							IL4 10 vs. IFNg + LPS 100	2415	157532	-155117	838.6	6	6	261.6	5
							IL4 10 vs. IFNg + LPS 10	2415	159112	-156697	3291	6	6	67.34	5
							IL4 20 vs. IFNg 50	1410	108572	-107162	19084	6	6	7.941	5
							IL4 20 vs. LPS	1410	141955	-140545	16941	6	6	11.73	5
							IL4 20 vs. IFNg + LPS 100	1410	157532	-156122	1083	6	6	203.8	5
							IL4 20 vs. IFNg + LPS 10	1410	159112	-157702	3123	6	6	71.4	5
							IFNg 50 vs. LPS	108572	141955	-33383	9130	6	6	5.171	5
							IFNg 50 vs. IFNg + LPS 100	108572	157532	-48960	18768	6	6	3.689	5
							IFNg 50 vs. IFNg + LPS 10	108572	159112	-50540	16254	6	6	4.397	5
							LPS vs. IFNg + LPS 100	141955	157532	-15577	16952	6	6	1.3	5
							LPS vs. IFNg + LPS 10	141955	159112	-17157	13864	6	6	1.75	5
							IFNg + LPS 100 vs. IFNg + LPS 10	157532	159112	-1580	3123	6	6	0.7156	5
							Compact letter display
							IFNg + LPS 10	A
							IFNg + LPS 100	A
							LPS	A
							IFNg 50	A
							RPMI	B
							MCSF	B
							IL4 + IL13	B
							IL4 10	B
							IL4 20	B
							IL13	B

## Sheet: CCL18
Repeated measures ANOVA summary								Multiple Comparisons
Assume sphericity?	No							Number of families	1
F	11.71							Number of comparisons per family	45
P value	0.0005							Alpha	0.05
P value summary	***
Statistically significant (P < 0.05)?	Yes							Tukey's multiple comparisons test	Mean Diff.	95.00% CI of diff.	Below threshold?	Summary	Adjusted P Value
Geisser-Greenhouse's epsilon	0.3065							RPMI vs. MCSF	-15648	-50865 to 19569	No	ns	0.5429	A-B
R squared	0.7008							RPMI vs. IL4 + IL13	-51430	-90807 to -12054	Yes	*	0.0165	A-C
								RPMI vs. IL13	-29584	-84538 to 25370	No	ns	0.3667	A-D
Was the matching effective?								RPMI vs. IL4 10	-50954	-97716 to -4192	Yes	*	0.0354	A-E
F	11.72							RPMI vs. IL4 20	-56189	-83987 to -28391	Yes	**	0.0023	A-F
P value	<0.0001							RPMI vs. IFNg 50	-30211	-65490 to 5068	No	ns	0.0899	A-G
P value summary	****							RPMI vs. LPS	-17310	-46089 to 11470	No	ns	0.2772	A-H
Is there significant matching (P < 0.05)?	Yes							RPMI vs. IFNg + LPS 100	-22070	-50194 to 6054	No	ns	0.1224	A-I
R squared	0.2804							RPMI vs. IFNg + LPS 10	-20285	-50218 to 9648	No	ns	0.1968	A-J
								MCSF vs. IL4 + IL13	-35783	-84991 to 13426	No	ns	0.1577	B-C
ANOVA table	SS	DF	MS	F (DFn, DFd)	P value			MCSF vs. IL13	-13936	-65102 to 37229	No	ns	0.903	B-D
Treatment (between columns)	18028370733	9	2003152304	F (2.759, 13.79) = 11.71	P=0.0005			MCSF vs. IL4 10	-35307	-83946 to 13333	No	ns	0.1586	B-E
Individual (between rows)	10022209441	5	2004441888	F (5, 45) = 11.72	P<0.0001			MCSF vs. IL4 20	-40541	-85414 to 4332	No	ns	0.0738	B-F
Residual (random)	7697215706	45	171049238					MCSF vs. IFNg 50	-14564	-58400 to 29273	No	ns	0.7914	B-G
Total	35747795880	59						MCSF vs. LPS	-1662	-35409 to 32086	No	ns	>0.9999	B-H
								MCSF vs. IFNg + LPS 100	-6423	-43774 to 30929	No	ns	0.9919	B-I
Data summary								MCSF vs. IFNg + LPS 10	-4637	-45178 to 35904	No	ns	0.9995	B-J
Number of treatments (columns)	10							IL4 + IL13 vs. IL13	21847	-45896 to 89589	No	ns	0.8117	C-D
Number of subjects (rows)	6							IL4 + IL13 vs. IL4 10	476.1	-19334 to 20286	No	ns	>0.9999	C-E
Number of missing values	0							IL4 + IL13 vs. IL4 20	-4758	-22683 to 13166	No	ns	0.9134	C-F
								IL4 + IL13 vs. IFNg 50	21219	8987 to 33451	Yes	**	0.0046	C-G
								IL4 + IL13 vs. LPS	34121	6152 to 62090	Yes	*	0.0221	C-H
								IL4 + IL13 vs. IFNg + LPS 100	29360	3843 to 54877	Yes	*	0.0283	C-I
								IL4 + IL13 vs. IFNg + LPS 10	31145	12642 to 49649	Yes	**	0.0053	C-J
								IL13 vs. IL4 10	-21370	-78365 to 35624	No	ns	0.6971	D-E
								IL13 vs. IL4 20	-26605	-81974 to 28764	No	ns	0.4693	D-F
								IL13 vs. IFNg 50	-627.4	-57554 to 56299	No	ns	>0.9999	D-G
								IL13 vs. LPS	12274	-44349 to 68897	No	ns	0.9682	D-H
								IL13 vs. IFNg + LPS 100	7514	-50443 to 65471	No	ns	0.9988	D-I
								IL13 vs. IFNg + LPS 10	9299	-51227 to 69825	No	ns	0.9962	D-J
								IL4 10 vs. IL4 20	-5235	-28110 to 17641	No	ns	0.9577	E-F
								IL4 10 vs. IFNg 50	20743	3186 to 38300	Yes	*	0.0253	E-G
								IL4 10 vs. LPS	33645	-771.3 to 68061	No	ns	0.0546	E-H
								IL4 10 vs. IFNg + LPS 100	28884	-6224 to 63992	No	ns	0.1038	E-I
								IL4 10 vs. IFNg + LPS 10	30669	1098 to 60241	Yes	*	0.0433	E-J
								IL4 20 vs. IFNg 50	25978	10794 to 41161	Yes	**	0.0049	F-G
								IL4 20 vs. LPS	38879	10464 to 67294	Yes	*	0.0135	F-H
								IL4 20 vs. IFNg + LPS 100	34119	8701 to 59536	Yes	*	0.0147	F-I
								IL4 20 vs. IFNg + LPS 10	35904	14397 to 57410	Yes	**	0.0055	F-J
								IFNg 50 vs. LPS	12902	-8464 to 34267	No	ns	0.2742	G-H
								IFNg 50 vs. IFNg + LPS 100	8141	-10620 to 26902	No	ns	0.5652	G-I
								IFNg 50 vs. IFNg + LPS 10	9926	-3153 to 23006	No	ns	0.1371	G-J
								LPS vs. IFNg + LPS 100	-4761	-19458 to 9937	No	ns	0.8088	H-I
								LPS vs. IFNg + LPS 10	-2975	-15076 to 9125	No	ns	0.9393	H-J
								IFNg + LPS 100 vs. IFNg + LPS 10	1785	-7931 to 11502	No	ns	0.9878	I-J
								Test details	Mean 1	Mean 2	Mean Diff.	SE of diff.	n1	n2	q	DF
								RPMI vs. MCSF	3116	18764	-15648	7120	6	6	3.108	5
								RPMI vs. IL4 + IL13	3116	54547	-51430	7961	6	6	9.136	5
								RPMI vs. IL13	3116	32700	-29584	11111	6	6	3.766	5
								RPMI vs. IL4 10	3116	54071	-50954	9455	6	6	7.622	5
								RPMI vs. IL4 20	3116	59305	-56189	5620	6	6	14.14	5
								RPMI vs. IFNg 50	3116	33328	-30211	7133	6	6	5.99	5
								RPMI vs. LPS	3116	20426	-17310	5819	6	6	4.207	5
								RPMI vs. IFNg + LPS 100	3116	25187	-22070	5686	6	6	5.489	5
								RPMI vs. IFNg + LPS 10	3116	23401	-20285	6052	6	6	4.74	5
								MCSF vs. IL4 + IL13	18764	54547	-35783	9949	6	6	5.086	5
								MCSF vs. IL13	18764	32700	-13936	10345	6	6	1.905	5
								MCSF vs. IL4 10	18764	54071	-35307	9834	6	6	5.077	5
								MCSF vs. IL4 20	18764	59305	-40541	9073	6	6	6.319	5
								MCSF vs. IFNg 50	18764	33328	-14564	8863	6	6	2.324	5
								MCSF vs. LPS	18764	20426	-1662	6823	6	6	0.3444	5
								MCSF vs. IFNg + LPS 100	18764	25187	-6423	7552	6	6	1.203	5
								MCSF vs. IFNg + LPS 10	18764	23401	-4637	8197	6	6	0.8001	5
								IL4 + IL13 vs. IL13	54547	32700	21847	13696	6	6	2.256	5
								IL4 + IL13 vs. IL4 10	54547	54071	476.1	4005	6	6	0.1681	5
								IL4 + IL13 vs. IL4 20	54547	59305	-4758	3624	6	6	1.857	5
								IL4 + IL13 vs. IFNg 50	54547	33328	21219	2473	6	6	12.13	5
								IL4 + IL13 vs. LPS	54547	20426	34121	5655	6	6	8.533	5
								IL4 + IL13 vs. IFNg + LPS 100	54547	25187	29360	5159	6	6	8.048	5
								IL4 + IL13 vs. IFNg + LPS 10	54547	23401	31145	3741	6	6	11.77	5
								IL13 vs. IL4 10	32700	54071	-21370	11523	6	6	2.623	5
								IL13 vs. IL4 20	32700	59305	-26605	11195	6	6	3.361	5
								IL13 vs. IFNg 50	32700	33328	-627.4	11510	6	6	0.07709	5
								IL13 vs. LPS	32700	20426	12274	11448	6	6	1.516	5
								IL13 vs. IFNg + LPS 100	32700	25187	7514	11718	6	6	0.9068	5
								IL13 vs. IFNg + LPS 10	32700	23401	9299	12237	6	6	1.075	5
								IL4 10 vs. IL4 20	54071	59305	-5235	4625	6	6	1.601	5
								IL4 10 vs. IFNg 50	54071	33328	20743	3550	6	6	8.264	5
								IL4 10 vs. LPS	54071	20426	33645	6958	6	6	6.838	5
								IL4 10 vs. IFNg + LPS 100	54071	25187	28884	7098	6	6	5.755	5
								IL4 10 vs. IFNg + LPS 10	54071	23401	30669	5979	6	6	7.254	5
								IL4 20 vs. IFNg 50	59305	33328	25978	3070	6	6	11.97	5
								IL4 20 vs. LPS	59305	20426	38879	5745	6	6	9.571	5
								IL4 20 vs. IFNg + LPS 100	59305	25187	34119	5139	6	6	9.389	5
								IL4 20 vs. IFNg + LPS 10	59305	23401	35904	4348	6	6	11.68	5
								IFNg 50 vs. LPS	33328	20426	12902	4320	6	6	4.224	5
								IFNg 50 vs. IFNg + LPS 100	33328	25187	8141	3793	6	6	3.035	5
								IFNg 50 vs. IFNg + LPS 10	33328	23401	9926	2644	6	6	5.308	5
								LPS vs. IFNg + LPS 100	20426	25187	-4761	2972	6	6	2.266	5
								LPS vs. IFNg + LPS 10	20426	23401	-2975	2446	6	6	1.72	5
								IFNg + LPS 100 vs. IFNg + LPS 10	25187	23401	1785	1965	6	6	1.285	5
								Compact letter display
								IL4 20	A
								IL4 + IL13	A
								IL4 10	A C
								IFNg 50	B
								IL13	A B
								IFNg + LPS 100	B C
								IFNg + LPS 10	B
								LPS	B C
								MCSF	A B
								RPMI	B

## Sheet: CCL17
Repeated measures ANOVA summary							Multiple Comparisons
Assume sphericity?	No						Number of families	1
F	5.175						Number of comparisons per family	45
P value	0.0469						Alpha	0.05
P value summary	*
Statistically significant (P < 0.05)?	Yes						Tukey's multiple comparisons test	Mean Diff.	95.00% CI of diff.	Below threshold?	Summary	Adjusted P Value
Geisser-Greenhouse's epsilon	0.1622						RPMI vs. MCSF	2.444	-14.78 to 19.67	No	ns	0.9978	A-B
R squared	0.5086						RPMI vs. IL4 + IL13	-4617	-14126 to 4892	No	ns	0.4597	A-C
							RPMI vs. IL13	-590.2	-2586 to 1405	No	ns	0.8635	A-D
Was the matching effective?							RPMI vs. IL4 10	-872.6	-2638 to 892.5	No	ns	0.4429	A-E
F	1.78						RPMI vs. IL4 20	-2928	-8560 to 2704	No	ns	0.3974	A-F
P value	0.1364						RPMI vs. IFNg 50	-6.111	-25.71 to 13.48	No	ns	0.8331	A-G
P value summary	ns						RPMI vs. LPS	0.75	-12.09 to 13.59	No	ns	>0.9999	A-H
Is there significant matching (P < 0.05)?	No						RPMI vs. IFNg + LPS 100	-10.81	-27.43 to 5.820	No	ns	0.2229	A-I
R squared	0.08856						RPMI vs. IFNg + LPS 10	-7.194	-21.40 to 7.011	No	ns	0.4208	A-J
							MCSF vs. IL4 + IL13	-4619	-14127 to 4889	No	ns	0.4591	B-C
ANOVA table	SS	DF	MS	F (DFn, DFd)	P value		MCSF vs. IL13	-592.6	-2583 to 1398	No	ns	0.86	B-D
Treatment (between columns)	137067236	9	15229693	F (1.460, 7.298) = 5.175	P=0.0469		MCSF vs. IL4 10	-875	-2648 to 898.4	No	ns	0.4447	B-E
Individual (between rows)	26186943	5	5237389	F (5, 45) = 1.780	P=0.1364		MCSF vs. IL4 20	-2930	-8572 to 2711	No	ns	0.398	B-F
Residual (random)	132431453	45	2942921				MCSF vs. IFNg 50	-8.556	-25.17 to 8.057	No	ns	0.4057	B-G
Total	295685631	59					MCSF vs. LPS	-1.694	-17.36 to 13.98	No	ns	0.9997	B-H
							MCSF vs. IFNg + LPS 100	-13.25	-28.21 to 1.708	No	ns	0.0795	B-I
Data summary							MCSF vs. IFNg + LPS 10	-9.639	-20.58 to 1.304	No	ns	0.0811	B-J
Number of treatments (columns)	10						IL4 + IL13 vs. IL13	4026	-6570 to 14623	No	ns	0.6857	C-D
Number of subjects (rows)	6						IL4 + IL13 vs. IL4 10	3744	-4496 to 11984	No	ns	0.5219	C-E
Number of missing values	0						IL4 + IL13 vs. IL4 20	1689	-6041 to 9418	No	ns	0.9669	C-F
							IL4 + IL13 vs. IFNg 50	4610	-4900 to 14121	No	ns	0.4611	C-G
							IL4 + IL13 vs. LPS	4617	-4886 to 14121	No	ns	0.459	C-H
							IL4 + IL13 vs. IFNg + LPS 100	4606	-4900 to 14112	No	ns	0.4615	C-I
							IL4 + IL13 vs. IFNg + LPS 10	4609	-4895 to 14114	No	ns	0.4607	C-J
							IL13 vs. IL4 10	-282.4	-3443 to 2879	No	ns	>0.9999	D-E
							IL13 vs. IL4 20	-2338	-8500 to 3825	No	ns	0.6871	D-F
							IL13 vs. IFNg 50	584.1	-1420 to 2588	No	ns	0.8712	D-G
							IL13 vs. LPS	590.9	-1401 to 2583	No	ns	0.862	D-H
							IL13 vs. IFNg + LPS 100	579.4	-1423 to 2582	No	ns	0.8751	D-I
							IL13 vs. IFNg + LPS 10	583	-1415 to 2581	No	ns	0.8708	D-J
							IL4 10 vs. IL4 20	-2055	-6088 to 1978	No	ns	0.4152	E-F
							IL4 10 vs. IFNg 50	866.5	-908.4 to 2641	No	ns	0.4545	E-G
							IL4 10 vs. LPS	873.3	-888.8 to 2635	No	ns	0.4406	E-H
							IL4 10 vs. IFNg + LPS 100	861.8	-908.1 to 2632	No	ns	0.457	E-I
							IL4 10 vs. IFNg + LPS 10	865.4	-904.2 to 2635	No	ns	0.4529	E-J
							IL4 20 vs. IFNg 50	2922	-2724 to 8568	No	ns	0.4014	F-G
							IL4 20 vs. LPS	2929	-2699 to 8557	No	ns	0.3965	F-H
							IL4 20 vs. IFNg + LPS 100	2917	-2723 to 8557	No	ns	0.4019	F-I
							IL4 20 vs. IFNg + LPS 10	2921	-2718 to 8560	No	ns	0.4007	F-J
							IFNg 50 vs. LPS	6.861	-15.94 to 29.66	No	ns	0.854	G-H
							IFNg 50 vs. IFNg + LPS 100	-4.694	-13.05 to 3.665	No	ns	0.3311	G-I
							IFNg 50 vs. IFNg + LPS 10	-1.083	-13.92 to 11.76	No	ns	>0.9999	G-J
							LPS vs. IFNg + LPS 100	-11.56	-28.28 to 5.167	No	ns	0.1854	H-I
							LPS vs. IFNg + LPS 10	-7.944	-22.21 to 6.319	No	ns	0.3379	H-J
							IFNg + LPS 100 vs. IFNg + LPS 10	3.611	-3.568 to 10.79	No	ns	0.427	I-J
							Test details	Mean 1	Mean 2	Mean Diff.	SE of diff.	n1	n2	q	DF
							RPMI vs. MCSF	59.56	57.11	2.444	3.483	6	6	0.9924	5
							RPMI vs. IL4 + IL13	59.56	4676	-4617	1923	6	6	3.396	5
							RPMI vs. IL13	59.56	649.8	-590.2	403.4	6	6	2.069	5
							RPMI vs. IL4 10	59.56	932.1	-872.6	356.9	6	6	3.458	5
							RPMI vs. IL4 20	59.56	2987	-2928	1139	6	6	3.636	5
							RPMI vs. IFNg 50	59.56	65.67	-6.111	3.962	6	6	2.181	5
							RPMI vs. LPS	59.56	58.81	0.75	2.597	6	6	0.4084	5
							RPMI vs. IFNg + LPS 100	59.56	70.36	-10.81	3.361	6	6	4.546	5
							RPMI vs. IFNg + LPS 10	59.56	66.75	-7.194	2.872	6	6	3.543	5
							MCSF vs. IL4 + IL13	57.11	4676	-4619	1922	6	6	3.398	5
							MCSF vs. IL13	57.11	649.8	-592.6	402.4	6	6	2.083	5
							MCSF vs. IL4 10	57.11	932.1	-875	358.6	6	6	3.451	5
							MCSF vs. IL4 20	57.11	2987	-2930	1141	6	6	3.633	5
							MCSF vs. IFNg 50	57.11	65.67	-8.556	3.359	6	6	3.602	5
							MCSF vs. LPS	57.11	58.81	-1.694	3.168	6	6	0.7564	5
							MCSF vs. IFNg + LPS 100	57.11	70.36	-13.25	3.024	6	6	6.196	5
							MCSF vs. IFNg + LPS 10	57.11	66.75	-9.639	2.213	6	6	6.161	5
							IL4 + IL13 vs. IL13	4676	649.8	4026	2142	6	6	2.658	5
							IL4 + IL13 vs. IL4 10	4676	932.1	3744	1666	6	6	3.178	5
							IL4 + IL13 vs. IL4 20	4676	2987	1689	1563	6	6	1.528	5
							IL4 + IL13 vs. IFNg 50	4676	65.67	4610	1923	6	6	3.391	5
							IL4 + IL13 vs. LPS	4676	58.81	4617	1922	6	6	3.398	5
							IL4 + IL13 vs. IFNg + LPS 100	4676	70.36	4606	1922	6	6	3.389	5
							IL4 + IL13 vs. IFNg + LPS 10	4676	66.75	4609	1922	6	6	3.392	5
							IL13 vs. IL4 10	649.8	932.1	-282.4	639.1	6	6	0.6249	5
							IL13 vs. IL4 20	649.8	2987	-2338	1246	6	6	2.653	5
							IL13 vs. IFNg 50	649.8	65.67	584.1	405.1	6	6	2.039	5
							IL13 vs. LPS	649.8	58.81	590.9	402.8	6	6	2.075	5
							IL13 vs. IFNg + LPS 100	649.8	70.36	579.4	404.9	6	6	2.024	5
							IL13 vs. IFNg + LPS 10	649.8	66.75	583	404	6	6	2.041	5
							IL4 10 vs. IL4 20	932.1	2987	-2055	815.4	6	6	3.565	5
							IL4 10 vs. IFNg 50	932.1	65.67	866.5	358.8	6	6	3.415	5
							IL4 10 vs. LPS	932.1	58.81	873.3	356.3	6	6	3.467	5
							IL4 10 vs. IFNg + LPS 100	932.1	70.36	861.8	357.8	6	6	3.406	5
							IL4 10 vs. IFNg + LPS 10	932.1	66.75	865.4	357.8	6	6	3.421	5
							IL4 20 vs. IFNg 50	2987	65.67	2922	1142	6	6	3.62	5
							IL4 20 vs. LPS	2987	58.81	2929	1138	6	6	3.64	5
							IL4 20 vs. IFNg + LPS 100	2987	70.36	2917	1140	6	6	3.618	5
							IL4 20 vs. IFNg + LPS 10	2987	66.75	2921	1140	6	6	3.623	5
							IFNg 50 vs. LPS	65.67	58.81	6.861	4.61	6	6	2.105	5
							IFNg 50 vs. IFNg + LPS 100	65.67	70.36	-4.694	1.69	6	6	3.928	5
							IFNg 50 vs. IFNg + LPS 10	65.67	66.75	-1.083	2.596	6	6	0.5901	5
							LPS vs. IFNg + LPS 100	58.81	70.36	-11.56	3.381	6	6	4.834	5
							LPS vs. IFNg + LPS 10	58.81	66.75	-7.944	2.884	6	6	3.896	5
							IFNg + LPS 100 vs. IFNg + LPS 10	70.36	66.75	3.611	1.451	6	6	3.518	5
							Compact letter display
							IL4 + IL13	A
							IL4 20	A
							IL4 10	A
							IL13	A
							IFNg + LPS 100	A
							IFNg + LPS 10	A
							IFNg 50	A
							RPMI	A
							LPS	A
							MCSF	A

## Sheet: TNFa
Repeated measures ANOVA summary							Multiple Comparisons
Assume sphericity?	No						Number of families	1
F	34.2						Number of comparisons per family	45
P value	0.0005						Alpha	0.05
P value summary	***
Statistically significant (P < 0.05)?	Yes						Tukey's multiple comparisons test	Mean Diff.	95.00% CI of diff.	Below threshold?	Summary	Adjusted P Value
Geisser-Greenhouse's epsilon	0.1501						RPMI vs. MCSF	-531.9	-1989 to 925.3	No	ns	0.7195	A-B
R squared	0.8725						RPMI vs. IL4 + IL13	-1210	-4290 to 1871	No	ns	0.6568	A-C
							RPMI vs. IL13	-151.5	-1002 to 699.4	No	ns	0.99	A-D
Was the matching effective?							RPMI vs. IL4 10	-141.7	-440.1 to 156.7	No	ns	0.4802	A-E
F	3.659						RPMI vs. IL4 20	-516.5	-1414 to 381.3	No	ns	0.3116	A-F
P value	0.0073						RPMI vs. IFNg 50	-22146	-45535 to 1243	No	ns	0.0618	A-G
P value summary	**						RPMI vs. LPS	-6534	-14250 to 1181	No	ns	0.0936	A-H
Is there significant matching (P < 0.05)?	Yes						RPMI vs. IFNg + LPS 100	-40823	-63678 to -17968	Yes	**	0.004	A-I
R squared	0.0493						RPMI vs. IFNg + LPS 10	-31375	-63280 to 529.4	No	ns	0.0534	A-J
							MCSF vs. IL4 + IL13	-677.9	-4215 to 2859	No	ns	0.9842	B-C
ANOVA table	SS	DF	MS	F (DFn, DFd)	P value		MCSF vs. IL13	380.4	-434.4 to 1195	No	ns	0.4963	B-D
Treatment (between columns)	12698050733	9	1410894526	F (1.351, 6.755) = 34.20	P=0.0005		MCSF vs. IL4 10	390.2	-1014 to 1794	No	ns	0.8942	B-E
Individual (between rows)	754723641	5	150944728	F (5, 45) = 3.659	P=0.0073		MCSF vs. IL4 20	15.4	-1329 to 1360	No	ns	>0.9999	B-F
Residual (random)	1856402129	45	41253381				MCSF vs. IFNg 50	-21614	-44732 to 1503	No	ns	0.0649	B-G
Total	15309176503	59					MCSF vs. LPS	-6003	-13529 to 1524	No	ns	0.1158	B-H
							MCSF vs. IFNg + LPS 100	-40291	-62561 to -18021	Yes	**	0.0038	B-I
Data summary							MCSF vs. IFNg + LPS 10	-30844	-62287 to 600.1	No	ns	0.0539	B-J
Number of treatments (columns)	10						IL4 + IL13 vs. IL13	1058	-2248 to 4365	No	ns	0.8166	C-D
Number of subjects (rows)	6						IL4 + IL13 vs. IL4 10	1068	-1975 to 4111	No	ns	0.7507	C-E
Number of missing values	0						IL4 + IL13 vs. IL4 20	693.3	-2324 to 3710	No	ns	0.9567	C-F
							IL4 + IL13 vs. IFNg 50	-20936	-44459 to 2587	No	ns	0.0781	C-G
							IL4 + IL13 vs. LPS	-5325	-12614 to 1965	No	ns	0.1554	C-H
							IL4 + IL13 vs. IFNg + LPS 100	-39613	-62875 to -16351	Yes	**	0.005	C-I
							IL4 + IL13 vs. IFNg + LPS 10	-30166	-61557 to 1226	No	ns	0.0584	C-J
							IL13 vs. IL4 10	9.75	-756.6 to 776.1	No	ns	>0.9999	D-E
							IL13 vs. IL4 20	-365	-1076 to 346.0	No	ns	0.4086	D-F
							IL13 vs. IFNg 50	-21995	-45488 to 1499	No	ns	0.0646	D-G
							IL13 vs. LPS	-6383	-13821 to 1055	No	ns	0.0893	D-H
							IL13 vs. IFNg + LPS 100	-40671	-63363 to -17980	Yes	**	0.004	D-I
							IL13 vs. IFNg + LPS 10	-31224	-63065 to 616.7	No	ns	0.054	D-J
							IL4 10 vs. IL4 20	-374.8	-1031 to 281.5	No	ns	0.3175	E-F
							IL4 10 vs. IFNg 50	-22004	-45280 to 1271	No	ns	0.0622	E-G
							IL4 10 vs. LPS	-6393	-13815 to 1030	No	ns	0.0881	E-H
							IL4 10 vs. IFNg + LPS 100	-40681	-63368 to -17994	Yes	**	0.004	E-I
							IL4 10 vs. IFNg + LPS 10	-31234	-62953 to 486.1	No	ns	0.0531	E-J
							IL4 20 vs. IFNg 50	-21630	-45047 to 1787	No	ns	0.0679	F-G
							IL4 20 vs. LPS	-6018	-12964 to 928.2	No	ns	0.0862	F-H
							IL4 20 vs. IFNg + LPS 100	-40306	-62798 to -17814	Yes	**	0.004	F-I
							IL4 20 vs. IFNg + LPS 10	-30859	-62501 to 782.8	No	ns	0.0551	F-J
							IFNg 50 vs. LPS	15612	-6179 to 37402	No	ns	0.1654	G-H
							IFNg 50 vs. IFNg + LPS 100	-18677	-34742 to -2611	Yes	*	0.0271	G-I
							IFNg 50 vs. IFNg + LPS 10	-9229	-22032 to 3573	No	ns	0.1622	G-J
							LPS vs. IFNg + LPS 100	-34288	-53943 to -14633	Yes	**	0.0045	H-I
							LPS vs. IFNg + LPS 10	-24841	-52560 to 2878	No	ns	0.0761	H-J
							IFNg + LPS 100 vs. IFNg + LPS 10	9447	-8222 to 27116	No	ns	0.3726	I-J
							Test details	Mean 1	Mean 2	Mean Diff.	SE of diff.	n1	n2	q	DF
							RPMI vs. MCSF	155.1	687	-531.9	294.6	6	6	2.553	5
							RPMI vs. IL4 + IL13	155.1	1365	-1210	622.8	6	6	2.747	5
							RPMI vs. IL13	155.1	306.6	-151.5	172	6	6	1.245	5
							RPMI vs. IL4 10	155.1	296.8	-141.7	60.33	6	6	3.322	5
							RPMI vs. IL4 20	155.1	671.6	-516.5	181.5	6	6	4.024	5
							RPMI vs. IFNg 50	155.1	22301	-22146	4729	6	6	6.623	5
							RPMI vs. LPS	155.1	6689	-6534	1560	6	6	5.924	5
							RPMI vs. IFNg + LPS 100	155.1	40978	-40823	4621	6	6	12.49	5
							RPMI vs. IFNg + LPS 10	155.1	31531	-31375	6451	6	6	6.879	5
							MCSF vs. IL4 + IL13	687	1365	-677.9	715.2	6	6	1.341	5
							MCSF vs. IL13	687	306.6	380.4	164.8	6	6	3.265	5
							MCSF vs. IL4 10	687	296.8	390.2	283.8	6	6	1.944	5
							MCSF vs. IL4 20	687	671.6	15.4	271.8	6	6	0.08014	5
							MCSF vs. IFNg 50	687	22301	-21614	4674	6	6	6.54	5
							MCSF vs. LPS	687	6689	-6003	1522	6	6	5.579	5
							MCSF vs. IFNg + LPS 100	687	40978	-40291	4503	6	6	12.65	5
							MCSF vs. IFNg + LPS 10	687	31531	-30844	6357	6	6	6.861	5
							IL4 + IL13 vs. IL13	1365	306.6	1058	668.5	6	6	2.239	5
							IL4 + IL13 vs. IL4 10	1365	296.8	1068	615.2	6	6	2.455	5
							IL4 + IL13 vs. IL4 20	1365	671.6	693.3	610	6	6	1.607	5
							IL4 + IL13 vs. IFNg 50	1365	22301	-20936	4756	6	6	6.226	5
							IL4 + IL13 vs. LPS	1365	6689	-5325	1474	6	6	5.109	5
							IL4 + IL13 vs. IFNg + LPS 100	1365	40978	-39613	4703	6	6	11.91	5
							IL4 + IL13 vs. IFNg + LPS 10	1365	31531	-30166	6347	6	6	6.722	5
							IL13 vs. IL4 10	306.6	296.8	9.75	154.9	6	6	0.08899	5
							IL13 vs. IL4 20	306.6	671.6	-365	143.8	6	6	3.591	5
							IL13 vs. IFNg 50	306.6	22301	-21995	4750	6	6	6.548	5
							IL13 vs. LPS	306.6	6689	-6383	1504	6	6	6.002	5
							IL13 vs. IFNg + LPS 100	306.6	40978	-40671	4588	6	6	12.54	5
							IL13 vs. IFNg + LPS 10	306.6	31531	-31224	6438	6	6	6.859	5
							IL4 10 vs. IL4 20	296.8	671.6	-374.8	132.7	6	6	3.994	5
							IL4 10 vs. IFNg 50	296.8	22301	-22004	4706	6	6	6.613	5
							IL4 10 vs. LPS	296.8	6689	-6393	1501	6	6	6.024	5
							IL4 10 vs. IFNg + LPS 100	296.8	40978	-40681	4587	6	6	12.54	5
							IL4 10 vs. IFNg + LPS 10	296.8	31531	-31234	6413	6	6	6.888	5
							IL4 20 vs. IFNg 50	671.6	22301	-21630	4735	6	6	6.461	5
							IL4 20 vs. LPS	671.6	6689	-6018	1404	6	6	6.06	5
							IL4 20 vs. IFNg + LPS 100	671.6	40978	-40306	4547	6	6	12.53	5
							IL4 20 vs. IFNg + LPS 10	671.6	31531	-30859	6397	6	6	6.822	5
							IFNg 50 vs. LPS	22301	6689	15612	4406	6	6	5.011	5
							IFNg 50 vs. IFNg + LPS 100	22301	40978	-18677	3248	6	6	8.132	5
							IFNg 50 vs. IFNg + LPS 10	22301	31531	-9229	2588	6	6	5.042	5
							LPS vs. IFNg + LPS 100	6689	40978	-34288	3974	6	6	12.2	5
							LPS vs. IFNg + LPS 10	6689	31531	-24841	5604	6	6	6.268	5
							IFNg + LPS 100 vs. IFNg + LPS 10	40978	31531	9447	3572	6	6	3.74	5
							Compact letter display
							IFNg + LPS 100	A
							IFNg + LPS 10	A B
							IFNg 50	B
							LPS	B
							IL4 + IL13	B
							MCSF	B
							IL4 20	B
							IL13	B
							IL4 10	B
							RPMI	B
