# Supplementary material for: A streamlined and comprehensive protocol for the generation and multi-omic analysis of human monocyte-derived macrophages
Source: BMC Biotechnol. 2025 Dec 29;25:141. doi: 10.1186/s12896-025-01071-4 (PMC12752039; doi:10.1186/s12896-025-01071-4)
Supplement: Supplementary file 4 — Supplementary Material 4 [file 12896_2025_1071_MOESM4_ESM.xlsx]

## Sheet: Annotation
MyList	Gene ID	Type	Tax ID	Homologene Gene ID	Homologene Gene Tax ID	Gene Symbol	Description	Protein Functions (ChatGPT)	Disease & Drugs (ChatGPT)	Biological Process (GO)	Kinase Class (UniProt)	Protein Function (Protein Atlas)	Subcellular Location (Protein Atlas)	Drug (DrugBank)	Canonical Pathways_x000D_	Hallmark Gene Sets_x000D_	GO:0030097 hemopoiesis	GO:0001932 regulation of protein phosphor	WP437 EGF EGFR signaling	R-HSA-5663202 Diseases of signal transductio	GO:0070647 protein modification by small	WP2005 miR targeted genes in muscle c	GO:0009896 positive regulation of catabol	GO:1902532 negative regulation of intrace	GO:0016310 phosphorylation	M231 PID KIT PATHWAY	GO:0051056 regulation of small GTPase med	GO:0030029 actin filament-based process	GO:0051668 localization within membrane	R-HSA-194315 Signaling by Rho GTPases	GO:0043068 positive regulation of program	GO:0045785 positive regulation of cell ad	GO:0044089 positive regulation of cellula	GO:0002521 leukocyte differentiation	GO:2001233 regulation of apoptotic signal	M161 PID IFNG PATHWAY
MAML2	84441	symbol	H. sapiens	84441	H. sapiens	MAML2	mastermind like transcriptional coactivator 2	MAML2 is a gene that encodes a protein belonging to the Mastermind-like family. This protein contains a basic domain that binds to the intracellular domain of Notch receptors and a transcriptional activation domain. It positively regulates Notch signaling and is highly expressed in B cell-derived lymphomas. Translocations resulting in fusion proteins with CRTC1, CRTC3, and CXCR4 have been linked …	MAML2 has been implicated in several types of cancer, including B cell-derived lymphomas, mucoepidermoid carcinomas, and chronic lymphocytic leukemia. Targeting MAML2 and its downstream signaling pathways has been explored as a potential therapeutic strategy for these cancers. However, there are currently no drugs on the market that specifically target MAML2. Some drugs that indirectly affect MAM…	GO:0007221 positive regulation of transcription of Notch receptor target;GO:0007219 Notch signaling pathway;GO:0045944 positive regulation of transcription by RNA polymerase II		Disease related genes; Cancer-related genes; Predicted intracellular proteins; Human disease related genes:Cancers:Head and neck cancers	Nuclear bodies (Supported); Additional: Cytosol;Nucleoplasm		(M288)PID HES HEY PATHWAY; (M17)PID NOTCH PATHWAY	(M5903)HALLMARK NOTCH SIGNALING	0	0	0	1	0	0	0	0	0	0	0	0	0	0	0	0	0	0	0	1
TALAM1	109136579	symbol	H. sapiens	109136579	H. sapiens	TALAM1	TALAM1 transcript, MALAT1 antisense RNA			GO:2000147 positive regulation of cell motility;GO:0040017 positive regulation of locomotion;GO:2000145 regulation of cell motility							0	0	0	0	0	0	0	0	0	0	0	0	0	0	0	0	0	0	0	0
DOCK4	9732	symbol	H. sapiens	9732	H. sapiens	DOCK4	dedicator of cytokinesis 4	DOCK4 is a gene that belongs to the dedicator of cytokinesis (DOCK) family and encodes a protein with a DHR-1 (CZH-1) domain, a DHR-2 (CZH-2) domain, and an SH3 domain. This protein is involved in regulating adherens junctions between cells and functions as a guanine nucleotide exchange factor. Mutations in DOCK4 have been linked to various types of cancer, including ovarian, prostate, glioma, an…	DOCK4 has been implicated in various types of cancer, including ovarian, prostate, glioma, and colorectal cancers. In ovarian cancer, DOCK4 has been shown to promote tumor growth and metastasis by regulating the activity of Rho GTPases. In prostate cancer, DOCK4 has been found to be overexpressed and associated with poor prognosis. In glioma, DOCK4 has been identified as a potential therapeutic t…	GO:1904694 negative regulation of vascular associated smooth muscle contraction;GO:0003056 regulation of vascular associated smooth muscle contraction;GO:0045906 negative regulation of vasoconstriction		Predicted intracellular proteins	Nucleoli;Plasma membrane (Approved); Additional: Cytosol;Golgi apparatus		(M186)PID PDGFRB PATHWAY	(M5893)HALLMARK MITOTIC SPINDLE; (M5921)HALLMARK COMPLEMENT	0	0	1	0	0	0	0	0	0	1	0	0	0	1	0	0	0	0	0	0
MBNL1	4154	symbol	H. sapiens	4154	H. sapiens	MBNL1	muscleblind like splicing regulator 1	MBNL1 is a gene that encodes a protein belonging to the muscleblind family. This protein is a zinc finger protein that regulates alternative splicing of pre-mRNAs. It binds to expanded dsCUG RNA and may play a role in the pathophysiology of myotonic dystrophy. Mice lacking this gene exhibit muscle abnormalities and cataracts. The gene has several alternatively spliced transcript variants, and the…	Myotonic dystrophy (DM) is a genetic disorder caused by the expansion of CTG or CCTG repeats in the 3' untranslated region of the DMPK or ZNF9 genes, respectively. MBNL1 is involved in the pathophysiology of DM, as it sequesters to the expanded RNA repeats and becomes depleted in the nucleus, leading to aberrant splicing events. Targeted drug discovery efforts have focused on developing small mol…	GO:0045445 myoblast differentiation;GO:0030326 embryonic limb morphogenesis;GO:0035113 embryonic appendage morphogenesis		Disease related genes; Predicted intracellular proteins	Nucleoplasm (Enhanced); Additional: Cytosol				0	0	0	0	0	1	0	0	0	0	0	0	0	0	0	0	0	0	0	0
DPYD	1806	symbol	H. sapiens	1806	H. sapiens	DPYD	dihydropyrimidine dehydrogenase	DPYD is a gene that encodes for an enzyme involved in the breakdown of pyrimidine, a building block of DNA and RNA. This enzyme, dihydropyrimidine dehydrogenase (DPD), is responsible for the initial and rate-limiting step in the catabolism of uracil and thymidine. Mutations in DPYD can lead to a deficiency in DPD, which is associated with thymine-uraciluria and an increased risk of toxicity in ca…	DPYD mutations have been associated with an increased risk of toxicity in cancer patients receiving 5-fluorouracil (5-FU) chemotherapy. This toxicity can manifest as severe gastrointestinal, hematological, and neurological side effects. Therefore, screening for DPYD mutations prior to 5-FU treatment is recommended to identify patients at risk of toxicity. Additionally, DPYD mutations have been li…	GO:0006214 thymidine catabolic process;GO:0046127 pyrimidine deoxyribonucleoside catabolic process;GO:0006212 uracil catabolic process		Predicted intracellular proteins; Human disease related genes:Congenital disorders of metabolism:Congenital disorders of nucleotide metabolism; ENZYME proteins:Oxidoreductases; FDA approved drug targets:Small molecule drugs; Disease related genes; Enzymes		(5S)-5-Iododihydro-2,4(1H,3H)-pyrimidinedione; NADPH; 6-Carboxymethyluracil; Flavin adenine dinucleotide; Flavin mononucleotide; Uracil; Eniluracil; 5-Iodouracil; Gimeracil; Tegafur-uracil		(M5902)HALLMARK APOPTOSIS	0	0	0	0	0	0	0	0	0	0	0	0	0	0	0	0	0	0	0	0
SLC8A1	6546	symbol	H. sapiens	6546	H. sapiens	SLC8A1	solute carrier family 8 member A1	SLC8A1 is a gene that encodes a protein called the Na(+)-Ca(2+) exchanger, which is responsible for extruding calcium from cardiac myocytes during relaxation. This is important because high levels of calcium during contraction can lead to overloading of intracellular stores. The exchanger is also involved in returning the cardiac myocyte to its resting state following excitation. In addition, the…	Mutations in SLC8A1 have been associated with various cardiac disorders, including arrhythmias, heart failure, and hypertrophic cardiomyopathy. Targeting the Na(+)-Ca(2+) exchanger has been explored as a potential therapeutic strategy for these conditions. One example is the drug ranolazine, which has been shown to inhibit the exchanger and improve cardiac function in patients with heart failure.…	GO:1901660 calcium ion export;GO:0098735 positive regulation of the force of heart contraction;GO:0044557 relaxation of smooth muscle		Transporters:Electrochemical Potential-driven transporters; FDA approved drug targets:Small molecule drugs; Predicted intracellular proteins	Nucleoplasm;Plasma membrane (Supported)	alpha-Linolenic acid; Icosapent; Dronedarone; Caldaret			0	1	1	0	0	0	0	0	0	0	0	0	0	0	0	0	0	0	0	0
ZFAND3	60685	symbol	H. sapiens	60685	H. sapiens	ZFAND3	zinc finger AN1-type containing 3	ZFAND3 is a human gene that is predicted to have DNA binding activity and zinc ion binding activity. It belongs to the zinc finger AN1-type containing family of genes. The function of this gene is not yet fully understood, but it is believed to play a role in regulating gene expression and cellular processes. Mutations in this gene have been associated with certain types of cancer, including brea…	There is limited information available on the disease implications and targeted drug discovery efforts for ZFAND3. However, studies have shown that mutations in this gene are associated with certain types of cancer, including breast and ovarian cancer. This suggests that ZFAND3 may be a potential target for cancer therapy. Currently, there are no drugs on the market that specifically target ZFAND…			Predicted intracellular proteins	Nucleoplasm;Vesicles (Approved)				0	0	0	0	0	0	0	0	0	0	0	0	0	0	0	0	0	0	0	0
FNDC3B	64778	symbol	H. sapiens	64778	H. sapiens	FNDC3B	fibronectin type III domain containing 3B	FNDC3B is a human gene that encodes a protein containing fibronectin type III domains. This protein is predicted to have RNA binding activity and to be involved in several biological processes, including negative regulation of osteoblast differentiation, substrate adhesion-dependent cell spreading, and type II pneumocyte differentiation. It is also predicted to be located in the endoplasmic retic…	FNDC3B has been implicated in several diseases, including cancer and osteoporosis. In cancer, FNDC3B has been shown to be overexpressed in several types of tumors, including breast, lung, and gastric cancers, and is associated with poor prognosis. Targeted drug discovery efforts have focused on developing inhibitors of FNDC3B to treat cancer. One example is the small molecule inhibitor, BC-22, wh…			Predicted intracellular proteins	Endoplasmic reticulum (Approved)				0	0	0	0	0	1	0	0	0	0	0	0	0	0	0	0	0	0	0	0
MED13L	23389	symbol	H. sapiens	23389	H. sapiens	MED13L	mediator complex subunit 13L	MED13L is a human gene that encodes a subunit of the Mediator complex, which acts as a transcriptional coactivator for most RNA polymerase II-transcribed genes. This gene is involved in the early development of the heart and brain. Mutations in MED13L have been linked to transposition of the great arteries, dextro-looped (DTGA), a congenital heart defect where the two main arteries leaving the he…	Mutations in MED13L have been associated with a range of developmental disorders, including intellectual disability, autism spectrum disorder, and congenital heart defects such as transposition of the great arteries. Targeted drug discovery efforts for MED13L-related disorders are still in the early stages, but there is hope that understanding the role of this gene in development could lead to ne…	GO:0006357 regulation of transcription by RNA polymerase II;GO:0006355 regulation of DNA-templated transcription;GO:2001141 regulation of RNA biosynthetic process		Disease related genes; Human disease related genes:Congenital malformations:Congenital malformations of the circulatory system; Predicted intracellular proteins	Nucleoplasm (Approved); Additional: Golgi apparatus			(M5906)HALLMARK ESTROGEN RESPONSE EARLY	0	0	0	0	0	0	0	0	0	0	0	0	0	0	0	0	0	0	0	0
ZEB2	9839	symbol	H. sapiens	9839	H. sapiens	ZEB2	zinc finger E-box binding homeobox 2	ZEB2 is a gene that encodes a protein belonging to the Zfh1 family of zinc finger/homeodomain proteins. The protein is located in the nucleus and acts as a transcriptional repressor that binds to DNA and interacts with activated SMADs. Mutations in this gene have been linked to Hirschsprung disease/Mowat-Wilson syndrome. The gene has multiple alternatively spliced transcript variants.	Mutations in the ZEB2 gene have been linked to Hirschsprung disease/Mowat-Wilson syndrome, a rare genetic disorder characterized by developmental delay, intellectual disability, seizures, and multiple congenital anomalies. Targeted drug discovery efforts for this gene have focused on developing small molecule inhibitors that can modulate its activity and potentially treat associated diseases. How…	GO:1904330 positive regulation of myofibroblast contraction;GO:1903056 regulation of melanosome organization;GO:1904328 regulation of myofibroblast contraction		Disease related genes; Transcription factors:Helix-turn-helix domains; Predicted intracellular proteins; Human disease related genes:Congenital malformations:Other congenital malformations	Nucleoli;Nucleoplasm (Supported); Additional: Plasma membrane				0	0	0	0	0	0	0	0	0	0	0	1	0	0	0	0	0	1	0	1
FTX	100302692	symbol	H. sapiens	100302692	H. sapiens	FTX	FTX transcript, XIST regulator			GO:0010628 positive regulation of gene expression;GO:0010557 positive regulation of macromolecule biosynthetic process;GO:0009891 positive regulation of biosynthetic process							0	0	0	0	0	0	0	0	0	0	0	0	0	0	0	0	0	0	0	0
FMNL2	114793	symbol	H. sapiens	114793	H. sapiens	FMNL2	formin like 2	The FMNL2 gene encodes a protein that is similar to formin, which is involved in various cellular processes such as cell division and shape formation. The protein encoded by FMNL2 is also thought to play a role in these processes, but the exact function is not yet fully understood. Different versions of the FMNL2 gene can be produced through a process called alternative splicing, but the complete…	There is limited information available on the disease implications of FMNL2 gene mutations. However, recent studies have suggested that FMNL2 may play a role in cancer progression and metastasis. Targeted drug discovery efforts for FMNL2 are still in the early stages, but there is potential for the development of drugs that target the protein encoded by this gene. Currently, there are no drugs on…	GO:0030866 cortical actin cytoskeleton organization;GO:0030865 cortical cytoskeleton organization;GO:0008360 regulation of cell shape		Predicted intracellular proteins	Cytosol (Approved); Additional: Golgi apparatus;Plasma membrane				0	0	0	0	0	1	0	0	0	0	0	1	0	1	0	0	0	0	0	0
CHST11	50515	symbol	H. sapiens	50515	H. sapiens	CHST11	carbohydrate sulfotransferase 11	The CHST11 gene encodes a protein belonging to the sulfotransferase 2 family, which is responsible for transferring sulfate to position 4 of the N-acetylgalactosamine (GalNAc) residue of chondroitin. Chondroitin sulfate is a major component of cartilage and is found on the surfaces of many cells and extracellular matrices. The protein is localized to the golgi membrane. Alternative splicing of th…	Research on CHST11 has shown its involvement in various diseases, including cancer, osteoarthritis, and Alzheimer's disease. In cancer, CHST11 has been found to be overexpressed in several types of tumors, including breast, lung, and colon cancer, and has been associated with tumor progression and metastasis. Targeted drug discovery efforts have focused on developing inhibitors of CHST11 to preve…	GO:0033037 polysaccharide localization;GO:0048703 embryonic viscerocranium morphogenesis;GO:0030206 chondroitin sulfate biosynthetic process		Predicted intracellular proteins; ENZYME proteins:Transferases; Potential drug targets; Disease related genes; Enzymes	Golgi apparatus (Approved)				0	0	0	0	0	0	0	0	0	0	0	0	0	0	0	0	0	0	0	0
UBE2E2	7325	symbol	H. sapiens	7325	H. sapiens	UBE2E2	ubiquitin conjugating enzyme E2 E2	The human gene UBE2E2 encodes for a protein called ubiquitin conjugating enzyme E2 E2, which is involved in protein modification through small protein conjugation. It enables both ISG15 transferase activity and ubiquitin conjugating enzyme activity. UBE2E2 is predicted to be active in the nucleus and is involved in cellular response to DNA damage stimulus and positive regulation of G1/S transitio…	There is limited information available on the disease implications of UBE2E2. However, recent studies have suggested that dysregulation of UBE2E2 expression may be associated with the development of certain cancers, including breast cancer and hepatocellular carcinoma. As a result, there is growing interest in developing targeted drug therapies that can modulate UBE2E2 activity for the treatment …	GO:0032020 ISG15-protein conjugation;GO:0070979 protein K11-linked ubiquitination;GO:0006513 protein monoubiquitination		Enzymes; Predicted intracellular proteins; ENZYME proteins:Transferases	Nucleoplasm (Approved)				0	0	0	0	1	0	0	0	0	0	0	0	0	0	0	0	0	0	0	0
FMN1	342184	symbol	H. sapiens	342184	H. sapiens	FMN1	formin 1	The FMN1 gene belongs to the formin homology family and is involved in the formation of adherens junction and the polymerization of linear actin cables. It is associated with limb deformity in mice. The gene has alternatively spliced transcript variants.	There is limited information available on the disease implications of the FMN1 gene. However, mutations in this gene have been associated with autosomal dominant distal hereditary motor neuropathy type II (dHMN-II), a rare neurological disorder characterized by muscle weakness and wasting in the distal limbs. There are currently no targeted drug discovery efforts specifically for FMN1, but drugs …	GO:0072092 ureteric bud invasion;GO:0072093 metanephric renal vesicle formation;GO:0060677 ureteric bud elongation		Predicted intracellular proteins	Nucleoplasm (Supported); Additional: Cytosol		(M184)PID ECADHERIN KERATINOCYTE PATHWAY		0	0	0	0	0	0	0	0	0	0	0	1	0	0	0	1	1	0	0	0
ARL15	54622	symbol	H. sapiens	54622	H. sapiens	ARL15	ARF like GTPase 15	ARL15 is a human gene that is predicted to have GTP binding and GTPase activity. It is located in extracellular exosomes, which are small vesicles that are released by cells and play a role in intercellular communication. The gene is classified as an ADP ribosylation factor like GTPase 15, which suggests that it may be involved in regulating intracellular trafficking and signaling pathways. Howev…	There is limited information available on the disease implications of ARL15. However, some studies have suggested that it may be involved in the development and progression of certain types of cancer, including breast cancer and hepatocellular carcinoma. Targeted drug discovery efforts for ARL15 are also limited, as its function and role in disease are not yet fully understood. Currently, there a…	GO:0008150 biological_process		Predicted intracellular proteins	Microtubules;Primary cilium (Approved); Additional: Basal body;Cytokinetic bridge;Mitotic spindle				0	0	0	0	0	0	0	0	0	0	0	0	0	0	0	0	0	0	0	0
MCTP1	79772	symbol	H. sapiens	79772	H. sapiens	MCTP1	multiple C2 and transmembrane domain containing 1	MCTP1 (multiple C2 and transmembrane domain containing 1) is a human gene that encodes a protein involved in calcium ion binding activity. It is predicted to play a role in several processes, including modulation of chemical synaptic transmission, negative regulation of endocytosis, and negative regulation of response to oxidative stress. MCTP1 is an integral component of the membrane.	There is limited information available on the disease implications of MCTP1. However, recent studies have suggested that MCTP1 may play a role in the pathogenesis of Alzheimer's disease. Specifically, MCTP1 has been found to be upregulated in the brains of Alzheimer's patients, and may contribute to the formation of amyloid plaques and neurofibrillary tangles. There are currently no targeted drug…	GO:1902883 negative regulation of response to oxidative stress;GO:1902882 regulation of response to oxidative stress;GO:0048168 regulation of neuronal synaptic plasticity		Predicted intracellular proteins	Golgi apparatus (Approved)				0	0	0	0	0	0	0	0	0	0	0	0	0	0	0	0	0	0	0	0
ETV6	2120	symbol	H. sapiens	2120	H. sapiens	ETV6	ETS variant transcription factor 6	ETV6 is a gene that encodes for an ETS family transcription factor. It contains two functional domains, a N-terminal pointed domain and a C-terminal DNA-binding domain. Studies in mice suggest that ETV6 is required for hematopoiesis and maintenance of the developing vascular network. The gene is known to be involved in a large number of chromosomal rearrangements associated with leukemia and cong…	ETV6 is implicated in a variety of hematological malignancies, including acute lymphoblastic leukemia (ALL), acute myeloid leukemia (AML), and myelodysplastic syndrome (MDS). In particular, chromosomal translocations involving ETV6 are common in childhood ALL, with the most frequent being the t(12;21)(p13;q22) translocation. This translocation results in the fusion of ETV6 with the RUNX1 gene, le…	GO:0007296 vitellogenesis;GO:0097152 mesenchymal cell apoptotic process;GO:0007028 cytoplasm organization		Human disease related genes:Cancers:Cancers of haematopoietic and lymphoid tissues; Predicted intracellular proteins; Transcription factors:Helix-turn-helix domains; Cancer-related genes; Disease related genes; Human disease related genes:Cardiovascular diseases:Hematologic diseases	Nucleoli (Approved); Additional: Cytosol				1	0	0	1	0	0	0	0	0	1	0	0	0	0	0	0	0	0	0	0
LRMDA	83938	symbol	H. sapiens	83938	H. sapiens	LRMDA	leucine rich melanocyte differentiation associated	The LRMDA gene encodes a protein that contains leucine-rich repeats and is believed to be involved in the differentiation of melanocytes. Mutations in this gene have been linked to a type of albinism called autosomal recessive oculocutaneous albinism 7 (OCA7). Different versions of the gene have been identified through alternative splicing.	Mutations in the LRMDA gene have been linked to autosomal recessive oculocutaneous albinism 7 (OCA7), a rare genetic disorder characterized by reduced or absent pigmentation in the skin, hair, and eyes. There are currently no targeted drug discovery efforts for OCA7, and treatment options are limited to managing symptoms such as photoprotection and vision correction. However, there have been succ…	GO:0030318 melanocyte differentiation;GO:0050931 pigment cell differentiation;GO:0048066 developmental pigmentation		Disease related genes; Human disease related genes:Congenital disorders of metabolism:Congenital disorders of amino acid metabolism; Predicted intracellular proteins	Nucleoplasm (Supported); Additional: Cytosol				0	0	0	0	0	0	0	0	0	0	0	0	0	0	0	0	0	0	0	0
EPSTI1	94240	symbol	H. sapiens	94240	H. sapiens	EPSTI1	epithelial stromal interaction 1	EPSTI1, or epithelial stromal interaction 1, is a gene that has been shown to promote tumor invasion and metastasis in some invasive cancer cells when overexpressed. The expression of this gene is upregulated by direct binding of the Kruppel like factor 8 protein to promoter sequences. The protein encoded by EPSTI1 interacts with the amino terminal region of the valosin containing protein gene pr…	EPSTI1 has been implicated in several diseases, including cancer and autoimmune disorders such as systemic lupus erythematosus (SLE). In cancer, EPSTI1 has been shown to promote tumor invasion and metastasis, making it a potential target for cancer therapy. Targeted drug discovery efforts have focused on identifying small molecules that can inhibit EPSTI1 expression or activity. However, there ar…			Predicted intracellular proteins				(M5911)HALLMARK INTERFERON ALPHA RESPONSE; (M5913)HALLMARK INTERFERON GAMMA RESPONSE	0	0	0	0	0	0	0	0	0	0	0	0	0	0	0	0	0	0	0	0
GPD2	2820	symbol	H. sapiens	2820	H. sapiens	GPD2	glycerol-3-phosphate dehydrogenase 2	GPD2 is a human gene that encodes for the protein glycerol-3-phosphate dehydrogenase 2. This protein is located in the inner mitochondrial membrane and plays a role in converting glycerol-3-phosphate to dihydroxyacetone phosphate, using FAD as a cofactor. Together with GDP1, GPD2 forms the glycerol phosphate shuttle, which helps to reoxidize NADH produced during glycolysis. There are two transcri…	Research has shown that GPD2 may play a role in various diseases, including cancer, diabetes, and obesity. In cancer, GPD2 has been found to be upregulated in certain types of tumors, and targeting GPD2 may be a potential therapeutic strategy. In diabetes and obesity, GPD2 has been implicated in the regulation of glucose and lipid metabolism, and targeting GPD2 may have potential as a treatment f…	GO:0006127 glycerophosphate shuttle;GO:0006116 NADH oxidation;GO:0019563 glycerol catabolic process		Enzymes; ENZYME proteins:Oxidoreductases; Predicted intracellular proteins	Mitochondria (Supported)			(M5935)HALLMARK FATTY ACID METABOLISM; (M5905)HALLMARK ADIPOGENESIS; (M5921)HALLMARK COMPLEMENT	0	0	0	0	0	1	0	0	0	0	0	0	0	0	0	0	0	0	0	0
EXOC4	60412	symbol	H. sapiens	60412	H. sapiens	EXOC4	exocyst complex component 4	EXOC4 is a gene that encodes a protein that is a component of the exocyst complex. This complex is essential for targeting exocytic vesicles to specific docking sites on the plasma membrane. The exocyst complex has been shown to be highly conserved in higher eukaryotes, and at least eight components of the complex, including EXOC4, interact with the actin cytoskeletal remodeling and vesicle trans…	There is limited information available on the disease implications of EXOC4. However, some studies have suggested that mutations in the exocyst complex genes, including EXOC4, may be associated with various diseases, such as cancer, diabetes, and neurological disorders. Targeted drug discovery efforts for EXOC4 are also limited, but some studies have suggested that targeting the exocyst complex m…	GO:0048341 paraxial mesoderm formation;GO:0090522 vesicle tethering involved in exocytosis;GO:0048340 paraxial mesoderm morphogenesis		Transporters:Transporter channels and pores; Predicted intracellular proteins			(M232)PID ECADHERIN STABILIZATION PATHWAY; (M16)PID INSULIN PATHWAY; (M67)PID ARF6 TRAFFICKING PATHWAY	(M5915)HALLMARK APICAL JUNCTION	0	0	0	0	0	0	0	0	0	1	0	0	1	0	0	0	0	0	0	0
ARID1B	57492	symbol	H. sapiens	57492	H. sapiens	ARID1B	AT-rich interaction domain 1B	ARID1B is a gene that encodes a protein containing an AT-rich DNA interacting domain. This protein is a component of the SWI/SNF chromatin remodeling complex and may be involved in cell-cycle activation. ARID1B is similar to another protein, ARID1A, and the two function as alternative, mutually exclusive subunits of the SWI/SNF complex with opposing roles. Alternative splicing of ARID1B results i…	Mutations in the ARID1B gene have been associated with a range of developmental disorders, including intellectual disability, autism spectrum disorder, and Coffin-Siris syndrome. These disorders are thought to result from disruptions in the normal functioning of the SWI/SNF chromatin remodeling complex, which plays a critical role in regulating gene expression during development. There are curren…	GO:2000819 regulation of nucleotide-excision repair;GO:1904385 cellular response to angiotensin;GO:0070316 regulation of G0 to G1 transition		Predicted intracellular proteins; Transcription factors:Helix-turn-helix domains; Cancer-related genes; Human disease related genes:Other diseases:Mental and behavioural disorders; Human disease related genes:Congenital malformations:Other congenital malformations; Disease related genes	Nucleoplasm (Supported)				0	0	0	0	0	0	0	1	0	1	0	0	0	0	0	1	0	0	0	0
KYNU	8942	symbol	H. sapiens	8942	H. sapiens	KYNU	kynureninase	KYNU is a human gene that encodes for the enzyme kynureninase. This enzyme is dependent on pyridoxal-5'-phosphate and is responsible for breaking down L-kynurenine and L-3-hydroxykynurenine into anthranilic and 3-hydroxyanthranilic acids, respectively. Kynureninase plays a role in the biosynthesis of NAD cofactors from tryptophan through the kynurenine pathway. The gene undergoes alternative spli…	Mutations in the KYNU gene have been associated with several diseases, including schizophrenia, bipolar disorder, and Alzheimer's disease. In particular, decreased activity of kynureninase has been linked to neurodegenerative disorders, as it leads to an accumulation of neurotoxic metabolites in the brain. Therefore, targeting kynureninase has become a promising strategy for drug discovery in the…	GO:0034516 response to vitamin B6;GO:0043420 anthranilate metabolic process;GO:0019805 quinolinate biosynthetic process		Human disease related genes:Congenital disorders of metabolism:Congenital disorders of amino acid metabolism; Predicted intracellular proteins; Potential drug targets; Disease related genes; ENZYME proteins:Hydrolases; Enzymes	Cytosol (Supported); Additional: Nucleoplasm	Pyridoxal phosphate; Alanine; m-Hydroxyhippuric acid		(M5890)HALLMARK TNFA SIGNALING VIA NFKB; (M5921)HALLMARK COMPLEMENT; (M5934)HALLMARK XENOBIOTIC METABOLISM	0	0	0	0	0	0	0	0	0	0	0	0	0	0	0	0	0	0	0	0
PSPC1	55269	symbol	H. sapiens	55269	H. sapiens	PSPC1	paraspeckle component 1	PSPC1, or paraspeckle component 1, is a gene that encodes a nucleolar protein found in paraspeckles, which are subnuclear structures located near splicing speckles. Paraspeckles are composed of RNA-protein structures that include a non-coding RNA, NEAT1/Men epsilon/beta, and the Drosophila Behavior Human Splicing family of proteins. PSPC1 is involved in the control of gene expression via an RNA n…	There is limited information available on the disease implications of PSPC1. However, recent studies have suggested that PSPC1 may play a role in the development and progression of certain cancers, including breast cancer and hepatocellular carcinoma. Targeted drug discovery efforts for PSPC1 are currently underway, with a focus on identifying small molecule inhibitors that can selectively target…	GO:0042752 regulation of circadian rhythm;GO:0002218 activation of innate immune response;GO:0048511 rhythmic process		Transcription factors:Yet undefined DNA-binding domains; Predicted intracellular proteins	Nucleoplasm (Enhanced); Additional: Nucleoli fibrillar center				0	0	0	0	0	0	0	0	0	0	0	0	0	0	0	0	0	0	0	0
LPP	4026	symbol	H. sapiens	4026	H. sapiens	LPP	LIM domain containing preferred translocation partner in lipoma	LPP (LIM domain containing preferred translocation partner in lipoma) is a gene that encodes a protein with an N-terminal proline-rich region and three C-terminal LIM domains. The protein is involved in cell-cell adhesion and cell motility, localizing to the cell periphery in focal adhesions. It also shuttles through the nucleus and may function as a transcriptional co-activator. LPP is located a…	LPP has been implicated in several types of cancer, including lipomas, sarcomas, and carcinomas. The gene is frequently involved in chromosomal translocations, resulting in the expression of fusion proteins that may promote tumor growth. Targeted drug discovery efforts have focused on inhibiting the activity of these fusion proteins, as well as targeting the LIM domains of the wild-type LPP prote…	GO:0098609 cell-cell adhesion;GO:0007155 cell adhesion;GO:0009987 cellular process		Disease related genes; Human disease related genes:Cancers:Cancers of haematopoietic and lymphoid tissues; Cancer-related genes:Mutational cancer driver genes; Predicted intracellular proteins	Cytosol;Focal adhesion sites (Supported); Additional: Plasma membrane		(M232)PID ECADHERIN STABILIZATION PATHWAY		0	0	0	0	0	0	0	0	0	0	0	0	0	0	0	0	0	0	0	0
SLC9A9	285195	symbol	H. sapiens	285195	H. sapiens	SLC9A9	solute carrier family 9 member A9	SLC9A9 is a gene that encodes a protein belonging to the solute carrier 9 family, which acts as a sodium/proton exchanger. This protein is found in the late recycling endosomes and is responsible for maintaining cation homeostasis. Mutations in this gene have been linked to autism susceptibility 16 and attention-deficit/hyperactivity disorder.	SLC9A9 has been implicated in several neurodevelopmental disorders, including autism and attention-deficit/hyperactivity disorder (ADHD). Studies have shown that mutations in this gene can lead to altered neuronal function and synaptic plasticity, which may contribute to the development of these disorders. Targeted drug discovery efforts for SLC9A9 are still in the early stages, but there is pote…	GO:0098719 sodium ion import across plasma membrane;GO:0090382 phagosome maturation;GO:0051453 regulation of intracellular pH		Disease related genes; Human disease related genes:Other diseases:Mental and behavioural disorders; Transporters:Electrochemical Potential-driven transporters; Potential drug targets					0	0	0	0	0	0	0	0	0	0	0	0	0	0	0	0	0	0	0	0
B4GALT5	9334	symbol	H. sapiens	9334	H. sapiens	B4GALT5	beta-1,4-galactosyltransferase 5	B4GALT5 is a gene that encodes for beta-1,4-galactosyltransferase 5, which is one of seven beta-1,4-galactosyltransferase genes. These genes encode for glycoproteins that have specificity for the donor substrate UDP-galactose and transfer galactose in a beta1,4 linkage to acceptor sugars such as GlcNAc, Glc, and Xyl. Each beta-1,4-galactosyltransferase has a distinct function in the biosynthesis …	There is limited information on the disease implications of B4GALT5 mutations. However, some studies have suggested that mutations in this gene may be associated with developmental disorders such as craniofacial abnormalities and intellectual disability. Targeted drug discovery efforts for B4GALT5 have not been reported, likely due to the lack of understanding of its function and disease implicat…	GO:0010706 ganglioside biosynthetic process via lactosylceramide;GO:0030311 poly-N-acetyllactosamine biosynthetic process;GO:0030309 poly-N-acetyllactosamine metabolic process		Enzymes; Predicted intracellular proteins; ENZYME proteins:Transferases	Vesicles (Approved)			(M5890)HALLMARK TNFA SIGNALING VIA NFKB	1	0	0	0	0	0	0	0	0	0	0	0	0	0	0	0	0	0	0	0
VTI1A	143187	symbol	H. sapiens	143187	H. sapiens	VTI1A	vesicle transport through interaction with t-SNAREs 1A	VTI1A is a member of the SNARE family of proteins that play a role in intracellular trafficking. It is a vesicle-associated SNARE that interacts with target membrane SNAREs and is involved in vesicular transport between endosomes and the trans-Golgi network. Polymorphisms in this gene have been linked to binocular function and susceptibility to colorectal and lung cancers. Additionally, a recurre…	There are currently no targeted drug discovery efforts specifically for VTI1A. However, its involvement in intracellular trafficking and its association with colorectal and lung cancers make it a potential target for cancer therapies. In terms of disease implications, VTI1A has been linked to binocular function, with mutations in the gene leading to strabismus, a condition where the eyes do not a…	GO:0016189 synaptic vesicle to endosome fusion;GO:0050882 voluntary musculoskeletal movement;GO:0048280 vesicle fusion with Golgi apparatus		Predicted intracellular proteins	Golgi apparatus;Vesicles (Approved)				0	0	0	0	0	0	0	0	0	0	0	0	1	0	0	0	0	0	0	0
FTO	79068	symbol	H. sapiens	79068	H. sapiens	FTO	FTO alpha-ketoglutarate dependent dioxygenase	The FTO gene is a nuclear protein belonging to the AlkB related non-haem iron and 2-oxoglutarate-dependent oxygenase superfamily. Its exact physiological function is not yet known, but it is believed to play a role in the nervous and cardiovascular systems. Studies in mice and humans have shown a strong association between FTO and body mass index, obesity risk, and type 2 diabetes. Other non-heme…	The FTO gene has been strongly associated with obesity and type 2 diabetes, making it a potential target for drug discovery efforts. Several studies have focused on developing drugs that can modulate FTO activity, with the goal of reducing body weight and improving glucose metabolism. One example is the drug Beloranib, which was developed by Zafgen and showed promising results in clinical trials …	GO:0042245 RNA repair;GO:0070350 regulation of white fat cell proliferation;GO:0070344 regulation of fat cell proliferation		Predicted intracellular proteins; Human disease related genes:Endocrine and metabolic diseases:Other endocrine and metabolic diseases; ENZYME proteins:Oxidoreductases; Potential drug targets; Human disease related genes:Congenital malformations:Other congenital malformations; Disease related genes; Enzymes; Human disease related genes:Endocrine and metabolic diseases:Diabetes	Cytosol (Supported); Additional: Vesicles	Artenimol			0	0	0	0	0	0	1	0	0	0	0	0	0	0	0	0	0	0	0	0
GNAQ	2776	symbol	H. sapiens	2776	H. sapiens	GNAQ	G protein subunit alpha q	GNAQ is a gene that encodes a protein that belongs to the Gq class of guanine nucleotide-binding proteins. This protein acts as an alpha subunit and is responsible for coupling a seven-transmembrane domain receptor to the activation of phospolipase C-beta. Mutations in this gene have been linked to platelet activation and aggregation issues. A pseudogene related to GNAQ is also present on chromos…	Mutations in the GNAQ gene have been linked to several diseases, including Sturge-Weber syndrome, a rare neurological disorder characterized by abnormal blood vessel formation in the brain and skin. Additionally, GNAQ mutations have been associated with uveal melanoma, a type of eye cancer that arises from the pigment cells in the eye. Targeted drug discovery efforts have focused on developing in…	GO:0007206 phospholipase C-activating G protein-coupled glutamate receptor signaling pathway;GO:0007208 phospholipase C-activating serotonin receptor signaling pathway;GO:0007603 phototransduction, visible light		Disease related genes; Cancer-related genes; Predicted intracellular proteins; Human disease related genes:Cardiovascular diseases:Vascular diseases	Nuclear speckles;Plasma membrane (Approved); Additional: Cytosol		(M138)PID THROMBIN PAR4 PATHWAY; (M155)PID S1P META PATHWAY; (M268)PID S1P S1P2 PATHWAY		0	1	0	0	0	0	0	0	0	1	0	0	0	0	0	1	0	0	0	0
PICALM	8301	symbol	H. sapiens	8301	H. sapiens	PICALM	phosphatidylinositol binding clathrin assembly protein	PICALM is a gene that encodes a protein involved in clathrin-mediated endocytosis, a process by which cells take in molecules from their environment. The protein recruits clathrin and adaptor protein complex 2 (AP2) to cell membranes to form coated pits and vesicles. It may also regulate the size of the clathrin cage, which determines the amount of membrane to be recycled. PICALM is involved in e…	PICALM has been implicated in the pathogenesis of Alzheimer's disease (AD), with genetic studies identifying it as a risk factor for the disease. The protein is involved in the endocytosis of amyloid precursor protein (APP), which is processed to form amyloid-beta (Aβ) peptides that accumulate in the brains of AD patients. Targeting PICALM could therefore be a potential therapeutic strategy for A…	GO:0097753 membrane bending;GO:0150093 amyloid-beta clearance by transcytosis;GO:0016185 synaptic vesicle budding from presynaptic endocytic zone membrane		Disease related genes; Human disease related genes:Cancers:Cancers of haematopoietic and lymphoid tissues; Cancer-related genes; Predicted intracellular proteins	Vesicles (Enhanced)			(M5945)HALLMARK HEME METABOLISM	1	0	0	0	0	1	0	0	0	0	1	0	0	0	0	0	0	0	0	0
RBMS1	5937	symbol	H. sapiens	5937	H. sapiens	RBMS1	RNA binding motif single stranded interacting protein 1	RBMS1 is a gene that encodes a protein that binds to single-stranded DNA/RNA. The protein contains two sets of ribonucleoprotein consensus sequence (RNP-CS) that contain conserved motifs, RNP1 and RNP2, which are required for DNA binding. RBMS1 has been implicated in various functions such as DNA replication, gene transcription, cell cycle progression, and apoptosis. The gene has several transcri…	RBMS1 has been implicated in various diseases, including cancer, cardiovascular disease, and neurological disorders. In cancer, RBMS1 has been shown to play a role in tumor growth and metastasis, making it a potential target for cancer therapy. Targeted drug discovery efforts have focused on developing small molecule inhibitors that can disrupt the interaction between RBMS1 and its target DNA/RNA…	GO:0006260 DNA replication;GO:0006259 DNA metabolic process;GO:0006396 RNA processing		Predicted intracellular proteins	Cytosol (Enhanced)				0	0	0	0	0	1	0	0	0	0	0	0	0	0	0	0	0	0	0	0
SENP6	26054	symbol	H. sapiens	26054	H. sapiens	SENP6	SUMO specific peptidase 6	SENP6 is a gene that encodes for a protein called SUMO specific peptidase 6. This protein is involved in the process of attaching ubiquitin-like molecules (UBLs) to target proteins, which can help with protein stabilization and targeting. However, before UBLs can be attached, the tail sequences of UBL precursor proteins need to be removed by UBL-specific proteases like SENP6. Additionally, SENP6 …	Research on SENP6 and its potential implications in disease is still in its early stages. However, studies have suggested that dysregulation of SENP6 activity may be involved in the development of certain cancers, such as breast cancer and hepatocellular carcinoma. Targeting SENP6 with small molecule inhibitors has been explored as a potential therapeutic strategy for these cancers. One example i…	GO:0090234 regulation of kinetochore assembly;GO:0090230 regulation of centromere complex assembly;GO:0016926 protein desumoylation		Peptidases:Cysteine-type peptidases; Enzymes; Predicted intracellular proteins	Nucleoplasm (Supported); Additional: Cytosol				0	0	0	0	1	0	0	0	1	0	0	0	0	0	0	0	1	0	0	0
NCOA2	10499	symbol	H. sapiens	10499	H. sapiens	NCOA2	nuclear receptor coactivator 2	NCOA2, or nuclear receptor coactivator 2, is a gene that encodes a protein that acts as a transcriptional coactivator for nuclear hormone receptors, including those for steroids, thyroid hormones, retinoids, and vitamin D. This protein helps regulate the activity of these receptors, which in turn regulate the expression of target genes. NCOA2 has been found to be involved in translocations that r…	NCOA2 has been implicated in various cancers due to its involvement in translocations that result in fusions with other genes. In acute myeloid leukemia, for example, the NCOA2 gene has been found to fuse with the genes for various transcription factors, resulting in the formation of chimeric proteins that drive leukemogenesis. Targeting NCOA2 and its associated pathways may therefore be a promis…	GO:1904017 cellular response to Thyroglobulin triiodothyronine;GO:1904016 response to Thyroglobulin triiodothyronine;GO:0035357 peroxisome proliferator activated receptor signaling pathway		Disease related genes; Cancer-related genes; Transcription factors:Basic domains; Predicted intracellular proteins	Nuclear bodies;Nucleoplasm (Supported)	Diethylstilbestrol; Genistein; Metribolone; 17-METHYL-17-ALPHA-DIHYDROEQUILENIN; 4-(2-amino-1-methyl-1H-imidazo[4,5-b]pyridin-6-yl)phenol; TO-901317; 4-[(1S,2S,5S)-5-(HYDROXYMETHYL)-8-METHYL-3-OXABICYCLO[3.3.1]NON-7-EN-2-YL]PHENOL; 4-[(1S,2S,5S,9R)-5-(HYDROXYMETHYL)-8,9-DIMETHYL-3-OXABICYCLO[3.3.1]NON-7-EN-2-YL]PHENOL; 4-[(1S,2S,5S)-5-(HYDROXYMETHYL)-6,8,9-TRIMETHYL-3-OXABICYCLO[3.3.1]NON-7-EN-2-…	(M119)PID ERB GENOMIC PATHWAY; (M207)PID RETINOIC ACID PATHWAY; (M151)PID AR TF PATHWAY		0	0	0	0	0	0	0	0	0	0	0	0	0	1	0	0	0	0	0	0
CD44	960	symbol	H. sapiens	960	H. sapiens	CD44	CD44 molecule (IN blood group)	CD44 is a gene that encodes a cell-surface glycoprotein involved in cell-cell interactions, cell adhesion, and migration. It acts as a receptor for hyaluronic acid and can interact with other ligands such as osteopontin, collagens, and matrix metalloproteinases. CD44 plays a role in various cellular functions including lymphocyte activation, recirculation and homing, hematopoiesis, and tumor meta…	CD44 has been implicated in various diseases including cancer, inflammation, and autoimmune disorders. In cancer, CD44 is involved in tumor growth, invasion, and metastasis, making it a potential target for cancer therapy. Several drugs targeting CD44 are currently in development, including monoclonal antibodies and small molecule inhibitors. One example is the monoclonal antibody, RG7356, which …	GO:0070487 monocyte aggregation;GO:1900623 regulation of monocyte aggregation;GO:1900625 positive regulation of monocyte aggregation		Predicted intracellular proteins; Transporters; Blood group antigen proteins; Predicted secreted proteins; FDA approved drug targets:Small molecule drugs; CD markers; Cancer-related genes:Candidate cancer biomarkers	Plasma membrane (Supported); Additional: Golgi apparatus	Bivatuzumab; Hyaluronic acid	(M11736)SA MMP CYTOKINE CONNECTION; (M63)PID AVB3 OPN PATHWAY	(M5897)HALLMARK IL6 JAK STAT3 SIGNALING; (M5902)HALLMARK APOPTOSIS; (M5947)HALLMARK IL2 STAT5 SIGNALING	0	1	0	0	0	0	1	1	0	1	0	0	0	0	0	1	0	1	1	1
CAMK2D	817	symbol	H. sapiens	817	H. sapiens	CAMK2D	calcium/calmodulin dependent protein kinase II delta	CAMK2D is a gene that encodes for the delta chain of the Ca(2+)/calmodulin-dependent protein kinase subfamily, which belongs to the serine/threonine protein kinase family. This enzyme is crucial for calcium signaling, which is important for various aspects of plasticity at glutamatergic synapses. In mammalian cells, the enzyme is composed of four different chains: alpha, beta, gamma, and delta. A…	CAMK2D has been implicated in various diseases, including cardiovascular diseases, neurodegenerative disorders, and cancer. In cardiovascular diseases, CAMK2D has been shown to play a role in cardiac hypertrophy and heart failure. In neurodegenerative disorders, CAMK2D has been linked to Alzheimer's disease and Huntington's disease. In cancer, CAMK2D has been found to be overexpressed in various …	GO:1901897 regulation of relaxation of cardiac muscle;GO:0098909 regulation of cardiac muscle cell action potential involved in regulation of contraction;GO:2000650 negative regulation of sodium ion transmembrane transporter activity	yes	Enzymes; Predicted intracellular proteins; Kinases:CAMK Ser/Thr protein kinases; ENZYME proteins:Transferases	Plasma membrane;Primary cilium tip;Primary cilium transition zone;Principal piece (Approved); Additional: Calyx;Cell Junctions;Connecting piece;End piece;Perinuclear theca	2-[4-[4-[(5-cyclopropyl-1H-pyrazol-3-yl)amino]quinazolin-2-yl]iminocyclohexa-2,5-dien-1-yl]acetonitrile; (3Z)-N,N-DIMETHYL-2-OXO-3-(4,5,6,7-TETRAHYDRO-1H-INDOL-2-YLMETHYLIDENE)-2,3-DIHYDRO-1H-INDOLE-5-SULFONAMIDE; Fostamatinib	(M161)PID IFNG PATHWAY; (M288)PID HES HEY PATHWAY		0	0	0	0	0	0	0	0	1	1	0	1	0	0	1	0	0	0	0	1
ZNF438	220929	symbol	H. sapiens	220929	H. sapiens	ZNF438	zinc finger protein 438	ZNF438 is a human gene that encodes for a zinc finger protein 438. This protein enables DNA-binding transcription factor activity and is involved in the negative regulation of transcription, DNA-templated. ZNF438 is located in both the cytosol and nucleoplasm.	There is limited information available on the disease implications of ZNF438. However, some studies have suggested that it may play a role in cancer development and progression. For example, one study found that ZNF438 expression was significantly decreased in breast cancer tissues compared to normal breast tissues. Additionally, another study found that ZNF438 was downregulated in hepatocellular…	GO:0045892 negative regulation of DNA-templated transcription;GO:1902679 negative regulation of RNA biosynthetic process;GO:0051253 negative regulation of RNA metabolic process		Transcription factors:Zinc-coordinating DNA-binding domains; Predicted intracellular proteins	Nucleoplasm (Supported); Additional: Cytosol				0	0	0	0	0	0	0	0	0	0	0	0	0	0	0	0	0	0	0	0
EPC1	80314	symbol	H. sapiens	80314	H. sapiens	EPC1	enhancer of polycomb homolog 1	EPC1, or enhancer of polycomb homolog 1, is a gene that belongs to the polycomb group family. It is a component of the NuA4 histone acetyltransferase complex and can act as both a transcriptional activator and repressor. EPC1 has been linked to various biological processes such as apoptosis, DNA repair, skeletal muscle differentiation, gene silencing, and adult T-cell leukemia/lymphoma. The gene …	There is limited information available on the disease implications of EPC1. However, studies have suggested that EPC1 may play a role in the development and progression of certain cancers, including adult T-cell leukemia/lymphoma and breast cancer. Targeted drug discovery efforts for EPC1 are also limited, but some studies have explored the potential of EPC1 as a therapeutic target for cancer tre…	GO:0035092 sperm DNA condensation;GO:0007289 spermatid nucleus differentiation;GO:1905168 positive regulation of double-strand break repair via homologous recombination		Predicted intracellular proteins	Nucleoplasm (Supported); Additional: Nuclear bodies;Nucleoli				0	0	0	0	0	0	0	1	0	0	0	0	0	0	0	0	0	0	0	0
RGL1	23179	symbol	H. sapiens	23179	H. sapiens	RGL1	ral guanine nucleotide dissociation stimulator like 1	RGL1, or ral guanine nucleotide dissociation stimulator like 1, is a human gene that is predicted to play a role in regulating catalytic activity. It is also predicted to be located in the cytosol, which is the fluid inside cells where many cellular processes occur. The function of RGL1 is not yet fully understood, but it is believed to be involved in signaling pathways that regulate cell growth …	There is limited information available on the disease implications of RGL1. However, some studies have suggested that alterations in RGL1 expression may be associated with certain types of cancer, including breast cancer and hepatocellular carcinoma. Targeted drug discovery efforts for RGL1 are also limited, as its function is not yet fully understood. However, some studies have suggested that RG…	GO:0007265 Ras protein signal transduction;GO:0007264 small GTPase-mediated signal transduction;GO:0141124 intracellular signaling cassette		Predicted intracellular proteins; RAS pathway related proteins	Golgi apparatus;Nucleoplasm;Vesicles (Approved)				0	0	0	1	0	0	0	0	0	1	0	0	0	0	0	0	0	0	0	0
SLC1A3	6507	symbol	H. sapiens	6507	H. sapiens	SLC1A3	solute carrier family 1 member 3	SLC1A3 is a gene that encodes a high affinity glutamate transporter, which plays a crucial role in terminating excitatory neurotransmission in the central nervous system. Mutations in this gene have been linked to episodic ataxia, Type 6. Alternative splicing of the gene results in multiple transcript variants.	Mutations in the SLC1A3 gene have been linked to episodic ataxia, Type 6, which is a rare neurological disorder characterized by episodes of unsteadiness and incoordination. Targeted drug discovery efforts have focused on developing drugs that modulate the activity of the glutamate transporter encoded by SLC1A3. One example is the drug riluzole, which has been approved for the treatment of amyotr…	GO:0070777 D-aspartate transmembrane transport;GO:0070779 D-aspartate import across plasma membrane;GO:0009449 gamma-aminobutyric acid biosynthetic process		Predicted intracellular proteins; Human disease related genes:Nervous system diseases:Neurodegenerative diseases; Transporters:Electrochemical Potential-driven transporters; Potential drug targets; Disease related genes; Cancer-related genes:Mutated cancer genes	Nucleoli;Vesicles (Approved)	Glutamic acid			0	0	0	0	0	0	0	0	0	0	0	0	0	0	0	0	0	0	0	1
SOD2	6648	symbol	H. sapiens	6648	H. sapiens	SOD2	superoxide dismutase 2	SOD2, or superoxide dismutase 2, is a gene that encodes a mitochondrial protein that binds one manganese ion per subunit and forms a homotetramer. This protein is a member of the iron/manganese superoxide dismutase family and is responsible for converting superoxide byproducts of oxidative phosphorylation into hydrogen peroxide and diatomic oxygen. Mutations in this gene have been linked to vario…	Mutations in the SOD2 gene have been linked to various diseases, including idiopathic cardiomyopathy, sporadic motor neuron disease, and cancer. In particular, decreased expression or activity of SOD2 has been associated with increased oxidative stress and inflammation, which are key factors in the development and progression of these diseases. As a result, there has been significant interest in …	GO:0003068 regulation of systemic arterial blood pressure by acetylcholine;GO:0003069 acetylcholine-mediated vasodilation involved in regulation of systemic arterial blood pressure;GO:0003070 regulation of systemic arterial blood pressure by neurotransmitter		Predicted intracellular proteins; Human disease related genes:Urinary system diseases:Kidney diseases; ENZYME proteins:Oxidoreductases; Cancer-related genes:Candidate cancer biomarkers; Potential drug targets; Disease related genes; Enzymes; Human disease related genes:Endocrine and metabolic diseases:Diabetes	Mitochondria (Supported)	Benzylsulfonic acid; 3-Fluoro-L-tyrosine	(M136)PID FOXO PATHWAY	(M5938)HALLMARK REACTIVE OXYGEN SPECIES PATHWAY; (M5949)HALLMARK PEROXISOME; (M5941)HALLMARK UV RESPONSE UP	1	0	1	0	0	0	0	1	0	1	0	0	0	0	1	0	0	0	1	1
CYRIB	51571	symbol	H. sapiens	51571	H. sapiens	CYRIB	CYFIP related Rac1 interactor B	CYRIB, also known as CYFIP related Rac1 interactor B, is a human gene that plays a role in various cellular processes. It has been found to enable small GTPase binding activity and is involved in regulating organelle organization, as well as negatively regulating small GTPase mediated signal transduction. Additionally, CYRIB is involved in the cellular response to molecules of bacterial origin. T…	There is limited information available on the disease implications of CYRIB. However, some studies have suggested that CYRIB may be involved in the development and progression of certain types of cancer, including breast cancer and glioblastoma. Targeted drug discovery efforts for CYRIB are also limited, as the gene is not well-characterized and its exact role in disease pathology is not fully un…	GO:2000567 regulation of memory T cell activation;GO:2000568 positive regulation of memory T cell activation;GO:2000114 regulation of establishment of cell polarity		Predicted intracellular proteins	Nucleoplasm (Approved); Additional: Cytosol				0	0	0	0	0	0	0	1	0	0	1	0	0	0	0	1	0	0	0	0
USP3	9960	symbol	H. sapiens	9960	H. sapiens	USP3	ubiquitin specific peptidase 3	USP3 is a human gene that encodes for a protein called ubiquitin specific peptidase 3. This protein has the ability to bind to histones and remove ubiquitin molecules from proteins, which is important for several cellular processes such as DNA repair and regulation of protein stability. USP3 is found in various cellular components including Flemming body, cytoplasmic ribonucleoprotein granule, an…	Research on USP3 has shown its involvement in several diseases, including cancer, neurodegenerative disorders, and inflammatory diseases. In cancer, USP3 has been found to play a role in regulating the stability of tumor suppressor proteins, making it a potential target for cancer therapy. In neurodegenerative disorders such as Alzheimer's and Parkinson's disease, USP3 has been implicated in the …	GO:0140861 DNA repair-dependent chromatin remodeling;GO:0016579 protein deubiquitination;GO:0070646 protein modification by small protein removal		Peptidases:Cysteine-type peptidases; ENZYME proteins:Hydrolases; Enzymes; Predicted intracellular proteins	Nucleoplasm (Supported); Additional: Midbody ring				0	0	0	0	1	0	0	0	0	0	0	0	0	0	0	0	0	0	0	0
DIAPH2	1730	symbol	H. sapiens	1730	H. sapiens	DIAPH2	diaphanous related formin 2	DIAPH2 is a gene that belongs to the diaphanous subfamily of the formin homology family of proteins. It may play a role in the development and normal function of the ovaries. Defects in this gene have been linked to premature ovarian failure 2. Different isoforms of the gene have been identified through alternative splicing of transcript variants.	Premature ovarian failure (POF) is a condition characterized by the cessation of ovarian function before the age of 40. DIAPH2 gene defects have been linked to POF2, which is a rare form of POF. Currently, there are no targeted drug discovery efforts for POF2 specifically, but there are ongoing studies investigating the role of DIAPH2 in ovarian function and potential therapeutic targets. Some dr…	GO:0030041 actin filament polymerization;GO:0008154 actin polymerization or depolymerization;GO:0051258 protein polymerization		Disease related genes; Human disease related genes:Reproductive system diseases:Reproductive system diseases; Predicted intracellular proteins	Endoplasmic reticulum;Vesicles (Supported); Additional: Nucleoli				0	0	0	0	0	0	0	0	0	0	0	1	0	1	0	0	0	0	0	0
PARP8	79668	symbol	H. sapiens	79668	H. sapiens	PARP8	poly(ADP-ribose) polymerase family member 8	PARP8 is a member of the poly(ADP-ribose) polymerase family that enables protein ADP-ribosylase activity. It is involved in protein auto-ADP-ribosylation and protein mono-ADP-ribosylation. This gene is important for the regulation of DNA repair, transcription, and cell death. Mutations in PARP8 have been associated with various diseases, including cancer and autoimmune disorders. The gene is expr…	PARP8 has been implicated in various diseases, including cancer and autoimmune disorders. In cancer, PARP8 has been shown to play a role in DNA repair and cell survival, making it a potential target for cancer therapy. Several PARP inhibitors, such as olaparib, rucaparib, and niraparib, have been approved for the treatment of ovarian and breast cancers that have mutations in BRCA1 or BRCA2 genes,…	GO:0070213 protein auto-ADP-ribosylation;GO:0030968 endoplasmic reticulum unfolded protein response;GO:0034620 cellular response to unfolded protein		Predicted intracellular proteins	Nucleoplasm (Approved); Additional: Cytosol;Midbody ring				0	0	0	0	0	0	0	0	0	0	0	0	0	0	0	0	0	0	0	0
FARS2	10667	symbol	H. sapiens	10667	H. sapiens	FARS2	phenylalanyl-tRNA synthetase 2, mitochondrial	FARS2 is a gene that encodes a protein responsible for transferring phenylalanine to its corresponding tRNA. This protein is located in the mitochondria and plays a crucial role in mitochondrial protein translation. Mutations in this gene can lead to combined oxidative phosphorylation deficiency 14, which is also known as Alpers encephalopathy. Alternative splicing of this gene results in multipl…	Mutations in the FARS2 gene have been linked to Alpers encephalopathy, a rare and severe mitochondrial disease that affects the brain and liver. Patients with Alpers encephalopathy typically present with symptoms such as seizures, developmental delays, liver failure, and cognitive impairment. There is currently no cure for Alpers encephalopathy, and treatment is mainly supportive. Targeted drug d…	GO:0006432 phenylalanyl-tRNA aminoacylation;GO:0006418 tRNA aminoacylation for protein translation;GO:0043039 tRNA aminoacylation		Human disease related genes:Nervous system diseases:Other nervous and sensory system diseases; Predicted intracellular proteins; Human disease related genes:Congenital disorders of metabolism:Mitochondrial diseases; Potential drug targets; Disease related genes; ENZYME proteins:Ligase; Enzymes		Phenylalanine			0	0	0	0	0	0	0	0	0	0	0	0	0	0	0	0	0	0	0	0
PTPRC	5788	symbol	H. sapiens	5788	H. sapiens	PTPRC	protein tyrosine phosphatase receptor type C	PTPRC is a gene that encodes a protein tyrosine phosphatase (PTP) that regulates various cellular processes, including cell growth, differentiation, mitosis, and oncogenic transformation. It is classified as a receptor type PTP and contains an extracellular domain, a single transmembrane segment, and two tandem intracytoplasmic catalytic domains. PTPRC is an essential regulator of T- and B-cell a…	PTPRC has been implicated in various diseases, including autoimmune disorders, cancer, and infectious diseases. In autoimmune disorders, PTPRC is involved in the regulation of T-cell activation and differentiation, and its dysregulation has been linked to the development of diseases such as multiple sclerosis, rheumatoid arthritis, and systemic lupus erythematosus. In cancer, PTPRC has been shown…	GO:0044855 plasma membrane raft distribution;GO:0044856 plasma membrane raft localization;GO:1902215 negative regulation of interleukin-4-mediated signaling pathway		Predicted intracellular proteins; Cancer-related genes; Human disease related genes:Immune system diseases:Primary immunodeficiency; Transporters:Accessory Factors Involved in Transport; Potential drug targets; Disease related genes; CD markers; Enzymes; ENZYME proteins:Hydrolases	Nucleoplasm;Vesicles (Uncertain)		(M1315)SIG PIP3 SIGNALING IN B LYMPHOCYTES; (M8626)SIG BCR SIGNALING PATHWAY; (M88)PID CD8 TCR PATHWAY	(M5915)HALLMARK APICAL JUNCTION; (M5950)HALLMARK ALLOGRAFT REJECTION	1	1	0	1	1	0	0	1	0	1	0	0	1	0	1	1	0	1	1	1
FNIP2	57600	symbol	H. sapiens	57600	H. sapiens	FNIP2	folliculin interacting protein 2	FNIP2 is a gene that encodes a protein that interacts with the tumor suppressor folliculin and AMP-activated protein kinase (AMPK). This protein may play a role in cellular metabolism and nutrient sensing by regulating the AMPK-mechanistic target of rapamycin signaling pathway. It may also be involved in regulating the O6-methylguanine-induced apoptosis signaling pathway. FNIP2 has a closely rela…	Mutations in the FNIP2 gene have been associated with a rare genetic disorder called focal segmental glomerulosclerosis (FSGS), which is characterized by scarring of the kidney's filtering units, leading to proteinuria and eventually kidney failure. Additionally, FNIP2 mutations have been linked to Birt-Hogg-Dubé syndrome (BHD), a rare autosomal dominant disorder that predisposes individuals to d…	GO:0033138 positive regulation of peptidyl-serine phosphorylation;GO:1904263 positive regulation of TORC1 signaling;GO:0033135 regulation of peptidyl-serine phosphorylation		Predicted intracellular proteins	Cytosol (Supported); Additional: Centriolar satellite				0	1	0	0	0	0	0	0	1	1	0	0	0	0	1	0	1	0	0	0
PLD1	5337	symbol	H. sapiens	5337	H. sapiens	PLD1	phospholipase D1	PLD1 is a gene that encodes for a specific type of enzyme called phospholipase D1. This enzyme is responsible for breaking down phosphatidylcholine into phosphatidic acid and choline. It is believed that this gene may play a role in signal transduction and subcellular trafficking. There are multiple transcript variants of this gene due to alternative splicing, which can result in different cataly…	Research has shown that PLD1 may be involved in the development and progression of various diseases, including cancer, cardiovascular disease, and neurological disorders. In cancer, PLD1 has been found to promote tumor growth and metastasis, making it a potential target for cancer therapy. Several drugs targeting PLD1 are currently in development, including small molecule inhibitors and monoclona…	GO:0032534 regulation of microvillus assembly;GO:0032530 regulation of microvillus organization;GO:0098693 regulation of synaptic vesicle cycle		Human disease related genes:Congenital malformations:Congenital malformations of the circulatory system; Predicted intracellular proteins; Potential drug targets; Disease related genes; ENZYME proteins:Hydrolases; Enzymes; RAS pathway related proteins	Plasma membrane (Approved); Additional: Golgi apparatus;Vesicles	Choline; LAX-101; Choline salicylate	(M120)PID ARF6 DOWNSTREAM PATHWAY; (M252)PID IL8 CXCR1 PATHWAY; (M275)PID ALPHA SYNUCLEIN PATHWAY		0	0	1	0	0	0	0	0	0	1	0	0	0	1	0	0	0	0	0	0
NRIP1	8204	symbol	H. sapiens	8204	H. sapiens	NRIP1	nuclear receptor interacting protein 1	NRIP1, also known as RIP140, is a nuclear protein that interacts with the hormone-dependent activation domain AF2 of nuclear receptors. It modulates the transcriptional activity of the estrogen receptor. NRIP1 is involved in the regulation of various physiological processes, including metabolism, adipogenesis, and inflammation. It has been linked to several diseases, including obesity, diabetes, …	NRIP1 has been implicated in several diseases, including obesity, diabetes, and cancer. In obesity, NRIP1 has been shown to play a role in adipogenesis and lipid metabolism. In diabetes, NRIP1 has been linked to insulin resistance and glucose homeostasis. In cancer, NRIP1 has been found to be overexpressed in several types of cancer, including breast, prostate, and ovarian cancer, and has been as…	GO:0001543 ovarian follicle rupture;GO:0001542 ovulation from ovarian follicle;GO:0030728 ovulation		Disease related genes; Human disease related genes:Congenital malformations:Congenital malformations of the urinary system; Predicted intracellular proteins	Nucleoli;Nucleoplasm (Supported); Additional: Cytosol	4-HYDROXY-N'-(4-ISOPROPYLBENZYL)BENZOHYDRAZIDE	(M207)PID RETINOIC ACID PATHWAY; (M285)PID HNF3A PATHWAY; (M58)PID AR PATHWAY	(M5906)HALLMARK ESTROGEN RESPONSE EARLY; (M5907)HALLMARK ESTROGEN RESPONSE LATE	0	0	0	0	0	0	0	0	0	0	0	0	0	0	0	0	0	0	0	0
ANKRD17	26057	symbol	H. sapiens	26057	H. sapiens	ANKRD17	ankyrin repeat domain 17	ANKRD17 is a human gene that encodes a protein belonging to the family of ankyrin repeat-containing proteins. The protein contains two distinct arrays of ankyrin repeats, a nuclear export signal, a nuclear localization signal, and a cyclin-binding RXL motif. The protein is localized to the nucleus and has been observed to interact with cyclin-dependent kinase 2. It is suggested that ANKRD17 plays…	There is limited information available on the disease implications of ANKRD17. However, recent studies have suggested that ANKRD17 may play a role in cancer development and progression. Specifically, ANKRD17 has been found to be overexpressed in several types of cancer, including breast, lung, and liver cancer. Targeted drug discovery efforts for ANKRD17 are currently limited, as the exact functi…	GO:1900245 positive regulation of MDA-5 signaling pathway;GO:0039533 regulation of MDA-5 signaling pathway;GO:0001955 blood vessel maturation		Disease related genes; Human disease related genes:Other diseases:Mental and behavioural disorders; Predicted intracellular proteins	Nucleoplasm (Supported); Additional: Nuclear membrane				0	0	0	0	0	0	0	0	0	0	0	0	0	0	0	1	0	0	0	0
MT-ATP6	4508	gene_synonym	H. sapiens	4508	H. sapiens	ATP6	ATP synthase F0 subunit 6	ATP6 is a human gene that encodes for the ATP synthase F0 subunit 6, which contributes to the activity of proton-transporting ATP synthase and is involved in mitochondrial ATP synthesis coupled proton transport. It is a part of the mitochondrial proton-transporting ATP synthase complex and has been implicated in several diseases, including Leber hereditary optic neuropathy, NARP syndrome, Parkins…	There have been several drug discovery efforts targeting ATP6 for the treatment of various diseases. For example, idebenone, a synthetic analog of coenzyme Q10, has been shown to improve visual acuity in patients with Leber hereditary optic neuropathy, a disease caused by mutations in ATP6. Additionally, several studies have investigated the potential of targeting ATP6 in the treatment of Parkins…	GO:0055093 response to hyperoxia;GO:0036296 response to increased oxygen levels;GO:0042776 proton motive force-driven mitochondrial ATP synthesis		Human disease related genes:Congenital disorders of metabolism:Mitochondrial diseases; Human disease related genes:Nervous system diseases:Neurodegenerative diseases; Transporters:Primary Active Transporters; Potential drug targets; Disease related genes		Estradiol; Estradiol acetate; Estradiol benzoate; Estradiol cypionate; Estradiol dienanthate; Estradiol valerate			0	0	0	0	0	0	0	0	0	0	0	0	0	0	0	0	0	0	0	0
ARID5B	84159	symbol	H. sapiens	84159	H. sapiens	ARID5B	AT-rich interaction domain 5B	ARID5B is a gene that encodes a DNA binding protein belonging to the AT-rich interaction domain (ARID) family. It forms a complex with PHD finger protein 2 to regulate the transcription of genes involved in adipogenesis and liver development. The gene also plays a role in the growth and differentiation of B-lymphocyte progenitors. Single nucleotide polymorphisms in ARID5B have been associated wit…	ARID5B has been implicated in several diseases, including acute lymphoblastic leukemia (ALL), obesity, and liver cancer. In particular, single nucleotide polymorphisms (SNPs) in ARID5B have been strongly associated with an increased risk of developing ALL, especially in children of European ancestry. This has led to efforts to develop targeted therapies for ALL that specifically target ARID5B. On…	GO:0060613 fat pad development;GO:0010761 fibroblast migration;GO:0030325 adrenal gland development		Predicted intracellular proteins; Transcription factors:Helix-turn-helix domains; Disease related genes; Cancer-related genes:Mutated cancer genes; Cancer-related genes:Mutational cancer driver genes	Endoplasmic reticulum (Approved); Additional: Cytosol;Nucleoplasm;Plasma membrane			(M5908)HALLMARK ANDROGEN RESPONSE; (M5913)HALLMARK INTERFERON GAMMA RESPONSE	0	0	0	0	0	0	0	0	0	0	0	0	0	0	0	0	0	0	0	0
DENND1A	57706	symbol	H. sapiens	57706	H. sapiens	DENND1A	DENN domain containing 1A	DENND1A is a human gene that plays a role in clathrin-mediated endocytosis, which is a process that allows cells to internalize proteins and lipids. It belongs to the connecdenn family and acts as a guanine nucleotide exchange factor (GEF) for the small GTPase RAB35, which is involved in early endosomal trafficking. DENND1A also binds to clathrin and clathrin adaptor protein-2 (AP2), linking RAB3…	DENND1A has been implicated in several diseases, including cancer, diabetes, and neurological disorders. In cancer, DENND1A has been shown to promote tumor growth and metastasis by regulating endocytic trafficking of growth factor receptors. In diabetes, DENND1A variants have been associated with altered insulin secretion and glucose metabolism. In neurological disorders, DENND1A mutations have b…	GO:0032483 regulation of Rab protein signal transduction;GO:0032456 endocytic recycling;GO:0098876 vesicle-mediated transport to the plasma membrane		Disease related genes; Predicted intracellular proteins	Cytosol;Vesicles (Approved)				0	0	0	0	0	0	0	0	0	0	1	0	1	0	0	0	0	0	0	0
AKAP13	11214	symbol	H. sapiens	11214	H. sapiens	AKAP13	A-kinase anchoring protein 13	AKAP13 is a gene that encodes a member of the A-kinase anchor protein (AKAP) family. AKAPs bind to the regulatory subunit of protein kinase A (PKA) and localize the holoenzyme to specific locations within the cell. Alternative splicing of AKAP13 results in multiple isoforms that contain c-terminal dbl oncogene homology (DH) and pleckstrin homology (PH) domains. The DH domain activates small GTP b…	AKAP13 has been implicated in several diseases, including cancer, cardiovascular disease, and neurological disorders. In cancer, AKAP13 has been shown to promote tumor growth and metastasis, making it a potential target for cancer therapy. In cardiovascular disease, AKAP13 has been linked to hypertension and heart failure, and targeting AKAP13 may have therapeutic potential in these conditions. I…	GO:0060297 regulation of sarcomere organization;GO:0071875 adrenergic receptor signaling pathway;GO:0035025 positive regulation of Rho protein signal transduction		Predicted intracellular proteins	Cytosol (Supported)		(M238)PID THROMBIN PAR1 PATHWAY; (M68)PID RHOA REG PATHWAY	(M5893)HALLMARK MITOTIC SPINDLE	0	0	0	1	0	0	0	0	0	0	1	0	0	1	0	0	0	0	0	0
TFEC	22797	symbol	H. sapiens	22797	H. sapiens	TFEC	transcription factor EC	TFEC is a gene that belongs to the micropthalmia (MiT) family of transcription factors. These factors regulate the expression of target genes by binding to specific recognition sequences and play important roles in various cellular processes such as growth, differentiation, and survival. TFEC is involved in the activation of the nonmuscle myosin II heavy chain-A gene and may also co-regulate targ…	There is limited information available on the disease implications of TFEC. However, studies have suggested that it may play a role in the development and progression of certain cancers, including melanoma and renal cell carcinoma. Targeted drug discovery efforts for TFEC are also limited, but some studies have explored the potential of TFEC as a therapeutic target for cancer treatment. One examp…	GO:0034605 cellular response to heat;GO:0009408 response to heat;GO:0009266 response to temperature stimulus		Transcription factors:Basic domains; Predicted intracellular proteins	Nucleoplasm (Supported); Additional: Cytosol		(M195)PID CMYB PATHWAY		0	0	0	0	0	0	0	0	0	0	0	0	0	0	0	0	0	0	0	0
TENT2	167153	symbol	H. sapiens	167153	H. sapiens	TENT2	terminal nucleotidyltransferase 2	TENT2, or terminal nucleotidyltransferase 2, is a gene that plays a role in RNA metabolism and negative regulation of RNA breakdown. It enables 5'-3' RNA polymerase activity and polynucleotide adenylyltransferase activity. TENT2 is predicted to be located in the nucleus and to be part of the nuclear RNA-directed RNA polymerase complex. It is also predicted to be active in the cytosol. This inform…	There is limited information available on the disease implications of TENT2. However, recent studies have suggested that TENT2 may play a role in cancer progression and metastasis. Specifically, TENT2 has been found to be upregulated in several types of cancer, including breast, lung, and liver cancer. Targeted drug discovery efforts for TENT2 are currently limited, but there is potential for the…	GO:2000626 negative regulation of miRNA catabolic process;GO:0140958 target-directed miRNA degradation;GO:0071044 histone mRNA catabolic process		Enzymes; Predicted intracellular proteins; ENZYME proteins:Transferases	Cytosol (Approved)				1	0	0	0	0	0	0	0	0	0	0	0	0	0	0	0	0	0	0	0
CERS6	253782	symbol	H. sapiens	253782	H. sapiens	CERS6	ceramide synthase 6	CERS6 is a human gene that encodes for ceramide synthase 6, an enzyme that plays a role in the biosynthesis of ceramide. Ceramide is a lipid molecule that is involved in various cellular processes, including cell signaling, apoptosis, and inflammation. CERS6 enables sphingosine N-acyltransferase activity, which is necessary for the production of ceramide. The gene is located in the membrane and i…	Research on CERS6 has shown its potential involvement in various diseases, including cancer, diabetes, and neurodegenerative disorders. In cancer, CERS6 has been found to be upregulated in certain types of tumors, and its inhibition has been shown to reduce tumor growth and increase sensitivity to chemotherapy. In diabetes, CERS6 has been linked to insulin resistance and beta-cell dysfunction. In…	GO:0046513 ceramide biosynthetic process;GO:0006672 ceramide metabolic process;GO:0030148 sphingolipid biosynthetic process		Enzymes; ENZYME proteins:Transferases					0	0	0	0	0	0	0	0	0	0	0	0	0	0	0	0	0	0	0	0
ACBD6	84320	symbol	H. sapiens	84320	H. sapiens	ACBD6	acyl-CoA binding domain containing 6	ACBD6 is a human gene that is predicted to have the ability to bind to fatty-acyl-CoA and lipids. It is also predicted to be located in the cytosol. The gene's function is not fully understood, but it is believed to play a role in lipid metabolism and transport. The ACBD6 gene is a member of the acyl-CoA binding domain-containing protein family, which includes proteins that are involved in variou…	There is limited information available on the disease implications of the ACBD6 gene. However, some studies have suggested that mutations in this gene may be associated with metabolic disorders such as obesity and type 2 diabetes. Targeted drug discovery efforts for ACBD6 are also limited, as the gene's function is not fully understood. However, some studies have suggested that targeting the acyl…			Predicted intracellular proteins	Nucleoplasm (Approved); Additional: Cytosol				0	0	0	0	0	0	0	0	0	0	0	0	0	0	0	0	0	0	0	0
ANTXR2	118429	symbol	H. sapiens	118429	H. sapiens	ANTXR2	ANTXR cell adhesion molecule 2	ANTXR2 is a gene that encodes a receptor for anthrax toxin. The protein produced by this gene binds to collagen IV and laminin, indicating its potential involvement in extracellular matrix adhesion. Mutations in ANTXR2 have been linked to two rare genetic disorders: juvenile hyaline fibromatosis and infantile systemic hyalinosis. These disorders are characterized by the accumulation of hyaline ma…	There are currently no targeted drug discovery efforts specifically for ANTXR2, as it is primarily associated with rare genetic disorders. However, there have been some successful drugs developed for the treatment of anthrax, which is caused by the toxin that ANTXR2 binds to. One such drug is Anthrax Immune Globulin (AIG), which is a mixture of antibodies that target the anthrax toxin and neutral…			Disease related genes; Human disease related genes:Musculoskeletal diseases:Other musculoskeletal diseases; Predicted intracellular proteins		MDX-1303	(M267)PID ANTHRAX PATHWAY	(M5892)HALLMARK CHOLESTEROL HOMEOSTASIS	0	0	0	0	0	0	0	0	0	0	0	0	0	0	0	0	0	0	0	1
SUSD6	9766	symbol	H. sapiens	9766	H. sapiens	SUSD6	sushi domain containing 6	SUSD6, or sushi domain containing 6, is a human gene that plays a role in cell death and the cellular response to DNA damage. It is predicted to be an integral component of the cell membrane. This information is provided by the Alliance of Genome Resources as of April 2022.	There is limited information available on the disease implications of SUSD6. However, some studies have suggested that alterations in SUSD6 expression may be associated with certain types of cancer, including breast cancer and glioblastoma. Targeted drug discovery efforts for SUSD6 are also limited, as the function of the gene is not yet fully understood. However, some studies have suggested that…	GO:0006974 DNA damage response;GO:0033554 cellular response to stress;GO:0006950 response to stress			Plasma membrane (Approved); Additional: Cytosol				0	0	0	0	0	0	0	0	0	0	0	0	0	0	0	0	0	0	0	0
NSMCE2	286053	symbol	H. sapiens	286053	H. sapiens	NSMCE2	NSE2 (MMS21) homolog, SMC5-SMC6 complex SUMO ligase	NSMCE2 is a gene that encodes a small ubiquitin-related modifier (SUMO) ligase, which attaches a SUMO protein to other proteins involved in nuclear transport, transcription, chromosome segregation, and DNA repair. It is part of the SMC5/6 complex, which plays a crucial role in genome maintenance, facilitating chromosome segregation and suppressing mitotic recombination. Knocking out the orthologo…	Mutations in NSMCE2 have been associated with two rare genetic disorders: MOPD II (Microcephalic osteodysplastic primordial dwarfism type II) and IMAGe syndrome (Intrauterine growth restriction, metaphyseal dysplasia, adrenal hypoplasia congenita, and genital anomalies). Both disorders are characterized by severe growth retardation and other developmental abnormalities. In addition, NSMCE2 mutati…	GO:0034093 positive regulation of maintenance of sister chromatid cohesion;GO:0034184 positive regulation of maintenance of mitotic sister chromatid cohesion;GO:0034091 regulation of maintenance of sister chromatid cohesion		Disease related genes; Predicted intracellular proteins; Human disease related genes:Congenital malformations:Other congenital malformations	Nucleoplasm (Supported); Additional: Nuclear bodies				0	0	0	0	1	0	0	0	1	0	0	0	0	0	0	0	1	0	0	0
HNRNPC	3183	symbol	H. sapiens	3183	H. sapiens	HNRNPC	heterogeneous nuclear ribonucleoprotein C	HNRNPC is a gene that belongs to a family of RNA binding proteins called heterogeneous nuclear ribonucleoproteins (hnRNPs). These proteins are involved in pre-mRNA processing and other aspects of mRNA metabolism and transport. HNRNPC specifically acts as a tetramer and is involved in the assembly of 40S hnRNP particles. It is present in the nucleus and may shuttle between the nucleus and cytoplas…	HNRNPC has been implicated in several diseases, including cancer, neurodegenerative disorders, and autoimmune diseases. In cancer, HNRNPC has been shown to be overexpressed in various types of tumors, including breast, lung, and colon cancer, and is associated with poor prognosis. Targeted drug discovery efforts have focused on developing small molecule inhibitors of HNRNPC to disrupt its functio…	GO:0032211 negative regulation of telomere maintenance via telomerase;GO:0070935 3'-UTR-mediated mRNA stabilization;GO:1904357 negative regulation of telomere maintenance via telomere lengthening		Predicted intracellular proteins	Nucleoplasm (Enhanced)		(M105)PID TELOMERASE PATHWAY	(M5926)HALLMARK MYC TARGETS V1	0	0	0	0	0	0	0	0	0	0	0	0	0	0	0	0	0	0	0	0
APP	351	symbol	H. sapiens	351	H. sapiens	APP	amyloid beta precursor protein	The APP gene encodes a transmembrane precursor protein that is cleaved by secretases to form various peptides. Some of these peptides can bind to the acetyltransferase complex APBB1/TIP60 to promote transcriptional activation, while others form the protein basis of the amyloid plaques found in the brains of Alzheimer's disease patients. Additionally, two of the peptides have antimicrobial propert…	The APP gene has been extensively studied in the context of Alzheimer's disease (AD), as mutations in this gene have been linked to the familial form of the disease. The amyloid beta (Aβ) peptides that are produced from APP cleavage are a major component of the amyloid plaques found in the brains of AD patients. As a result, there has been significant effort to develop drugs that target Aβ produc…	GO:0045752 positive regulation of Toll signaling pathway;GO:1905945 regulation of response to calcium ion;GO:0031583 phospholipase D-activating G protein-coupled receptor signaling pathway		Predicted intracellular proteins; Predicted secreted proteins; Human disease related genes:Nervous system diseases:Neurodegenerative diseases; FDA approved drug targets:Small molecule drugs; Disease related genes; Transporters:Transporter channels and pores	Golgi apparatus (Supported); Additional: Vesicles	Deferoxamine; Aluminium; Zinc; L-methionine (R)-S-oxide; Resveratrol; Tromethamine; Phenserine; Tetrathiomolybdate; CAD106; Mito-4509; Edonerpic; Dimercaprol; Copper; Florbetaben (18F); Florbetapir (18F); Flutemetamol (18F); Zinc acetate; Aluminium phosphate; Aluminum acetate; Zinc chloride; Zinc sulfate, unspecified form	(M33)PID GLYPICAN 1PATHWAY; (M220)PID CASPASE PATHWAY; (M153)PID P75 NTR PATHWAY	(M5944)HALLMARK ANGIOGENESIS; (M5916)HALLMARK APICAL SURFACE; (M5902)HALLMARK APOPTOSIS	1	1	0	0	0	0	1	1	0	1	0	1	0	0	1	1	0	1	1	0
TBC1D5	9779	symbol	H. sapiens	9779	H. sapiens	TBC1D5	TBC1 domain family member 5	TBC1D5 is a human gene that encodes a protein belonging to the TBC1 domain family member 5. This protein is involved in various cellular processes, including macroautophagy, positive regulation of receptor internalization, and retrograde transport from endosome to Golgi. It enables AP-2 adaptor complex binding activity and retromer complex binding activity. TBC1D5 is located in the Golgi apparatu…	There is limited information available on the disease implications of TBC1D5. However, recent studies have suggested that mutations in this gene may be associated with the development of neurodegenerative disorders such as Alzheimer's disease and Parkinson's disease. Targeted drug discovery efforts for TBC1D5 are currently underway, with a focus on identifying small molecule inhibitors that can m…	GO:0002092 positive regulation of receptor internalization;GO:0048260 positive regulation of receptor-mediated endocytosis;GO:0002090 regulation of receptor internalization		Transporters:Accessory Factors Involved in Transport; Predicted intracellular proteins	Vesicles (Supported); Additional: Golgi apparatus				0	0	0	0	0	0	0	0	0	0	0	0	0	0	0	0	0	0	0	0
DOCK8	81704	symbol	H. sapiens	81704	H. sapiens	DOCK8	dedicator of cytokinesis 8	DOCK8 is a gene that belongs to the DOCK180 family of guanine nucleotide exchange factors. These factors interact with Rho GTPases and are involved in intracellular signaling pathways. Mutations in DOCK8 lead to the autosomal recessive form of hyper-IgE syndrome, a rare immunodeficiency disorder characterized by recurrent infections, eczema, and high levels of immunoglobulin E. Different isoforms…	DOCK8 mutations are associated with the autosomal recessive form of hyper-IgE syndrome, a rare immunodeficiency disorder characterized by recurrent infections, eczema, and high levels of immunoglobulin E. There is currently no cure for hyper-IgE syndrome, and treatment is mainly supportive, including prophylactic antibiotics, antifungal agents, and immunoglobulin replacement therapy. Targeted dru…	GO:0061485 memory T cell proliferation;GO:1903905 positive regulation of establishment of T cell polarity;GO:1903903 regulation of establishment of T cell polarity		Disease related genes; Human disease related genes:Immune system diseases:Primary immunodeficiency; Predicted intracellular proteins; Human disease related genes:Other diseases:Mental and behavioural disorders	Cytosol;Plasma membrane (Supported)				0	1	0	0	0	0	0	0	0	0	1	0	0	0	0	1	0	1	0	0
RBM47	54502	symbol	H. sapiens	54502	H. sapiens	RBM47	RNA binding motif protein 47	RBM47 is a human gene that encodes for RNA binding motif protein 47. This protein is involved in RNA binding activity and is predicted to play a role in cytidine to uridine editing and hematopoietic progenitor cell differentiation. RBM47 is also predicted to be active in the nucleus.	There is limited information available on the disease implications of RBM47. However, some studies have suggested that mutations in this gene may be associated with certain types of cancer, including breast cancer and lung adenocarcinoma. As for targeted drug discovery efforts, there are currently no drugs on the market that specifically target RBM47. However, there are ongoing efforts to develop…	GO:0016554 cytidine to uridine editing;GO:0016553 base conversion or substitution editing;GO:0060340 positive regulation of type I interferon-mediated signaling pathway		Predicted intracellular proteins	Cytosol;Nucleoplasm (Approved)				1	0	0	0	0	0	0	0	0	0	0	0	0	0	0	0	0	0	0	0
ITPR2	3709	symbol	H. sapiens	3709	H. sapiens	ITPR2	inositol 1,4,5-trisphosphate receptor type 2	ITPR2 is a gene that encodes a protein belonging to the inositol 1,4,5-triphosphate receptor family. These receptors are responsible for mediating a rise in cytoplasmic calcium in response to receptor activated production of inositol triphosphate. This protein is a type 2 receptor that consists of a cytoplasmic amino-terminus that binds inositol triphosphate, six membrane-spanning helices that co…	Mutations in the ITPR2 gene have been associated with various diseases, including anhidrosis, spinocerebellar ataxia type 15, and Gillespie syndrome. Anhidrosis is a rare condition characterized by the inability to sweat, which can lead to hyperthermia and other complications. Targeted drug discovery efforts for ITPR2 have focused on developing drugs that modulate intracellular calcium release, w…	GO:0071361 cellular response to ethanol;GO:0071320 cellular response to cAMP;GO:0051209 release of sequestered calcium ion into cytosol		Disease related genes; Human disease related genes:Skin diseases:Skin and soft tissue diseases; Predicted intracellular proteins	Endoplasmic reticulum;Mid piece (Approved); Additional: End piece;Nucleoplasm;Principal piece		(M1315)SIG PIP3 SIGNALING IN B LYMPHOCYTES; (M5193)SIG CHEMOTAXIS; (M8626)SIG BCR SIGNALING PATHWAY	(M5923)HALLMARK PI3K AKT MTOR SIGNALING	0	0	0	0	1	0	0	0	0	1	0	0	0	0	0	0	0	0	0	1
CACUL1	143384	symbol	H. sapiens	143384	H. sapiens	CACUL1	CDK2 associated cullin domain 1	CACUL1, also known as CDK2 associated cullin domain 1, is a gene that plays a role in the regulation of the cell cycle. It enables protein kinase binding activity and is involved in the G1/S transition of mitotic cell cycle, as well as positive regulation of cell population proliferation and protein kinase activity. This gene is important for the proper functioning of cells and its dysregulation …	There is limited information available on the disease implications of CACUL1. However, dysregulation of the cell cycle is a hallmark of cancer, and CACUL1 has been found to be overexpressed in various types of cancer, including breast, lung, and liver cancer. This suggests that CACUL1 may play a role in the development and progression of these cancers. There are currently no targeted drug discove…	GO:0000082 G1/S transition of mitotic cell cycle;GO:0044843 cell cycle G1/S phase transition;GO:0044772 mitotic cell cycle phase transition		Predicted intracellular proteins	Nucleoplasm (Uncertain)				0	1	0	0	1	0	0	0	0	0	0	0	0	0	0	0	0	0	0	0
SBF2	81846	symbol	H. sapiens	81846	H. sapiens	SBF2	SET binding factor 2	SBF2, or SET binding factor 2, is a gene that belongs to the myotubularin-related protein family and encodes a pseudophosphatase. It is located within the CMT4B2 candidate region of chromosome 11p15 and mutations in this gene have been linked to Charcot-Marie-Tooth Disease, type 4B2. This disease is a hereditary neurological disorder that affects the peripheral nerves and causes muscle weakness a…	Charcot-Marie-Tooth Disease, type 4B2 is caused by mutations in the SBF2 gene, which encodes a protein involved in the regulation of protein synthesis and degradation. The disease is characterized by progressive muscle weakness and atrophy in the limbs, as well as sensory loss and foot deformities. There is currently no cure for CMT4B2, and treatment is focused on managing symptoms and improving …	GO:0042552 myelination;GO:0007272 ensheathment of neurons;GO:0008366 axon ensheathment		Disease related genes; Human disease related genes:Nervous system diseases:Neurodegenerative diseases; Predicted intracellular proteins	Nucleoplasm (Approved); Additional: Cytosol;Intermediate filaments				0	0	0	0	0	0	0	0	0	0	0	0	0	0	0	0	0	0	0	0
SFT2D2	375035	symbol	H. sapiens	375035	H. sapiens	SFT2D2	SFT2 domain containing 2	SFT2D2 is a human gene that is predicted to play a role in protein transport and vesicle-mediated transport. It is located in extracellular exosomes, which are small vesicles that are released by cells and contain various biomolecules such as proteins, lipids, and nucleic acids. The function of SFT2D2 in exosomes is not yet fully understood, but it may be involved in the sorting and trafficking o…	There is limited information available on the disease implications of SFT2D2. However, some studies have suggested that it may be involved in the development and progression of certain types of cancer, such as breast cancer and hepatocellular carcinoma. Targeted drug discovery efforts for SFT2D2 are currently underway, with a focus on identifying small molecules that can modulate its activity and…	GO:0015031 protein transport;GO:0016192 vesicle-mediated transport;GO:0045184 establishment of protein localization							0	0	0	0	0	0	0	0	0	0	0	0	0	0	0	0	0	0	0	0
MT-CO2	4513	gene_synonym	H. sapiens	4513	H. sapiens	COX2	cytochrome c oxidase subunit II	COX2 is a human gene that contributes to the activity of cytochrome-c oxidase, which is involved in mitochondrial electron transport and the conversion of cytochrome c to oxygen. It is also predicted to play a role in the positive regulation of vasoconstriction. COX2 is located in the mitochondrial inner membrane and is part of respiratory chain complex IV. It serves as a biomarker for Huntington…	COX2 has been implicated in various diseases, including inflammation, pain, and cancer. Inhibition of COX2 has been a target for drug discovery efforts, with the aim of developing drugs that can alleviate pain and inflammation without the side effects associated with non-selective COX inhibitors. One example of a successful drug targeting COX2 is celecoxib, which is used to treat pain and inflamm…	GO:0006123 mitochondrial electron transport, cytochrome c to oxygen;GO:0007595 lactation;GO:0007589 body fluid secretion		Human disease related genes:Congenital disorders of metabolism:Mitochondrial diseases; Transporters:Primary Active Transporters; Potential drug targets; Enzymes; Disease related genes; ENZYME proteins		Cholic Acid; N-Formylmethionine; Talmapimod	(M223)PID BETA CATENIN NUC PATHWAY		0	0	1	0	0	0	0	0	0	1	0	0	0	0	0	0	0	0	0	1
PDSS2	57107	symbol	H. sapiens	57107	H. sapiens	PDSS2	decaprenyl diphosphate synthase subunit 2	PDSS2 is a gene that encodes an enzyme responsible for synthesizing the prenyl side-chain of coenzyme Q, which is essential for the respiratory chain. The enzyme catalyzes the formation of all trans-polyprenyl pyrophosphates from isopentyl diphosphate in the assembly of polyisoprenoid side chains, which is the first step in coenzyme Q biosynthesis. Mutations in this gene can lead to coenzyme Q10 …	Coenzyme Q10 deficiency caused by mutations in the PDSS2 gene can lead to a range of health problems, including muscle weakness, exercise intolerance, seizures, and developmental delay. There is currently no cure for coenzyme Q10 deficiency, and treatment is focused on managing symptoms. However, there have been efforts to develop targeted drugs for this condition. One approach is to bypass the d…	GO:0006744 ubiquinone biosynthetic process;GO:1901663 quinone biosynthetic process;GO:0006743 ubiquinone metabolic process		Predicted intracellular proteins; Human disease related genes:Nervous system diseases:Neurodegenerative diseases; ENZYME proteins:Transferases; Potential drug targets; Disease related genes; Enzymes; Cancer-related genes:Mutated cancer genes	Cytosol (Supported)				0	0	0	0	0	0	0	0	0	0	0	0	0	0	0	0	0	0	0	0
JMJD1C	221037	symbol	H. sapiens	221037	H. sapiens	JMJD1C	jumonji domain containing 1C	JMJD1C is a human gene that encodes a protein containing a jumonji domain and interacts with thyroid hormone receptors. It is believed to be a histone demethylase and a coactivator for important transcription factors. The gene plays a role in the DNA-damage response pathway by demethylating the mediator of DNA damage checkpoint 1 (MDC1) protein and is necessary for the survival of acute myeloid l…	JMJD1C has been implicated in several diseases, including Rett syndrome and intellectual disability. Mutations in the gene have been found in patients with these conditions, suggesting that JMJD1C plays a role in normal brain development and function. Targeted drug discovery efforts for JMJD1C are still in the early stages, but there is potential for the development of drugs that could modulate i…	GO:0007596 blood coagulation;GO:0050817 coagulation;GO:0007599 hemostasis		Predicted intracellular proteins	Nucleoplasm (Supported); Additional: Cytosol				0	0	0	0	0	0	0	0	0	0	0	0	0	0	0	0	0	0	0	0
CHCHD3	54927	symbol	H. sapiens	54927	H. sapiens	CHCHD3	coiled-coil-helix-coiled-coil-helix domain containing 3	CHCHD3 is a gene that encodes for an inner mitochondrial membrane scaffold protein. This protein is a part of the mitochondrial contact site and cristae organizing system (MICOS) and is essential for maintaining the structural integrity of mitochondrial cristae. The absence of this protein leads to reductions in ATP production, cell growth, and oxygen consumption. There are several transcript var…	Mutations in the CHCHD3 gene have been associated with several diseases, including Parkinson's disease, amyotrophic lateral sclerosis (ALS), and mitochondrial myopathy. These mutations can lead to mitochondrial dysfunction, which is a common feature of these diseases. Targeted drug discovery efforts for CHCHD3-related diseases are still in the early stages, but there is growing interest in develo…	GO:0042407 cristae formation;GO:0008053 mitochondrial fusion;GO:0007007 inner mitochondrial membrane organization		Predicted intracellular proteins	Mitochondria (Supported)				0	0	0	0	0	0	0	0	0	0	0	0	0	0	0	0	0	0	0	0
PIAS1	8554	symbol	H. sapiens	8554	H. sapiens	PIAS1	protein inhibitor of activated STAT 1	PIAS1 is a gene that encodes a protein inhibitor of activated STAT (PIAS) family member. PIAS proteins act as SUMO E3 ligases and are involved in various cellular processes by mediating the sumoylation of target proteins. PIAS1 plays a crucial role as a transcriptional coregulator in many cellular pathways, including the STAT1 and nuclear factor kappaB pathways. The gene undergoes alternate splic…	PIAS1 has been implicated in various diseases, including cancer, viral infections, and autoimmune disorders. In cancer, PIAS1 has been shown to promote tumor growth and metastasis by regulating the activity of transcription factors such as STAT3 and NF-κB. Targeting PIAS1 has emerged as a potential therapeutic strategy for cancer treatment. Several small molecule inhibitors of PIAS1 have been dev…	GO:0033235 positive regulation of protein sumoylation;GO:0033233 regulation of protein sumoylation;GO:0051152 positive regulation of smooth muscle cell differentiation		Predicted intracellular proteins	Nucleoplasm (Uncertain); Additional: Cytosol		(M140)PID RANBP2 PATHWAY; (M161)PID IFNG PATHWAY; (M91)PID TCPTP PATHWAY	(M5908)HALLMARK ANDROGEN RESPONSE	0	1	0	0	1	0	1	0	1	1	0	0	0	0	0	0	0	0	0	1
COG5	10466	symbol	H. sapiens	10466	H. sapiens	COG5	component of oligomeric golgi complex 5	COG5 is a human gene that encodes a protein that is part of a complex called COG, which is essential for the normal structure and function of the Golgi apparatus. The protein is part of a sub-complex called lobe B, which also includes three other conserved oligomeric Golgi complex components. Alternative splicing of the gene produces multiple transcript variants. Mutations in COG5 have been linke…	Mutations in the COG5 gene have been linked to a rare genetic disorder called congenital disorder of glycosylation type 2I (CDG2I). This disorder affects the way sugars are attached to proteins, leading to a range of symptoms including developmental delays, intellectual disability, seizures, and abnormal facial features. There is currently no cure for CDG2I, and treatment is focused on managing s…	GO:0048219 inter-Golgi cisterna vesicle-mediated transport;GO:0000301 retrograde transport, vesicle recycling within Golgi;GO:0006891 intra-Golgi vesicle-mediated transport		Disease related genes; Human disease related genes:Congenital disorders of metabolism:Congenital disorders of glycan/glycoprotein metabolism; Predicted intracellular proteins	Golgi apparatus (Enhanced); Additional: Nucleoplasm				0	0	0	0	0	0	0	0	0	0	0	0	0	0	0	0	0	0	0	0
RDX	5962	symbol	H. sapiens	5962	H. sapiens	RDX	radixin	Radixin (RDX) is a cytoskeletal protein that plays a crucial role in linking actin to the plasma membrane. It is highly similar in sequence to ezrin and moesin. The RDX gene has been localized to chromosome 11q23, and a truncated version representing a pseudogene (RDXP2) was assigned to Xp21.3. Another pseudogene lacking introns (RDXP1) was mapped to 11p. Multiple alternatively spliced transcript…	Mutations in the RDX gene have been associated with various diseases, including cancer and hearing loss. In cancer, RDX has been shown to play a role in tumor invasion and metastasis, making it a potential target for cancer therapy. Several studies have investigated the use of RDX inhibitors as a potential treatment for cancer, with promising results in preclinical models. However, no RDX-targete…	GO:0032487 regulation of Rap protein signal transduction;GO:1903392 negative regulation of adherens junction organization;GO:1903391 regulation of adherens junction organization		Disease related genes; Predicted intracellular proteins; Human disease related genes:Nervous system diseases:Ear disease	Plasma membrane (Supported); Additional: Nucleoplasm	1D-myo-inositol 1,4,5-trisphosphate	(M12)PID RHOA PATHWAY		0	0	0	0	0	0	1	0	0	0	1	0	1	0	0	1	1	0	0	1
SCAF8	22828	symbol	H. sapiens	22828	H. sapiens	SCAF8	SR-related CTD associated factor 8	The human gene SCAF8, also known as SR-related CTD associated factor 8, is involved in RNA binding activity and RNA polymerase II C-terminal domain phosphoserine binding activity. It plays a role in negative regulation of termination of RNA polymerase II transcription, poly(A)-coupled, and positive regulation of DNA-templated transcription, elongation. SCAF8 is located in the nucleoplasm.	There is limited information available on the disease implications of SCAF8. However, recent studies have suggested that mutations in SCAF8 may be associated with developmental disorders such as intellectual disability and autism spectrum disorders. Targeted drug discovery efforts for SCAF8 are currently underway, with a focus on identifying small molecule inhibitors that can modulate its RNA bin…	GO:0060567 negative regulation of termination of DNA-templated transcription;GO:0120191 negative regulation of termination of RNA polymerase II transcription;GO:2000805 negative regulation of termination of RNA polymerase II transcription, poly(A)-coupled		Predicted intracellular proteins	Nucleoplasm (Enhanced)			(M5942)HALLMARK UV RESPONSE DN	0	0	0	0	0	0	0	0	0	0	0	0	0	0	0	0	0	0	0	0
STAT1	6772	symbol	H. sapiens	6772	H. sapiens	STAT1	signal transducer and activator of transcription 1	STAT1 is a gene that encodes a protein belonging to the STAT protein family. This protein is activated by various ligands, including interferon-alpha, interferon-gamma, EGF, PDGF, and IL6. Once activated, the protein forms homo- or heterodimers that translocate to the cell nucleus where they act as transcription activators. The protein mediates the expression of various genes, which is important …	Mutations in the STAT1 gene have been associated with several immunodeficiency disorders, including Immunodeficiency 31B, 31A, and 31C. These disorders are characterized by increased susceptibility to infections, particularly viral, fungal, and mycobacterial infections. Targeted drug discovery efforts have focused on developing drugs that can modulate the activity of STAT1, either by inhibiting i…	GO:0072308 negative regulation of metanephric nephron tubule epithelial cell differentiation;GO:0003340 negative regulation of mesenchymal to epithelial transition involved in metanephros morphogenesis;GO:0046725 negative regulation by virus of viral protein levels in host cell		Predicted intracellular proteins; Human disease related genes:Immune system diseases:Other immune system diseases; Transcription factors:Immunoglobulin fold; Disease related genes; Human disease related genes:Immune system diseases:Primary immunodeficiency	Cytosol;Nucleoplasm (Enhanced)		(M36)PID IL27 PATHWAY; (M233)PID EPO PATHWAY; (M127)PID ERBB1 RECEPTOR PROXIMAL PATHWAY	(M5897)HALLMARK IL6 JAK STAT3 SIGNALING; (M5913)HALLMARK INTERFERON GAMMA RESPONSE; (M5950)HALLMARK ALLOGRAFT REJECTION	1	0	1	0	0	0	0	1	0	1	0	0	0	0	1	1	0	0	0	1
FHIT	2272	symbol	H. sapiens	2272	H. sapiens	FHIT	fragile histidine triad diadenosine triphosphatase	FHIT (fragile histidine triad diadenosine triphosphatase) is a gene involved in purine metabolism and is located at the common fragile site FRA3B on chromosome 3. Carcinogen-induced damage to this site can lead to translocations and aberrant transcripts, which have been found in about half of all esophageal, stomach, and colon carcinomas. The protein encoded by FHIT is also a tumor suppressor, an…	FHIT is a tumor suppressor gene that is frequently inactivated in various types of cancers, including lung, breast, and pancreatic cancer. The loss of FHIT expression has been associated with poor prognosis and resistance to chemotherapy. Therefore, FHIT has been considered as a potential therapeutic target for cancer treatment. Several studies have focused on developing drugs that can restore FH…	GO:0015962 diadenosine triphosphate metabolic process;GO:0015964 diadenosine triphosphate catabolic process;GO:0015961 diadenosine polyphosphate catabolic process		Predicted intracellular proteins; Human disease related genes:Cancers:Cancers of the lung and pleura; ENZYME proteins:Transferases; Potential drug targets; Disease related genes; ENZYME proteins:Hydrolases; Enzymes; Cancer-related genes:Candidate cancer biomarkers	Nucleoli fibrillar center;Plasma membrane (Approved)	Adenosine monotungstate; Ado-P-Ch2-P-Ps-Ado			0	0	0	0	0	0	1	0	0	1	0	0	0	0	1	0	0	0	0	0
RNF13	11342	symbol	H. sapiens	11342	H. sapiens	RNF13	ring finger protein 13	RNF13, or ring finger protein 13, is a gene that encodes a protein containing a RING zinc finger motif, which is involved in protein-protein interactions. The function of this gene is not yet fully understood, but it has been found to have multiple alternatively spliced transcript variants that encode the same protein. Additionally, a pseudogene has been identified on chromosome 3 for this gene.	There is limited information available on the disease implications of RNF13. However, recent studies have suggested that RNF13 may play a role in cancer progression and metastasis. Specifically, RNF13 has been found to be overexpressed in several types of cancer, including breast, lung, and pancreatic cancer. Targeted drug discovery efforts for RNF13 are currently underway, with a focus on develo…	GO:0051865 protein autoubiquitination;GO:0046330 positive regulation of JNK cascade;GO:0046328 regulation of JNK cascade		Human disease related genes:Nervous system diseases:Epilepsy; Predicted intracellular proteins; ENZYME proteins:Transferases; Potential drug targets; Disease related genes; Enzymes	Nucleoplasm;Vesicles (Supported); Additional: Cytosol				0	1	0	0	1	0	0	0	0	0	0	0	0	0	0	0	0	0	0	0
LRCH1	23143	symbol	H. sapiens	23143	H. sapiens	LRCH1	leucine rich repeats and calponin homology domain containing 1	LRCH1 is a human gene that encodes a protein containing a leucine-rich repeat and a calponin homology domain. This gene has been associated with susceptibility to knee osteoarthritis. Alternative splicing of LRCH1 results in the production of multiple transcript variants that encode different isoforms of the protein.	LRCH1 has been identified as a susceptibility gene for knee osteoarthritis, a degenerative joint disease that affects millions of people worldwide. Studies have shown that variations in the LRCH1 gene are associated with an increased risk of developing knee osteoarthritis, particularly in women. This has led to efforts to develop targeted drugs that can modulate the activity of LRCH1 and potentia…	GO:2000405 negative regulation of T cell migration;GO:2000402 negative regulation of lymphocyte migration;GO:0034260 negative regulation of GTPase activity		Predicted intracellular proteins	Actin filaments;Cytosol (Approved); Additional: Nucleoli				0	0	0	0	0	0	0	0	0	0	0	0	0	0	0	1	0	0	0	0
GTDC1	79712	symbol	H. sapiens	79712	H. sapiens	GTDC1	glycosyltransferase like domain containing 1	GTDC1 is a human gene that is predicted to have glycosyltransferase activity. It contains a glycosyltransferase-like domain and is involved in the transfer of sugar molecules to other molecules. The function of this gene is not yet fully understood, but it may play a role in various biological processes such as cell signaling, protein modification, and immune response. Further research is needed …	Unfortunately, there is currently limited information available on the disease implications and targeted drug discovery efforts for GTDC1. As the function of this gene is not yet fully understood, it is difficult to predict its potential role in disease development or treatment. Additionally, there are no known drugs on the market that specifically target GTDC1. However, further research on the f…	GO:0006400 tRNA modification;GO:0008033 tRNA processing;GO:0009451 RNA modification		Predicted intracellular proteins	Cytosol (Approved)				0	0	0	0	0	0	0	0	0	0	0	0	0	0	0	0	0	0	0	0
PIK3AP1	118788	symbol	H. sapiens	118788	H. sapiens	PIK3AP1	phosphoinositide-3-kinase adaptor protein 1	PIK3AP1 is a human gene that encodes for the phosphoinositide-3-kinase adaptor protein 1. This protein is predicted to have the ability to bind to the regulatory subunit of phosphatidylinositol 3-kinase and signaling receptors. It is also predicted to be involved in regulating the inflammatory response, signal transduction, and the toll-like receptor signaling pathway. PIK3AP1 is predicted to be …	There is limited information available on the disease implications of PIK3AP1. However, some studies have suggested that mutations in this gene may be associated with autoimmune diseases such as systemic lupus erythematosus (SLE) and rheumatoid arthritis (RA). Targeted drug discovery efforts for PIK3AP1 are still in the early stages, but some studies have suggested that targeting this protein may…	GO:0034154 toll-like receptor 7 signaling pathway;GO:0034134 toll-like receptor 2 signaling pathway;GO:0034162 toll-like receptor 9 signaling pathway		Predicted intracellular proteins	Cytosol;Nucleoplasm (Approved); Additional: Plasma membrane				0	0	0	0	0	0	0	0	0	1	0	0	0	0	0	0	0	0	0	0
ANKRD44	91526	symbol	H. sapiens	91526	H. sapiens	ANKRD44	ankyrin repeat domain 44	The ANKRD44 gene encodes a protein that contains ankyrin repeat domains, which are involved in protein-protein interactions. The function of this protein is not well understood, but it has been suggested to play a role in cell signaling and regulation of gene expression. Mutations in this gene have been associated with various diseases, including cancer and developmental disorders. Further resear…	There is limited information available on the disease implications of ANKRD44 mutations, and no targeted drug discovery efforts have been reported for this gene. However, ANKRD44 has been implicated in various types of cancer, including breast, lung, and ovarian cancer. In breast cancer, ANKRD44 has been shown to be overexpressed and associated with poor prognosis. In lung cancer, ANKRD44 has bee…			Predicted intracellular proteins	Mitochondria (Approved); Additional: Nuclear speckles				0	0	0	0	0	0	0	0	0	0	0	0	0	0	0	0	0	0	0	0
MAPKAP1	79109	symbol	H. sapiens	79109	H. sapiens	MAPKAP1	MAPK associated protein 1	The human gene MAPKAP1, also known as MAPK associated protein 1, encodes a protein that is similar to the yeast SIN1 protein, which is a stress-activated protein kinase. The gene has multiple alternate spliced transcript variants that encode distinct isoforms, and alternate polyadenylation sites and 3' UTRs have been identified for transcripts of this gene. The gene's function is not fully unders…	Research on the MAPKAP1 gene has suggested its potential involvement in various diseases, including cancer, cardiovascular disease, and neurological disorders. For example, studies have shown that MAPKAP1 may play a role in the development and progression of breast cancer, and its expression has been found to be upregulated in certain types of cancer cells. Additionally, mutations in the gene hav…	GO:0038203 TORC2 signaling;GO:0046580 negative regulation of Ras protein signal transduction;GO:1900407 regulation of cellular response to oxidative stress		Predicted intracellular proteins	Nucleoplasm (Approved); Additional: Cytosol;Primary cilium		(M249)PID PI3KCI AKT PATHWAY; (M222)PID CXCR3 PATHWAY; (M121)PID MTOR 4PATHWAY	(M5923)HALLMARK PI3K AKT MTOR SIGNALING	0	0	1	1	1	0	0	1	0	1	1	0	0	0	0	0	0	0	0	1
SGMS1	259230	symbol	H. sapiens	259230	H. sapiens	SGMS1	sphingomyelin synthase 1	SGMS1 is a gene that encodes for a protein called sphingomyelin synthase 1. This protein is predicted to have five transmembrane segments and is primarily expressed in the brain. Sphingomyelin synthase 1 is involved in the synthesis of sphingomyelin, a type of lipid that is important for the structure and function of cell membranes. Mutations in SGMS1 have been associated with a rare genetic diso…	Niemann-Pick disease type C (NPC) is a rare genetic disorder caused by mutations in the SGMS1 gene, which encodes for sphingomyelin synthase 1. NPC is characterized by the accumulation of lipids, including sphingomyelin, in various organs of the body, leading to progressive neurological and visceral symptoms. There is currently no cure for NPC, and treatment options are limited to symptomatic man…	GO:0006686 sphingomyelin biosynthetic process;GO:0006684 sphingomyelin metabolic process;GO:0046513 ceramide biosynthetic process	yes	Enzymes; Predicted intracellular proteins; ENZYME proteins:Transferases	Nucleoplasm (Approved); Additional: Cytosol;Golgi apparatus;Nucleoli fibrillar center		(M143)PID IL2 PI3K PATHWAY	(M5910)HALLMARK PROTEIN SECRETION	0	0	0	0	0	0	0	0	0	1	0	0	0	0	0	0	0	0	1	0
DLEU2	8847	symbol	H. sapiens	8847	H. sapiens	DLEU2	deleted in lymphocytic leukemia 2										0	0	0	0	0	0	0	0	0	0	0	0	0	0	0	0	0	0	0	0
RNF144B	255488	symbol	H. sapiens	255488	H. sapiens	RNF144B	ring finger protein 144B	RNF144B, also known as ring finger protein 144B, is a gene that encodes a protein involved in the transfer of ubiquitin to other proteins. This process is important for regulating various cellular processes, including apoptosis (programmed cell death) and protein degradation. RNF144B is located in the mitochondrial membrane, which is the outer membrane of the mitochondria, the organelles responsi…	There is limited information available on the disease implications of RNF144B. However, some studies have suggested that mutations in this gene may be associated with certain types of cancer, including breast cancer and hepatocellular carcinoma. Targeted drug discovery efforts for RNF144B are also limited, as the function of this protein is not well understood. However, some studies have suggeste…	GO:0006511 ubiquitin-dependent protein catabolic process;GO:0019941 modification-dependent protein catabolic process;GO:0043632 modification-dependent macromolecule catabolic process		Enzymes; ENZYME proteins:Transferases	Nucleoli (Approved); Additional: Mitochondria		(M145)PID P53 DOWNSTREAM PATHWAY	(M5932)HALLMARK INFLAMMATORY RESPONSE	0	0	0	0	1	0	0	0	0	0	0	0	0	0	0	0	0	0	0	0
UVRAG	7405	symbol	H. sapiens	7405	H. sapiens	UVRAG	UV radiation resistance associated	UVRAG is a human gene that is associated with resistance to UV radiation. It encodes a protein with a C2 domain that activates the Beclin1-PI(3)KC3 complex, which promotes autophagy and suppresses the proliferation and tumorigenicity of human colon cancer cells. Mutations in this gene have been linked to colon cancer, and chromosomal aberrations involving this gene are associated with left-right …	Mutations in the UVRAG gene have been associated with the development of colon cancer, and research efforts have focused on targeting this gene for therapeutic purposes. One approach has been to develop small molecule inhibitors of the Beclin1-PI(3)KC3 complex, which is activated by UVRAG and plays a role in autophagy and tumor suppression. Several compounds have been identified that inhibit this…	GO:0051684 maintenance of Golgi location;GO:1901098 positive regulation of autophagosome maturation;GO:0097680 double-strand break repair via classical nonhomologous end joining		Disease related genes; Predicted intracellular proteins					0	1	0	0	0	0	1	0	0	0	0	0	0	0	0	0	1	0	0	0
USP15	9958	symbol	H. sapiens	9958	H. sapiens	USP15	ubiquitin specific peptidase 15	USP15 is a gene that encodes a member of the USP family of deubiquitinating enzymes. These enzymes play important roles in ubiquitin-dependent processes by breaking down polyubiquitin chains and hydrolyzing bonds between ubiquitin and its substrate. USP15 is involved in transforming growth factor beta signaling by deubiquitinating receptor-activated SMAD transcription factors. It is also associat…	USP15 has been implicated in various diseases, including cancer, neurodegenerative disorders, and viral infections. In cancer, USP15 has been shown to regulate the stability of several oncogenic proteins, including c-Myc, MDM2, and β-catenin, making it a potential target for cancer therapy. In neurodegenerative disorders, USP15 has been linked to the clearance of misfolded proteins, such as tau a…	GO:1905035 negative regulation of antifungal innate immune response;GO:1902238 regulation of intrinsic apoptotic signaling pathway in response to osmotic stress by p53 class mediator;GO:1990167 protein K27-linked deubiquitination		Peptidases:Cysteine-type peptidases; ENZYME proteins:Hydrolases; Enzymes; Predicted intracellular proteins	Cytosol (Supported); Additional: Nuclear bodies;Nucleoplasm			(M5921)HALLMARK COMPLEMENT; (M5945)HALLMARK HEME METABOLISM	0	0	0	0	1	0	0	1	0	0	0	0	0	0	0	1	0	0	1	0
LARP4B	23185	symbol	H. sapiens	23185	H. sapiens	LARP4B	La ribonucleoprotein 4B	LARP4B, or La ribonucleoprotein 4B, is a gene that encodes a protein involved in RNA metabolism and translation. It belongs to the LARP sub-family 4 and contains an La motif and one or more RNA recognition motifs (RRM). These motifs enable the protein to interact with RNA substrates and play a stimulatory role in translation. LARP4B is a cytoplasmic protein and is part of an evolutionarily conser…	There is limited information available on the disease implications of LARP4B. However, recent studies have suggested that LARP4B may play a role in cancer progression and metastasis. Specifically, LARP4B has been shown to be upregulated in several types of cancer, including breast, lung, and liver cancer. Targeted drug discovery efforts for LARP4B are currently limited, but there is potential for…	GO:1905870 positive regulation of 3'-UTR-mediated mRNA stabilization;GO:1905868 regulation of 3'-UTR-mediated mRNA stabilization;GO:0045727 positive regulation of translation		Predicted intracellular proteins	Cytosol (Enhanced)				0	0	0	0	0	0	0	0	0	0	0	0	0	0	0	0	0	0	0	0
GALK2	2585	symbol	H. sapiens	2585	H. sapiens	GALK2	galactokinase 2	The GALK2 gene encodes a protein that functions as a highly efficient N-acetylgalactosamine (GalNAc) kinase, but also has galactokinase activity when galactose is present at high concentrations. It belongs to the GHMP kinase family and has multiple transcript variants due to alternative splicing.	There is limited information available on the disease implications of the GALK2 gene. However, mutations in the related GALK1 gene have been associated with galactosemia, a rare genetic disorder that affects the body's ability to metabolize galactose. As for targeted drug discovery efforts, there are currently no known drugs that specifically target GALK2. However, there are drugs on the market t…	GO:0006012 galactose metabolic process;GO:0046835 carbohydrate phosphorylation;GO:0019318 hexose metabolic process	yes	Enzymes; Predicted intracellular proteins; ENZYME proteins:Transferases	Cytosol;Nucleoplasm (Approved)			(M5937)HALLMARK GLYCOLYSIS	0	0	0	0	0	0	0	0	1	0	0	0	0	0	0	0	0	0	0	0
CNOT2	4848	symbol	H. sapiens	4848	H. sapiens	CNOT2	CCR4-NOT transcription complex subunit 2	CNOT2 is a gene that encodes a subunit of the CCR4-NOT complex, which plays a role in regulating mRNA synthesis and degradation, as well as mRNA splicing, transport, and localization. The protein encoded by CNOT2 interacts with histone deacetylases and acts as a repressor of polymerase II transcription. There are multiple variants of the CNOT2 transcript that have been observed.	There is limited information available on the disease implications of CNOT2. However, recent studies have suggested that dysregulation of the CCR4-NOT complex, including CNOT2, may be involved in the development and progression of various cancers, including breast, lung, and liver cancer. Targeted drug discovery efforts for CNOT2 are still in the early stages, but there is potential for the devel…	GO:0010606 positive regulation of cytoplasmic mRNA processing body assembly;GO:0010603 regulation of cytoplasmic mRNA processing body assembly;GO:0033147 negative regulation of intracellular estrogen receptor signaling pathway		Disease related genes; Human disease related genes:Other diseases:Mental and behavioural disorders; Predicted intracellular proteins	Nucleoplasm (Approved); Additional: Cytosol			(M5922)HALLMARK UNFOLDED PROTEIN RESPONSE	0	0	0	0	0	0	1	1	0	0	0	0	0	0	0	0	1	0	0	0
IMMP2L	83943	symbol	H. sapiens	83943	H. sapiens	IMMP2L	inner mitochondrial membrane peptidase subunit 2	IMMP2L is a gene that encodes a protein involved in processing signal peptide sequences that direct mitochondrial proteins to the mitochondria. The protein is located in the mitochondria and is necessary for the catalytic activity of the mitochondrial inner membrane peptidase (IMP) complex. Two variants of the gene that encode the same protein have been identified.	Mutations in the IMMP2L gene have been associated with a range of neurodevelopmental disorders, including autism spectrum disorder (ASD), intellectual disability, and attention deficit hyperactivity disorder (ADHD). These disorders are thought to be caused by disruptions in the normal development and function of the brain. There are currently no drugs specifically targeting IMMP2L, but research e…	GO:0061300 cerebellum vasculature development;GO:0006627 protein processing involved in protein targeting to mitochondrion;GO:0034982 mitochondrial protein processing		Predicted intracellular proteins; Peptidases:Serine-type peptidases; Potential drug targets; Disease related genes; Enzymes	Mitochondria (Approved); Additional: End piece;Flagellar centriole;Principal piece				0	0	0	0	0	0	0	0	0	0	0	0	0	0	0	0	0	0	0	0
RABGAP1L	9910	symbol	H. sapiens	9910	H. sapiens	RABGAP1L	RAB GTPase activating protein 1 like	RABGAP1L is a human gene that encodes for a protein called RAB GTPase activating protein 1 like. This protein has the ability to activate GTPase and bind to small GTPases. It plays a role in regulating protein localization, either upstream or within the process. RABGAP1L is found in various cellular locations, including the Golgi apparatus, early endosome, and nucleus.	There is limited information available on the disease implications of RABGAP1L. However, some studies have suggested that mutations in this gene may be associated with certain types of cancer, including breast cancer and lung adenocarcinoma. Targeted drug discovery efforts for RABGAP1L are also limited, as the function of this protein is not yet fully understood. However, some studies have sugges…	GO:0006897 endocytosis;GO:0098657 import into cell;GO:0032880 regulation of protein localization		Disease related genes; Predicted intracellular proteins				(M5947)HALLMARK IL2 STAT5 SIGNALING; (M5953)HALLMARK KRAS SIGNALING UP	0	0	0	0	0	0	0	0	0	0	0	0	0	0	0	0	0	0	0	0
ATG7	10533	symbol	H. sapiens	10533	H. sapiens	ATG7	autophagy related 7	ATG7 is a gene that encodes an enzyme essential for autophagy and cytoplasmic to vacuole transport. It is also believed to play a role in regulating p53-dependent cell cycle pathways during prolonged metabolic stress. The gene has been linked to various functions, including axon membrane trafficking, axonal homeostasis, mitophagy, adipose differentiation, and hematopoietic stem cell maintenance. …	ATG7 has been implicated in various diseases, including cancer, neurodegenerative disorders, and infectious diseases. In cancer, ATG7 has been shown to promote tumor growth and survival by enhancing autophagy-mediated nutrient recycling and suppressing apoptosis. Therefore, targeting ATG7 has emerged as a potential therapeutic strategy for cancer treatment. Several small molecule inhibitors of AT…	GO:0071455 cellular response to hyperoxia;GO:0006995 cellular response to nitrogen starvation;GO:0043562 cellular response to nitrogen levels		Predicted intracellular proteins; Transporters; Human disease related genes:Nervous system diseases:Neurodegenerative diseases; Potential drug targets; Disease related genes	Cytosol (Approved); Additional: Connecting piece;Flagellar centriole;Mid piece;Nucleoplasm;Plasma membrane				0	1	0	0	1	0	1	0	0	0	0	0	0	0	1	0	0	0	0	0
MARCHF1	55016	symbol	H. sapiens	55016	H. sapiens	MARCHF1	membrane associated ring-CH-type finger 1	MARCHF1, also known as membrane-associated ring-CH-type finger 1, is a member of the MARCH family of membrane-bound E3 ubiquitin ligases. These proteins add ubiquitin to target lysines in substrate proteins, signaling their vesicular transport between membrane compartments. MARCHF1 downregulates the surface expression of major histocompatibility complex (MHC) class II molecules and other glycopro…	MARCHF1 has been implicated in several autoimmune diseases, including rheumatoid arthritis and multiple sclerosis. In rheumatoid arthritis, MARCHF1 has been shown to downregulate the expression of the T cell co-stimulatory molecule CD86, which is involved in the activation of T cells. This downregulation may contribute to the development of the disease by reducing T cell activation and subsequent…	GO:0002495 antigen processing and presentation of peptide antigen via MHC class II;GO:0002504 antigen processing and presentation of peptide or polysaccharide antigen via MHC class II;GO:0048002 antigen processing and presentation of peptide antigen		Transporters:Accessory Factors Involved in Transport; Enzymes; Predicted intracellular proteins; ENZYME proteins:Transferases	Vesicles (Supported); Additional: Endoplasmic reticulum;Golgi apparatus			(M5913)HALLMARK INTERFERON GAMMA RESPONSE	0	0	0	0	1	0	0	0	0	0	0	0	0	0	0	0	0	0	0	0
CERT1	10087	symbol	H. sapiens	10087	H. sapiens	CERT1	ceramide transporter 1	CERT1 is a gene that encodes a kinase that phosphorylates the N-terminal region of the non-collagenous domain of the alpha 3 chain of type IV collagen, which is known as the Goodpasture antigen. Goodpasture disease is caused by an autoimmune response directed at this antigen. Additionally, one isoform of this protein is involved in the intracellular transport of ceramide. There are three transcri…	Goodpasture disease is a rare autoimmune disorder that affects the kidneys and lungs. It is caused by the production of autoantibodies against the Goodpasture antigen, which is encoded by the CERT1 gene. These autoantibodies bind to the antigen in the basement membrane of the kidneys and lungs, leading to inflammation and damage to these organs. Treatment for Goodpasture disease typically involve…	GO:0120012 intermembrane sphingolipid transfer;GO:0035621 ER to Golgi ceramide transport;GO:1902389 ceramide 1-phosphate transport		Disease related genes; Human disease related genes:Other diseases:Mental and behavioural disorders; Predicted intracellular proteins	Golgi apparatus (Enhanced); Additional: Nucleoplasm				0	0	0	0	0	0	0	0	0	0	0	0	0	0	0	0	0	0	0	0
QKI	9444	symbol	H. sapiens	9444	H. sapiens	QKI	QKI, KH domain containing RNA binding	QKI is a human gene that encodes an RNA-binding protein involved in various cellular processes such as pre-mRNA splicing, mRNA export, protein translation, and mRNA stability. It is also involved in myelinization and oligodendrocyte differentiation, and has been linked to schizophrenia. The gene has multiple transcript variants that encode different isoforms.	QKI has been implicated in various diseases, including cancer, neurodegenerative disorders, and psychiatric disorders such as schizophrenia. In cancer, QKI has been shown to act as a tumor suppressor, and its downregulation has been associated with poor prognosis in several types of cancer. In neurodegenerative disorders, QKI has been linked to the regulation of myelination and oligodendrocyte di…	GO:1905869 negative regulation of 3'-UTR-mediated mRNA stabilization;GO:1990764 myofibroblast contraction;GO:2000626 negative regulation of miRNA catabolic process		Cancer-related genes:Mutated cancer genes; Predicted intracellular proteins	Nucleoplasm (Supported)				1	0	1	1	0	0	1	0	0	0	0	1	0	0	0	1	0	1	0	0
LINC-PINT	378805	symbol	H. sapiens	378805	H. sapiens	LINC-PINT	long intergenic non-protein coding RNA, p53 induced transcript										0	0	0	0	0	0	0	0	0	0	0	0	0	0	0	0	0	0	0	0
PTPN2	5771	symbol	H. sapiens	5771	H. sapiens	PTPN2	protein tyrosine phosphatase non-receptor type 2	PTPN2 is a gene that encodes a protein tyrosine phosphatase (PTP) that plays a role in regulating cellular processes such as cell growth, differentiation, and oncogenic transformation. It has been shown to be involved in growth factor-mediated cell signaling by dephosphorylating the epidermal growth factor receptor and the adaptor protein Shc. The gene has multiple alternatively spliced transcrip…	PTPN2 has been implicated in several diseases, including autoimmune disorders, cancer, and metabolic disorders. Studies have shown that PTPN2 plays a critical role in regulating immune responses, and its deficiency has been linked to the development of autoimmune diseases such as type 1 diabetes, rheumatoid arthritis, and inflammatory bowel disease. Additionally, PTPN2 has been shown to be a tumo…	GO:1902205 regulation of interleukin-2-mediated signaling pathway;GO:1902206 negative regulation of interleukin-2-mediated signaling pathway;GO:1902233 negative regulation of positive thymic T cell selection		Predicted intracellular proteins; Transporters:Accessory Factors Involved in Transport; ENZYME proteins:Hydrolases; Enzymes; Human disease related genes:Endocrine and metabolic diseases:Diabetes	Nucleoplasm (Supported); Additional: Cytosol		(M161)PID IFNG PATHWAY; (M91)PID TCPTP PATHWAY; (M237)PID VEGFR1 2 PATHWAY	(M5897)HALLMARK IL6 JAK STAT3 SIGNALING; (M5913)HALLMARK INTERFERON GAMMA RESPONSE	1	1	1	0	0	0	0	1	0	1	0	0	0	0	1	1	0	1	1	1
COP1	64326	symbol	H. sapiens	64326	H. sapiens	COP1	COP1 E3 ubiquitin ligase	COP1 is a human gene that encodes for a protein with E3 ubiquitin ligase activity. This protein is involved in the positive regulation of proteasomal ubiquitin-dependent protein catabolic process, proteasome-mediated ubiquitin-dependent protein catabolic process, and response to ionizing radiation. It is also part of the Cul4A-RING E3 ubiquitin ligase complex. The function of this gene is to enab…	Research has shown that the COP1 gene is involved in the development and progression of various types of cancer, including breast, lung, and liver cancer. In breast cancer, high levels of COP1 have been associated with poor prognosis and resistance to chemotherapy. Therefore, targeting COP1 has emerged as a potential therapeutic strategy for cancer treatment. Several small molecule inhibitors of …	GO:0032436 positive regulation of proteasomal ubiquitin-dependent protein catabolic process;GO:2000060 positive regulation of ubiquitin-dependent protein catabolic process;GO:1901800 positive regulation of proteasomal protein catabolic process		Enzymes; Predicted intracellular proteins; ENZYME proteins:Transferases			(M84)PID ATM PATHWAY; (M261)PID P53 REGULATION PATHWAY; (M145)PID P53 DOWNSTREAM PATHWAY		0	0	0	0	1	0	1	0	0	0	0	0	0	0	0	0	0	0	0	0
FIG4	9896	symbol	H. sapiens	9896	H. sapiens	FIG4	FIG4 phosphoinositide 5-phosphatase	FIG4 is a human gene that encodes a protein belonging to the SAC domain-containing protein gene family. The SAC domain has been shown to possess phosphoinositide phosphatase activity. The yeast homolog, Sac1p, regulates various phosphoinositides and affects diverse cellular functions. Membrane-bound phosphoinositides function as signaling molecules and play a key role in vesicle trafficking in eu…	Charcot-Marie-Tooth disease (CMT) is a group of inherited peripheral neuropathies that affect motor and sensory nerves. Mutations in the FIG4 gene have been associated with CMT type 4J, which is characterized by early-onset neuropathy, muscle weakness, and atrophy. There are currently no targeted drug therapies for CMT, and treatment is mainly supportive. However, recent studies have shown that i…	GO:0031642 negative regulation of myelination;GO:0031645 negative regulation of nervous system process;GO:0036092 phosphatidylinositol-3-phosphate biosynthetic process		Predicted intracellular proteins; Human disease related genes:Congenital malformations:Congenital malformations of the nervous system; Human disease related genes:Nervous system diseases:Neurodegenerative diseases; Potential drug targets; Human disease related genes:Congenital malformations:Other congenital malformations; Disease related genes; ENZYME proteins:Hydrolases; Enzymes	Lipid droplets;Vesicles (Supported)				0	0	0	0	0	0	0	0	0	0	0	0	0	0	0	0	0	0	0	0
UBE2E1	7324	symbol	H. sapiens	7324	H. sapiens	UBE2E1	ubiquitin conjugating enzyme E2 E1	The UBE2E1 gene encodes a member of the E2 ubiquitin-conjugating enzyme family, which is involved in the modification of proteins with ubiquitin for degradation. This process involves three classes of enzymes: E1s, E2s, and E3s. UBE2E1 has three alternatively spliced transcript variants that encode distinct isoforms.	Research has shown that UBE2E1 may play a role in the development and progression of certain diseases, including cancer and neurodegenerative disorders. In cancer, UBE2E1 has been found to be overexpressed in various types of tumors, including breast, lung, and prostate cancer, and may contribute to tumor growth and metastasis. As a result, UBE2E1 has been identified as a potential therapeutic ta…	GO:0032020 ISG15-protein conjugation;GO:0006513 protein monoubiquitination;GO:0070936 protein K48-linked ubiquitination		Enzymes; Predicted intracellular proteins; ENZYME proteins:Transferases	Nucleoplasm (Supported)			(M5926)HALLMARK MYC TARGETS V1	0	0	0	0	1	0	0	0	0	0	0	0	0	0	0	0	0	0	0	0
IDO1	3620	symbol	H. sapiens	3620	H. sapiens	IDO1	indoleamine 2,3-dioxygenase 1	IDO1 is a gene that encodes for the enzyme indoleamine 2,3-dioxygenase 1. This enzyme is responsible for the first and rate-limiting step in the breakdown of tryptophan, an essential amino acid, to N-formyl-kynurenine. IDO1 can act on various tryptophan substrates, including D-tryptophan, L-tryptophan, 5-hydroxy-tryptophan, tryptamine, and serotonin. The enzyme is believed to play a role in sever…	IDO1 has been implicated in various diseases, including cancer, autoimmune disorders, and infectious diseases. In cancer, IDO1 expression has been associated with immune evasion and tumor progression. Therefore, IDO1 inhibitors have been developed as potential cancer immunotherapies. Several IDO1 inhibitors have been tested in clinical trials, including epacadostat, navoximod, and indoximod. Howe…	GO:0034275 kynurenic acid metabolic process;GO:0034276 kynurenic acid biosynthetic process;GO:0036269 swimming behavior		Enzymes; ENZYME proteins:Oxidoreductases; Predicted intracellular proteins; Cancer-related genes:Candidate cancer biomarkers	Microtubules (Approved); Additional: Primary cilium	Nitric Oxide; Cannabidiol; Medical Cannabis; Nabiximols		(M5913)HALLMARK INTERFERON GAMMA RESPONSE	0	0	0	0	0	0	0	0	0	0	0	0	0	0	1	1	0	1	0	0
WDR7	23335	symbol	H. sapiens	23335	H. sapiens	WDR7	WD repeat domain 7	WDR7, also known as WD repeat domain 7, is a gene that encodes a member of the WD repeat protein family. This family is involved in various cellular processes, including cell cycle progression, signal transduction, apoptosis, and gene regulation. The encoded protein forms the beta subunit of rabconnectin-3 and binds directly with Rab3A GDP/GTP exchange protein and indirectly with Rab3A GDP/GTP ac…	There is limited information available on the disease implications of WDR7. However, recent studies have suggested that mutations in this gene may be associated with the development of certain types of cancer, including breast cancer and hepatocellular carcinoma. Targeted drug discovery efforts for WDR7 are currently underway, with a focus on developing small molecule inhibitors that can selectiv…	GO:0002244 hematopoietic progenitor cell differentiation;GO:0030097 hemopoiesis;GO:0048468 cell development		Predicted intracellular proteins	Nucleoplasm (Approved); Additional: Cytosol				1	0	0	0	0	0	0	0	0	0	0	0	0	0	0	0	0	0	0	0
TCF12	6938	symbol	H. sapiens	6938	H. sapiens	TCF12	transcription factor 12	TCF12 is a gene that encodes a protein belonging to the basic helix-loop-helix E-protein family. This protein recognizes the consensus binding site CANNTG and is expressed in various tissues, including skeletal muscle, thymus, B- and T-cells. It may play a role in regulating lineage-specific gene expression by forming heterodimers with other bHLH E-proteins. The gene has several alternatively spl…	There is limited information on the disease implications of TCF12. However, some studies have suggested that mutations in this gene may be associated with intellectual disability and developmental disorders. Targeted drug discovery efforts for TCF12 are also limited, as the gene is not currently a major target for drug development. However, some studies have investigated the potential of targetin…	GO:0097210 response to gonadotropin-releasing hormone;GO:0045666 positive regulation of neuron differentiation;GO:0045664 regulation of neuron differentiation		Transcription factors:Basic domains; Predicted intracellular proteins; Human disease related genes:Endocrine and metabolic diseases:Hypothalamus and pituitary gland diseases; Human disease related genes:Congenital malformations:Other congenital malformations; Disease related genes; Cancer-related genes:Mutational cancer driver genes	Nuclear speckles;Nucleoplasm (Supported)				0	0	0	0	0	0	0	0	0	0	0	0	0	0	0	0	0	0	0	0
CTSS	1520	symbol	H. sapiens	1520	H. sapiens	CTSS	cathepsin S	CTSS, also known as cathepsin S, is a lysosomal cysteine proteinase that plays a crucial role in the degradation of antigenic proteins to peptides for presentation on MHC class II molecules. It cleaves the invariant chain of MHC class II molecules in endolysosomal compartments, enabling the formation of antigen-MHC class II complexes and the proper display of extracellular antigenic peptides by M…	CTSS has been implicated in the pathology of various inflammatory and autoimmune diseases, including rheumatoid arthritis, atherosclerosis, and multiple sclerosis. Inhibition of CTSS has been proposed as a potential therapeutic strategy for these diseases. Several small molecule inhibitors of CTSS have been developed and tested in preclinical studies, including LHVS, JPM-OEt, and Z-FL-COCHO. Howe…	GO:0034769 basement membrane disassembly;GO:0097067 cellular response to thyroid hormone stimulus;GO:0097066 response to thyroid hormone		Peptidases:Cysteine-type peptidases; ENZYME proteins:Hydrolases; Enzymes; Predicted intracellular proteins	Vesicles (Approved)	Morpholine-4-Carboxylic Acid [1s-(2-Benzyloxy-1r-Cyano-Ethylcarbamoyl)-3-Methyl-Butyl]Amide; Morpholine-4-Carboxylic Acid (1-(3-Benzenesulfonyl-1-Phenethylallylcarbamoyl)-3-Methylbutyl)-Amide; Morpholine-4-Carboxylic Acid [1-(2-Benzylsulfanyl-1-Formyl-Ethylcarbamoyl)-2-Phenyl-Ethyl]-Amide; N-[1-(AMINOMETHYL)CYCLOPROPYL]-3-(MORPHOLIN-4-YLSULFONYL)-N~2~-[(1S)-2,2,2-TRIFLUORO-1-(4-FLUOROPHENYL)ETHYL…	(M3468)NABA ECM REGULATORS; (M5885)NABA MATRISOME ASSOCIATED; (M5889)NABA MATRISOME	(M5921)HALLMARK COMPLEMENT; (M5950)HALLMARK ALLOGRAFT REJECTION; (M5953)HALLMARK KRAS SIGNALING UP	0	0	0	0	1	0	0	0	0	0	0	0	0	0	0	0	0	0	0	0
ARHGAP10	79658	symbol	H. sapiens	79658	H. sapiens	ARHGAP10	Rho GTPase activating protein 10	ARHGAP10 is a human gene that encodes for a protein called Rho GTPase activating protein 10. This protein is predicted to have GTPase activator activity and be involved in cytoskeleton organization and negative regulation of apoptotic process. It is also predicted to be located in the perinuclear region of cytoplasm and plasma membrane and be active in the cytosol.	There is limited information available on the disease implications of ARHGAP10. However, some studies have suggested that mutations in this gene may be associated with certain types of cancer, including breast cancer and glioblastoma. Targeted drug discovery efforts for ARHGAP10 are also limited, but some studies have explored the potential of small molecule inhibitors of Rho GTPases, which are r…	GO:0051056 regulation of small GTPase mediated signal transduction;GO:0043066 negative regulation of apoptotic process;GO:0043069 negative regulation of programmed cell death		Predicted intracellular proteins	Nucleoplasm (Approved); Additional: Cytosol;Nuclear membrane			(M5893)HALLMARK MITOTIC SPINDLE	0	0	0	0	0	0	0	0	0	0	1	0	0	1	0	0	0	0	0	0
RAP1B	5908	symbol	H. sapiens	5908	H. sapiens	RAP1B	RAP1B, member of RAS oncogene family	RAP1B is a gene that belongs to the RAS-like small GTP-binding protein superfamily. This gene is involved in regulating various cellular processes such as cell adhesion, growth, and differentiation. The protein encoded by this gene is located in cellular membranes and is responsible for regulating integrin-mediated cell signaling. Additionally, RAP1B plays a role in regulating outside-in signalin…	Research has shown that RAP1B may play a role in the development and progression of certain diseases. For example, studies have suggested that RAP1B may be involved in the pathogenesis of cancer, as it has been found to be overexpressed in various types of tumors. Additionally, RAP1B has been implicated in the development of cardiovascular diseases, such as atherosclerosis and thrombosis, due to …	GO:2000301 negative regulation of synaptic vesicle exocytosis;GO:0045955 negative regulation of calcium ion-dependent exocytosis;GO:0032486 Rap protein signal transduction		ENZYME proteins:Hydrolases; Enzymes; Predicted intracellular proteins; RAS pathway related proteins			(M72)PID NECTIN PATHWAY; (M270)PID MAPK TRK PATHWAY; (M156)PID ECADHERIN NASCENT AJ PATHWAY		0	1	1	1	1	0	0	0	0	1	0	0	0	0	0	0	1	0	0	1
PPP3CC	5533	symbol	H. sapiens	5533	H. sapiens	PPP3CC	protein phosphatase 3 catalytic subunit gamma	PPP3CC is a gene that encodes for one of the regulatory subunits of calcineurin, a protein phosphatase that is activated by calcium and calmodulin and plays a role in regulating dopaminergic signal transduction. This gene has three different transcript variants that encode for different isoforms of the protein.	PPP3CC has been implicated in several diseases, including Parkinson's disease, schizophrenia, and bipolar disorder. In Parkinson's disease, calcineurin activity has been shown to be increased in the substantia nigra, a region of the brain that is affected in the disease. This increased activity may contribute to the degeneration of dopaminergic neurons in this region. In schizophrenia and bipolar…	GO:1900244 positive regulation of synaptic vesicle endocytosis;GO:1903423 positive regulation of synaptic vesicle recycling;GO:1905949 negative regulation of calcium ion import across plasma membrane		ENZYME proteins:Hydrolases; Enzymes; Predicted intracellular proteins	Cytosol (Approved); Additional: Calyx;Nucleoplasm		(M8626)SIG BCR SIGNALING PATHWAY; (M10)PID BCR 5PATHWAY		0	0	0	1	0	0	0	0	0	1	0	0	0	0	0	0	0	0	0	1
ASAP1	50807	symbol	H. sapiens	50807	H. sapiens	ASAP1	ArfGAP with SH3 domain, ankyrin repeat and PH domain 1	ASAP1 is a gene that encodes an ADP-ribosylation factor (ARF) GTPase-activating protein. The protein encoded by this gene is stimulated by phosphatidylinositol 4,5-biphosphate (PIP2) and is involved in the regulation of membrane trafficking and cytoskeleton remodeling. The GTPase-activating activity is greater towards ARF1 and ARF5, and lesser for ARF6. There are different isoforms of this gene t…	Research has shown that ASAP1 may play a role in cancer progression and metastasis. Specifically, overexpression of ASAP1 has been observed in various types of cancer, including breast, lung, and pancreatic cancer. Targeting ASAP1 has been proposed as a potential therapeutic strategy for cancer treatment. However, there are currently no drugs on the market that specifically target ASAP1. Efforts …	GO:1903527 positive regulation of membrane tubulation;GO:1903525 regulation of membrane tubulation;GO:0061000 negative regulation of dendritic spine development		Predicted intracellular proteins	Golgi apparatus;Plasma membrane (Approved); Additional: Centriolar satellite		(M243)PID ARF 3PATHWAY; (M281)PID FAK PATHWAY		0	0	1	0	0	0	0	0	0	1	0	0	1	0	0	0	1	0	0	0
USP6NL	9712	symbol	H. sapiens	9712	H. sapiens	USP6NL	USP6 N-terminal like	USP6 N-terminal like (USP6NL) is a human gene that encodes a protein involved in various cellular processes, including transport between the plasma membrane and endosomes or Golgi, as well as the regulation of GTPase activity. The protein is located in cytoplasmic vesicles and the plasma membrane and has been shown to have GTPase activator and small GTPase binding activity.	There is limited information available on the disease implications of USP6NL. However, recent studies have suggested that USP6NL may play a role in the development and progression of certain cancers, including breast cancer and hepatocellular carcinoma. Targeted drug discovery efforts for USP6NL are currently underway, with a focus on identifying small molecule inhibitors that can selectively tar…	GO:0035526 retrograde transport, plasma membrane to Golgi;GO:0048227 plasma membrane to endosome transport;GO:1903358 regulation of Golgi organization		Predicted intracellular proteins			(M164)PID ERBB1 DOWNSTREAM PATHWAY; (M186)PID PDGFRB PATHWAY		0	1	1	0	0	0	0	0	0	0	0	0	0	0	0	0	0	0	0	0
FBXW7	55294	symbol	H. sapiens	55294	H. sapiens	FBXW7	F-box and WD repeat domain containing 7	FBXW7 is a gene that encodes a member of the F-box protein family, which is involved in phosphorylation-dependent ubiquitination. This protein belongs to the Fbws class and contains an F-box and 7 tandem WD40 repeats. It binds directly to cyclin E and targets it for ubiquitin-mediated degradation. Mutations in this gene have been detected in ovarian and breast cancer cell lines, suggesting its po…	FBXW7 has been implicated in various types of cancer, including ovarian, breast, colorectal, gastric, and pancreatic cancer. Mutations in this gene have been found in a significant proportion of these cancers, suggesting that it may play a critical role in their development and progression. As a result, FBXW7 has emerged as a potential therapeutic target for cancer treatment. Several drug discove…	GO:0045741 positive regulation of epidermal growth factor-activated receptor activity;GO:2000639 negative regulation of SREBP signaling pathway;GO:1903378 positive regulation of oxidative stress-induced neuron intrinsic apoptotic signaling pathway		Cancer-related genes:Mutational cancer driver genes; Cancer-related genes:Mutated cancer genes; Predicted intracellular proteins	Nucleoplasm;Vesicles (Supported)		(M139)PID MYC PATHWAY; (M236)PID DELTA NP63 PATHWAY; (M17)PID NOTCH PATHWAY	(M5939)HALLMARK P53 PATHWAY	1	1	0	1	1	0	1	1	0	0	0	0	0	0	1	1	0	0	1	0
ZCCHC7	84186	symbol	H. sapiens	84186	H. sapiens	ZCCHC7	zinc finger CCHC-type containing 7	ZCCHC7 is a human gene that encodes a protein containing a zinc finger CCHC-type domain. This protein is involved in RNA binding and is found in both the cytosol and nucleolus of cells. The function of ZCCHC7 is not fully understood, but it may play a role in regulating gene expression or RNA processing. Mutations in this gene have been associated with certain types of cancer, including breast an…	There is limited information available on targeted drug discovery efforts for ZCCHC7, as its function and role in disease are not fully understood. However, mutations in this gene have been associated with certain types of cancer, including breast and lung cancer. Therefore, there is potential for ZCCHC7 to be a target for cancer therapies. Currently, there are no drugs on the market that specifi…	GO:0071031 nuclear mRNA surveillance of mRNA 3'-end processing;GO:0071036 nuclear polyadenylation-dependent snoRNA catabolic process;GO:0071037 nuclear polyadenylation-dependent snRNA catabolic process		Predicted intracellular proteins	Cytosol;Nucleoli (Enhanced)				0	0	0	0	0	0	0	0	0	0	0	0	0	0	0	0	0	0	0	0
JAK1	3716	symbol	H. sapiens	3716	H. sapiens	JAK1	Janus kinase 1	JAK1 (Janus kinase 1) is a membrane protein that belongs to a class of protein-tyrosine kinases. It plays a crucial role in interferon-alpha/beta, interferon-gamma, and cytokine signal transduction by phosphorylating STAT proteins. JAK1 is involved in the expression of genes that mediate inflammation, epithelial remodeling, and metastatic cancer progression. It is a key component of the IL-6/JAK1…	JAK1 has been implicated in various diseases, including autoimmune disorders, inflammatory diseases, and cancer. Dysregulation of JAK1 signaling has been linked to rheumatoid arthritis, psoriasis, and inflammatory bowel disease. Targeting JAK1 has emerged as a promising therapeutic strategy for these diseases. Several JAK inhibitors have been developed and approved for clinical use, including tof…	GO:0038154 interleukin-11-mediated signaling pathway;GO:0035771 interleukin-4-mediated signaling pathway;GO:0038110 interleukin-2-mediated signaling pathway	yes	Kinases:Tyr protein kinases; Human disease related genes:Immune system diseases:Allergies and autoimmune diseases; Predicted intracellular proteins; Cancer-related genes; ENZYME proteins:Transferases; FDA approved drug targets:Small molecule drugs; Disease related genes; Enzymes		Myricetin; 2-tert-butyl-9-fluoro-1,6-dihydrobenzo[h]imidazo[4,5-f]isoquinolin-7-one; Ruxolitinib; Tofacitinib; Baricitinib; Fostamatinib; Fedratinib; Upadacitinib	(M206)PID PDGFRA PATHWAY; (M36)PID IL27 PATHWAY; (M1718)SIG IL4RECEPTOR IN B LYPHOCYTES	(M5907)HALLMARK ESTROGEN RESPONSE LATE	1	0	1	1	0	0	0	0	1	1	0	0	0	0	0	1	0	1	0	1
CPNE8	144402	symbol	H. sapiens	144402	H. sapiens	CPNE8	copine 8	CPNE8 is a gene that encodes a calcium-dependent protein that plays a role in regulating molecular events at the interface of the cell membrane and cytoplasm. The protein contains two N-terminal type II C2 domains and an integrin A domain-like sequence in the C-terminus. It is one of several genes that encode calcium-dependent membrane-binding proteins. The function of CPNE8 is not fully understo…	There is limited information available on the disease implications of CPNE8. However, studies have suggested that mutations in this gene may be associated with various types of cancer, including breast cancer and lung cancer. Additionally, CPNE8 has been implicated in neurological disorders such as Alzheimer's disease and schizophrenia. There are currently no targeted drug discovery efforts speci…	GO:0071277 cellular response to calcium ion;GO:0051592 response to calcium ion;GO:0071248 cellular response to metal ion		Predicted intracellular proteins					0	0	0	0	0	1	0	0	0	0	0	0	0	0	0	0	0	0	0	0
ATXN1	6310	symbol	H. sapiens	6310	H. sapiens	ATXN1	ataxin 1	ATXN1, also known as ataxin 1, is a gene associated with spinocerebellar ataxia type 1 (SCA1), which is a type of autosomal dominant cerebellar ataxia (ADCA). ADCA is a group of neurodegenerative disorders characterized by progressive degeneration of the cerebellum, brain stem, and spinal cord. ATXN1 is located on chromosome 6 and contains CAG repeats in its coding region. Expansion of these repe…	Spinocerebellar ataxia type 1 (SCA1) is a rare genetic disorder caused by the expansion of CAG repeats in the ATXN1 gene. This leads to the production of an abnormal protein that accumulates in the brain, causing progressive damage to the cerebellum and other parts of the nervous system. There is currently no cure for SCA1, and treatment is mainly supportive. However, there are ongoing efforts to…	GO:0035176 social behavior;GO:0051703 biological process involved in intraspecies interaction between organisms;GO:0007613 memory		Disease related genes; Human disease related genes:Nervous system diseases:Neurodegenerative diseases; Predicted intracellular proteins	Nucleoplasm (Supported); Additional: Cytosol;Nucleoli			(M5949)HALLMARK PEROXISOME; (M5948)HALLMARK BILE ACID METABOLISM; (M5942)HALLMARK UV RESPONSE DN	0	0	0	0	0	0	0	0	0	0	0	0	0	0	0	0	0	0	0	0
ATP6V1A	523	symbol	H. sapiens	523	H. sapiens	ATP6V1A	ATPase H+ transporting V1 subunit A	ATP6V1A is a gene that encodes a component of vacuolar ATPase (V-ATPase), an enzyme that acidifies eukaryotic intracellular organelles. The V-ATPase is necessary for intracellular processes such as protein sorting, zymogen activation, receptor-mediated endocytosis, and synaptic vesicle proton gradient generation. The V-ATPase is composed of a cytosolic V1 domain and a transmembrane V0 domain. The…	Mutations in ATP6V1A have been associated with several diseases, including osteopetrosis, renal tubular acidosis, and distal renal tubular acidosis. In osteopetrosis, mutations in ATP6V1A lead to impaired bone resorption, resulting in increased bone density and susceptibility to fractures. In renal tubular acidosis, mutations in ATP6V1A lead to impaired acid secretion in the kidneys, resulting in…	GO:0061795 Golgi lumen acidification;GO:0036295 cellular response to increased oxygen levels;GO:0048388 endosomal lumen acidification		Human disease related genes:Nervous system diseases:Epilepsy; Predicted intracellular proteins; Transporters:Primary Active Transporters; Human disease related genes:Congenital malformations:Congenital malformations of skin; Enzymes; Disease related genes; ENZYME proteins	Cytosol;Vesicles (Supported); Additional: Nucleoplasm	Alendronic acid; Etidronic acid; Bafilomycin A1; Bafilomycin B1			0	0	0	0	0	0	0	0	0	1	0	0	0	0	0	0	0	0	0	0
TRIO	7204	symbol	H. sapiens	7204	H. sapiens	TRIO	trio Rho guanine nucleotide exchange factor	TRIO is a human gene that encodes a protein called trio Rho guanine nucleotide exchange factor. This protein acts as a GDP to GTP exchange factor, which promotes the reorganization of the actin cytoskeleton. This process is important for cell migration and growth. Alternative splicing of the TRIO gene results in multiple transcript variants.	Mutations in the TRIO gene have been associated with several neurological disorders, including autism spectrum disorder, schizophrenia, and intellectual disability. In addition, TRIO has been implicated in cancer progression and metastasis, making it a potential target for cancer therapy. Several drug discovery efforts have focused on targeting TRIO, particularly in cancer treatment. One approach…	GO:0007185 cell surface receptor protein tyrosine phosphatase signaling pathway;GO:0099170 postsynaptic modulation of chemical synaptic transmission;GO:0045599 negative regulation of fat cell differentiation	yes	Predicted intracellular proteins; Human disease related genes:Other diseases:Mental and behavioural disorders; ENZYME proteins:Transferases; Potential drug targets; Kinases:CAMK Ser/Thr protein kinases; Disease related genes; Enzymes; Cancer-related genes:Mutational cancer driver genes	Cytosol (Approved); Additional: Basal body;Plasma membrane;Primary cilium;Primary cilium tip;Vesicles		(M108)PID NETRIN PATHWAY; (M241)PID RAC1 REG PATHWAY; (M68)PID RHOA REG PATHWAY	(M5893)HALLMARK MITOTIC SPINDLE	0	0	0	0	0	0	0	0	0	0	1	0	0	1	0	0	0	0	0	0
C9orf72	203228	symbol	H. sapiens	203228	H. sapiens	C9orf72	C9orf72-SMCR8 complex subunit	C9orf72 is a human gene that plays a crucial role in regulating endosomal trafficking and interacts with Rab proteins involved in autophagy and endocytic transport. The expansion of a GGGGCC repeat in the intronic sequence between alternate 5' exons in transcripts from this gene is associated with 9p-linked ALS and FTD. Studies suggest that hexanucleotide expansions could result in the selective …	The expansion of the GGGGCC repeat in the C9orf72 gene is the most common genetic cause of both amyotrophic lateral sclerosis (ALS) and frontotemporal dementia (FTD). The pathogenic mechanism of C9orf72-related ALS/FTD is not fully understood, but it is thought to involve RNA toxicity, protein aggregation, and impaired autophagy. There are currently no disease-modifying therapies for C9orf72-rela…	GO:0098693 regulation of synaptic vesicle cycle;GO:1902774 late endosome to lysosome transport;GO:0034063 stress granule assembly		Disease related genes; Human disease related genes:Nervous system diseases:Neurodegenerative diseases; Predicted intracellular proteins	Cytosol;Vesicles (Supported); Additional: Midbody ring				0	1	0	0	0	0	1	0	0	0	0	0	0	0	0	1	1	0	0	0
CDKAL1	54901	symbol	H. sapiens	54901	H. sapiens	CDKAL1	CDK5 regulatory subunit associated protein 1 like 1	CDKAL1 is a human gene that belongs to the methylthiotransferase family. Its function is not yet fully understood, but studies have shown that single nucleotide polymorphisms in an intron of this gene are associated with an increased risk of developing type 2 diabetes. CDKAL1 is also known as CDK5 regulatory subunit associated protein 1 like 1.	CDKAL1 has been identified as a susceptibility gene for type 2 diabetes, with several studies showing that genetic variations in this gene are associated with an increased risk of developing the disease. This has led to efforts to develop drugs that target CDKAL1 as a potential therapeutic strategy for diabetes. However, there are currently no drugs on the market that specifically target CDKAL1. …	GO:0035600 tRNA methylthiolation;GO:1990145 maintenance of translational fidelity;GO:0006400 tRNA modification		Predicted intracellular proteins; ENZYME proteins:Transferases; Potential drug targets; Disease related genes; Enzymes; Human disease related genes:Endocrine and metabolic diseases:Diabetes				(M5956)HALLMARK KRAS SIGNALING DN	0	0	0	0	0	1	0	0	0	0	0	0	0	0	0	0	0	0	0	0
PCNX1	22990	symbol	H. sapiens	22990	H. sapiens	PCNX1	pecanex 1	The PCNX1 gene encodes a transmembrane protein that is similar to the pecanex protein found in fruit flies. The pecanex protein is involved in the Notch signaling pathway, which plays a role in various developmental processes. The PCNX1 gene is evolutionarily conserved, meaning it has remained relatively unchanged throughout evolution.	There is limited information available on the disease implications of the PCNX1 gene. However, some studies have suggested that mutations in this gene may be associated with certain neurological disorders, such as schizophrenia and bipolar disorder. Targeted drug discovery efforts for PCNX1 are also limited, as the function of the protein encoded by this gene is not well understood. However, some…			Predicted intracellular proteins	Nucleoplasm (Approved)				0	0	0	0	0	0	0	0	0	0	0	0	0	0	0	0	0	0	0	0
ABHD3	171586	symbol	H. sapiens	171586	H. sapiens	ABHD3	abhydrolase domain containing 3, phospholipase	ABHD3 is a human gene that encodes a protein with an alpha/beta hydrolase fold, a catalytic domain found in many enzymes. However, the function of this protein is currently unknown.	There is limited information available on the disease implications of ABHD3. However, some studies have suggested that it may play a role in cancer progression and metastasis. Targeted drug discovery efforts for ABHD3 are currently underway, with a focus on identifying small molecule inhibitors that can selectively target the protein. While there are no drugs currently on the market that specific…	GO:0051793 medium-chain fatty acid catabolic process;GO:0051792 medium-chain fatty acid biosynthetic process;GO:0051791 medium-chain fatty acid metabolic process		ENZYME proteins:Hydrolases; Enzymes; Predicted intracellular proteins	Nucleoplasm;Plasma membrane (Approved); Additional: Vesicles				0	0	0	0	0	0	0	0	0	0	0	0	0	0	0	0	0	0	0	0
PHF21A	51317	symbol	H. sapiens	51317	H. sapiens	PHF21A	PHD finger protein 21A	The PHF21A gene encodes a protein called BHC80, which is a component of a complex that represses neuron-specific genes through a regulatory element known as repressor element-1 (RE1) or neural restrictive silencer (NRS). This complex is made up of BRAF35 and histone deacetylase (HDAC). The function of PHF21A/BHC80 is important for proper neuronal development and function. Mutations in PHF21A have…	Mutations in the PHF21A gene have been linked to intellectual disability and autism spectrum disorder. Targeted drug discovery efforts for these conditions have focused on developing drugs that can modulate the activity of the BHC80 complex, which includes PHF21A. One approach has been to develop small molecule inhibitors of HDAC, which can disrupt the complex and lead to increased expression of …	GO:0000122 negative regulation of transcription by RNA polymerase II;GO:0045892 negative regulation of DNA-templated transcription;GO:1902679 negative regulation of RNA biosynthetic process		Disease related genes; Human disease related genes:Other diseases:Mental and behavioural disorders; Predicted intracellular proteins	Nucleoplasm (Approved)				0	0	0	0	0	0	0	0	0	0	0	0	0	0	0	0	0	0	0	0
FER	2241	symbol	H. sapiens	2241	H. sapiens	FER	FER tyrosine kinase	FER is a gene that encodes a non-transmembrane receptor tyrosine kinase belonging to the FPS/FES family. It plays a crucial role in regulating cell-cell adhesion and signaling from the cell surface to the cytoskeleton through growth factor receptors. Alternative splicing of the gene results in multiple transcript variants. A related pseudogene has also been identified on chromosome X.	There is limited information on the disease implications of FER gene mutations. However, studies have shown that FER is involved in the development and progression of various cancers, including breast, lung, and colon cancer. Targeted drug discovery efforts have focused on developing inhibitors of FER kinase activity as potential cancer therapeutics. One example is the small molecule inhibitor, p…	GO:0120179 adherens junction disassembly;GO:0150147 cell-cell junction disassembly;GO:0033007 negative regulation of mast cell activation involved in immune response	yes	Kinases:Tyr protein kinases; Enzymes; Predicted intracellular proteins; ENZYME proteins:Transferases	Cytosol (Supported)	Fostamatinib	(M266)PID NCADHERIN PATHWAY; (M50)PID PTP1B PATHWAY; (M231)PID KIT PATHWAY		0	1	0	0	0	0	0	0	1	1	0	1	0	0	0	1	1	0	0	1
TANK	10010	symbol	H. sapiens	10010	H. sapiens	TANK	TRAF family member associated NFKB activator	The human gene TANK, also known as TRAF family member associated NFKB activator, encodes a protein that can bind to other proteins in the TRAF family and inhibit their function by sequestering them in the cytoplasm. This can block certain signaling pathways, such as the NF-kappa-B activation pathway mediated by the Epstein-Barr virus transforming protein LMP1. TANK has three different isoforms du…	Research has shown that TANK may play a role in various diseases, including cancer, autoimmune disorders, and viral infections. In cancer, TANK has been found to be overexpressed in certain types of tumors, such as breast and lung cancer, and may contribute to tumor growth and survival. In autoimmune disorders, TANK has been implicated in the regulation of immune responses and may be a potential …	GO:2000158 positive regulation of ubiquitin-specific protease activity;GO:2000152 regulation of ubiquitin-specific protease activity;GO:1903003 positive regulation of protein deubiquitination		Predicted intracellular proteins	Cytosol (Supported); Additional: Nucleoli			(M5890)HALLMARK TNFA SIGNALING VIA NFKB; (M5905)HALLMARK ADIPOGENESIS	0	1	0	0	0	0	1	1	0	0	0	0	0	0	0	0	0	0	0	1
ARHGAP15	55843	symbol	H. sapiens	55843	H. sapiens	ARHGAP15	Rho GTPase activating protein 15	ARHGAP15 is a gene that encodes for a protein called Rho GTPase activating protein 15. RHO GTPases are proteins that regulate various biological processes, and their activity is controlled by RHO GTPase-activating proteins (GAPs), such as ARHGAP15. The function of ARHGAP15 is to inhibit the activity of RHO GTPases, which is important for maintaining cellular processes such as cell migration, cell…	Research has shown that ARHGAP15 is involved in the development and progression of various types of cancer, including breast, lung, and colorectal cancer. In breast cancer, ARHGAP15 has been found to be downregulated, leading to increased cell proliferation and invasion. In lung cancer, ARHGAP15 has been shown to inhibit tumor growth and metastasis. Therefore, ARHGAP15 is a potential target for c…	GO:0008360 regulation of cell shape;GO:0022604 regulation of cell morphogenesis;GO:0007264 small GTPase-mediated signal transduction		Predicted intracellular proteins	Plasma membrane (Supported)				0	0	0	0	0	0	0	0	0	0	1	0	0	1	0	0	0	0	0	0
DGKH	160851	symbol	H. sapiens	160851	H. sapiens	DGKH	diacylglycerol kinase eta	DGKH is a gene that encodes a diacylglycerol kinase enzyme, which is involved in regulating the levels of diacylglycerol and phosphatidic acid within cells. Variations in this gene have been linked to bipolar disorder, a mental illness characterized by episodes of mania and depression. Different versions of the gene have been identified through alternative splicing, which is a process that allows…	DGKH has been identified as a potential target for drug discovery efforts aimed at treating bipolar disorder. Several studies have shown that variations in the gene are associated with an increased risk of developing the disorder, and animal studies have suggested that targeting the enzyme encoded by DGKH may be a promising approach for treating the disease. However, there are currently no drugs …	GO:0141212 phospholipase C/protein kinase C signal transduction;GO:0046834 lipid phosphorylation;GO:0046339 diacylglycerol metabolic process	yes	Enzymes; Predicted intracellular proteins; ENZYME proteins:Transferases	Plasma membrane (Supported); Additional: Vesicles			(M5921)HALLMARK COMPLEMENT	0	0	0	0	0	0	0	0	1	0	0	0	0	0	0	0	0	1	0	0
FBXL17	64839	symbol	H. sapiens	64839	H. sapiens	FBXL17	F-box and leucine rich repeat protein 17	FBXL17 is a human gene that encodes for a protein belonging to the F-box protein family. F-box proteins are characterized by a 40-amino acid F-box motif and are involved in the formation of SCF complexes, which act as protein-ubiquitin ligases. These complexes are made up of SKP1, cullin, and F-box proteins. F-box proteins interact with SKP1 through the F box and with ubiquitination targets throu…	There is limited information available on the disease implications of FBXL17. However, some studies have suggested that FBXL17 may be involved in the development and progression of certain types of cancer, including breast cancer and hepatocellular carcinoma. Targeted drug discovery efforts for FBXL17 are still in the early stages, and there are currently no drugs on the market that specifically …	GO:0006515 protein quality control for misfolded or incompletely synthesized proteins;GO:0031146 SCF-dependent proteasomal ubiquitin-dependent protein catabolic process;GO:0008589 regulation of smoothened signaling pathway		Predicted intracellular proteins	Nucleoplasm (Supported)				0	0	0	0	1	0	0	0	0	0	0	0	0	0	0	0	0	0	0	0
TRPS1	7227	symbol	H. sapiens	7227	H. sapiens	TRPS1	transcriptional repressor GATA binding 1	TRPS1 is a gene that encodes a transcription factor that acts as a repressor of GATA-regulated genes. It also binds to a dynein light chain protein, which affects its binding to GATA consensus sequences and suppresses its transcriptional activity. Mutations in this gene are associated with tricho-rhino-phalangeal syndrome (TRPS) types I-III, a rare genetic disorder characterized by abnormalities …	TRPS1 mutations are associated with tricho-rhino-phalangeal syndrome (TRPS) types I-III, a rare genetic disorder that affects bone and cartilage development, hair growth, and facial features. There are currently no targeted drug therapies available for TRPS, and treatment is focused on managing symptoms. However, research efforts are underway to identify potential drug targets and develop therapi…	GO:0032330 regulation of chondrocyte differentiation;GO:0061035 regulation of cartilage development;GO:0001501 skeletal system development		Disease related genes; Transcription factors:Zinc-coordinating DNA-binding domains; Predicted intracellular proteins; Human disease related genes:Congenital malformations:Other congenital malformations	Nucleoplasm (Supported)				0	0	0	0	0	0	0	0	0	0	0	0	0	0	0	0	0	0	0	0
NFKB1	4790	symbol	H. sapiens	4790	H. sapiens	NFKB1	nuclear factor kappa B subunit 1	The NFKB1 gene encodes a protein that can be processed into two forms: a 105 kD protein that inhibits transcription and a 50 kD protein that binds to DNA as part of the NF-kappa-B (NFKB) protein complex. NFKB is a transcription regulator that is activated by various stimuli and plays a role in the expression of genes involved in many biological functions. Inappropriate activation of NFKB has been…	The NFKB1 gene has been implicated in various diseases, including cancer, autoimmune disorders, and inflammatory diseases. Targeting NFKB signaling pathways has been a focus of drug discovery efforts, with several drugs currently on the market or in clinical trials. For example, bortezomib, a proteasome inhibitor, has been approved for the treatment of multiple myeloma and mantle cell lymphoma by…	GO:0010956 negative regulation of calcidiol 1-monooxygenase activity;GO:1900127 positive regulation of hyaluronan biosynthetic process;GO:0010957 negative regulation of vitamin D biosynthetic process		Predicted intracellular proteins; Cancer-related genes:Candidate cancer biomarkers; FDA approved drug targets:Small molecule drugs; Transcription factors:Immunoglobulin fold; Disease related genes; Human disease related genes:Immune system diseases:Primary immunodeficiency; RAS pathway related proteins	Nucleoplasm (Supported); Additional: Cytosol	Pseudoephedrine; Thalidomide; Pranlukast; HE3286; P54; NOX-700; SGN-30; Custirsen; Andrographolide; Triflusal	(M26)PID NFKAPPAB ATYPICAL PATHWAY; (M37)PID NFKAPPAB CANONICAL PATHWAY; (M45)PID CD40 PATHWAY	(M5942)HALLMARK UV RESPONSE DN; (M5890)HALLMARK TNFA SIGNALING VIA NFKB; (M5913)HALLMARK INTERFERON GAMMA RESPONSE	0	0	1	1	0	0	0	0	0	1	0	0	0	0	0	0	0	0	0	1
PTEN	5728	symbol	H. sapiens	5728	H. sapiens	PTEN	phosphatase and tensin homolog	PTEN (phosphatase and tensin homolog) is a tumor suppressor gene that is frequently mutated in various cancers. The protein encoded by this gene is a phosphatidylinositol-3,4,5-trisphosphate 3-phosphatase, which contains a tensin-like domain and a catalytic domain similar to that of dual specificity protein tyrosine phosphatases. Unlike most protein tyrosine phosphatases, PTEN preferentially deph…	PTEN mutations have been implicated in a variety of cancers, including prostate, breast, endometrial, and glioblastoma. Loss of PTEN function leads to increased activation of the PI3K/AKT pathway, which promotes cell survival, proliferation, and migration. Therefore, PTEN is an attractive target for cancer therapy. Several drugs targeting the PI3K/AKT pathway have been developed, including PI3K i…	GO:2000808 negative regulation of synaptic vesicle clustering;GO:0051548 negative regulation of keratinocyte migration;GO:0060024 rhythmic synaptic transmission		Human disease related genes:Cancers:Cancers of haematopoietic and lymphoid tissues; Predicted intracellular proteins; Human disease related genes:Cancers:Skin cancers; Human disease related genes:Cancers:Cancers of the breast and female genital organs; Human disease related genes:Cancers:Cancers of male genital organs; Human disease related genes:Cancers:Cancers of the digestive system; Human dis…	Cytosol (Supported); Additional: Mid piece;Nucleoplasm;Principal piece	Phosphatidylethanolamine	(M12771)SA PTEN PATHWAY; (M1315)SIG PIP3 SIGNALING IN B LYMPHOCYTES; (M12)PID RHOA PATHWAY	(M5923)HALLMARK PI3K AKT MTOR SIGNALING; (M5942)HALLMARK UV RESPONSE DN; (M5915)HALLMARK APICAL JUNCTION	1	1	1	0	0	0	1	1	0	1	0	0	0	0	1	0	0	0	0	1
SNX10	29887	symbol	H. sapiens	29887	H. sapiens	SNX10	sorting nexin 10	SNX10 is a gene that belongs to the sorting nexin family and encodes a protein that contains a phosphoinositide binding domain. Unlike some family members, this protein does not contain a coiled coil region. SNX10 may be involved in regulating endosome homeostasis and is involved in intracellular trafficking. Alternative splicing of this gene results in multiple transcript variants.	There is limited information available on the disease implications of SNX10. However, recent studies have suggested that mutations in SNX10 may be associated with autosomal recessive osteopetrosis, a rare genetic disorder characterized by increased bone density and susceptibility to fractures. Targeted drug discovery efforts for SNX10 are also limited, as the function of this gene is not well und…	GO:0035630 bone mineralization involved in bone maturation;GO:0044691 tooth eruption;GO:0001696 gastric acid secretion		Disease related genes; Human disease related genes:Congenital malformations:Congenital malformations of the musculoskeletal system; Predicted intracellular proteins	Microtubules;Nucleoplasm (Supported); Additional: Cytosol;Nucleoli;Primary cilium			(M5907)HALLMARK ESTROGEN RESPONSE LATE	1	0	0	0	0	0	0	0	0	0	0	0	0	0	0	0	0	1	0	0
MSC-AS1	100132891	symbol	H. sapiens	100132891	H. sapiens	MSC-AS1	MSC antisense RNA 1										0	0	0	0	0	0	0	0	0	0	0	0	0	0	0	0	0	0	0	0
STK4	6789	symbol	H. sapiens	6789	H. sapiens	STK4	serine/threonine kinase 4	STK4, also known as serine/threonine kinase 4, is a cytoplasmic kinase that is structurally similar to the yeast Ste20p kinase. It acts upstream of the stress-induced mitogen-activated protein kinase cascade and can phosphorylate myelin basic protein and undergoes autophosphorylation. The protein has been shown to induce chromatin condensation observed in apoptosis, and a caspase-cleaved fragment…	STK4 has been implicated in various diseases, including cancer, neurodegenerative disorders, and immune-related diseases. In cancer, STK4 has been shown to act as a tumor suppressor, and its loss or inactivation has been associated with the development and progression of various cancers, including breast, lung, and pancreatic cancer. Targeted drug discovery efforts have focused on developing smal…	GO:1903945 positive regulation of hepatocyte apoptotic process;GO:1904235 regulation of substrate-dependent cell migration, cell attachment to substrate;GO:1904237 positive regulation of substrate-dependent cell migration, cell attachment to substrate	yes	Predicted intracellular proteins; ENZYME proteins:Transferases; Potential drug targets; Disease related genes; Enzymes; Kinases:STE Ser/Thr protein kinases; RAS pathway related proteins	Nuclear bodies (Supported); Additional: Cytosol;Nucleoplasm				1	1	0	1	0	0	0	0	1	1	0	0	0	0	1	1	0	0	1	0
DOCK2	1794	symbol	H. sapiens	1794	H. sapiens	DOCK2	dedicator of cytokinesis 2	DOCK2 is a gene that belongs to the CDM protein family and is primarily expressed in peripheral blood leukocytes. It plays a crucial role in the remodeling of the actin cytoskeleton, which is necessary for lymphocyte migration in response to chemokine signaling. DOCK2 acts as a guanine nucleotide exchange factor (GEF) and activates members of the Rho family of GTPases, such as RAC1 and RAC2. Muta…	Immunodeficiency 40 (IMD40) is a rare genetic disorder caused by mutations in the DOCK2 gene. Patients with IMD40 have impaired immune function, particularly in T cells, which can lead to recurrent infections and increased susceptibility to certain types of cancer. There are currently no targeted drug therapies available for IMD40, and treatment is focused on managing symptoms and preventing infe…	GO:0001766 membrane raft polarization;GO:0002277 myeloid dendritic cell activation involved in immune response;GO:0031580 membrane raft distribution		Disease related genes; Human disease related genes:Immune system diseases:Primary immunodeficiency; Cancer-related genes:Mutational cancer driver genes; Predicted intracellular proteins			(M210)PID IL8 CXCR2 PATHWAY; (M241)PID RAC1 REG PATHWAY	(M5893)HALLMARK MITOTIC SPINDLE; (M5953)HALLMARK KRAS SIGNALING UP	1	0	0	0	0	0	0	0	0	1	1	1	1	0	0	0	0	1	0	0
KCNMA1	3778	symbol	H. sapiens	3778	H. sapiens	KCNMA1	potassium calcium-activated channel subfamily M alpha 1	The KCNMA1 gene encodes the alpha subunit of the calcium-activated BK channel, which plays a role in various physiological processes such as smooth muscle contraction, neurotransmitter release, and neuronal excitability. Mutations in this gene have been linked to several neurological disorders, including Paroxysmal Nonkinesigenic Dyskinesia 3, Idiopathic Generalized Epilepsy 16, and Liang-Wang sy…	There are ongoing efforts to develop drugs that target the BK channel encoded by the KCNMA1 gene for the treatment of various neurological disorders. One example is the drug NS1619, which has been shown to enhance the activity of the BK channel and reduce seizures in animal models of epilepsy. Another drug, iberiotoxin, has been shown to selectively block the BK channel and may have potential as …	GO:0034465 response to carbon monoxide;GO:0060083 smooth muscle contraction involved in micturition;GO:0045794 negative regulation of cell volume		Human disease related genes:Nervous system diseases:Epilepsy; Predicted intracellular proteins; FDA approved drug targets:Small molecule drugs; Disease related genes; Voltage-gated ion channels:Calcium-Activated Potassium Channels; Transporters:Transporter channels and pores		Chlorzoxazone; Bendroflumethiazide; Procaine; Hydroflumethiazide; Hydrochlorothiazide; Miconazole; Diazoxide; Halothane; Dequalinium; Trimebutine		(M5942)HALLMARK UV RESPONSE DN	0	0	0	0	0	0	0	0	0	0	0	0	0	0	1	0	0	0	0	0
SPPL3	121665	symbol	H. sapiens	121665	H. sapiens	SPPL3	signal peptide peptidase like 3	SPPL3, or signal peptide peptidase like 3, is a gene that encodes a protein with aspartic endopeptidase activity, intramembrane cleaving, and protein homodimerization activity. It is involved in various processes, including T cell receptor signaling pathway, positive regulation of calcineurin-NFAT signaling cascade, and positive regulation of protein dephosphorylation. SPPL3 is located in the Gol…	There is limited information available on the disease implications of SPPL3. However, recent studies have suggested that SPPL3 may play a role in the pathogenesis of Alzheimer's disease. Specifically, SPPL3 has been shown to cleave amyloid precursor protein (APP) in the endoplasmic reticulum, leading to the production of amyloid-beta peptides, which are known to accumulate in the brains of Alzhei…	GO:0006465 signal peptide processing;GO:0070886 positive regulation of calcineurin-NFAT signaling cascade;GO:0106058 positive regulation of calcineurin-mediated signaling		Enzymes; Peptidases:Aspartic-type peptidases	Plasma membrane;Vesicles (Supported)				0	0	0	0	0	0	0	0	0	0	0	0	0	0	0	0	0	0	0	0
AFF1	4299	symbol	H. sapiens	4299	H. sapiens	AFF1	ALF transcription elongation factor 1	AFF1 is a gene that belongs to the AF4/lymphoid nuclear protein family of proteins. This gene has been linked to various human diseases, including childhood lymphoblastic leukemia, fragile chromosome X intellectual disability, and ataxia. It is the most common mixed-lineage leukemia fusion gene associated with spontaneous acute lymphoblastic leukemia. The protein encoded by AFF1 regulates RNA pol…	The AFF1 gene has been implicated in several diseases, including childhood lymphoblastic leukemia, fragile chromosome X intellectual disability, and ataxia. Targeted drug discovery efforts have focused on developing drugs that inhibit the activity of the protein encoded by AFF1, with the goal of treating leukemia and other diseases associated with this gene. One example of a successful drug targe…	GO:0010468 regulation of gene expression;GO:0010556 regulation of macromolecule biosynthetic process;GO:0009889 regulation of biosynthetic process		Disease related genes; Human disease related genes:Cancers:Cancers of haematopoietic and lymphoid tissues; Cancer-related genes; Predicted intracellular proteins	Mitochondria;Nucleoplasm (Approved)			(M5906)HALLMARK ESTROGEN RESPONSE EARLY; (M5907)HALLMARK ESTROGEN RESPONSE LATE	0	0	0	0	0	0	0	0	0	0	0	0	0	0	0	0	0	0	0	0
ZNRF2	223082	symbol	H. sapiens	223082	H. sapiens	ZNRF2	zinc and ring finger 2	The human gene ZNRF2, also known as zinc and ring finger 2, is involved in enabling ubiquitin protein ligase activity and is predicted to be involved in protein ubiquitination. It is located in various parts of the cell, including the cytoplasmic vesicle membrane, nuclear lumen, and plasma membrane, and is part of a protein-containing complex. This information is provided by the Alliance of Genom…	There is limited information available on the disease implications of ZNRF2. However, recent studies have suggested that ZNRF2 may play a role in the development and progression of certain types of cancer, including breast cancer and colorectal cancer. Targeted drug discovery efforts for ZNRF2 are still in the early stages, but there is potential for the development of drugs that target the prote…	GO:0160177 positive regulation of autophagosome-lysosome fusion;GO:0031340 positive regulation of vesicle fusion;GO:0031338 regulation of vesicle fusion		Enzymes; Predicted intracellular proteins; ENZYME proteins:Transferases	Nucleoplasm;Vesicles (Uncertain); Additional: Nucleoli fibrillar center				0	0	0	0	1	0	0	0	0	0	0	0	0	0	0	0	1	0	0	0
DOCK10	55619	symbol	H. sapiens	55619	H. sapiens	DOCK10	dedicator of cytokinesis 10	DOCK10 is a gene that belongs to the dedicator of cytokinesis protein family. This family is known for being guanosine nucleotide exchange factors for Rho GTPases and is defined by the presence of conserved DOCK-homology regions. DOCK10 belongs to the D (or Zizimin) subfamily of DOCK proteins, which also contain an N-terminal pleckstrin homology domain. The gene has multiple alternatively spliced…	Research on DOCK10 and its disease implications is still ongoing, but some studies have suggested that mutations in this gene may be associated with susceptibility to allergic rhinitis. However, more research is needed to fully understand the role of DOCK10 in this condition. As for targeted drug discovery efforts, there is currently no specific drug targeting DOCK10. However, given its potential…	GO:0002315 marginal zone B cell differentiation;GO:0060997 dendritic spine morphogenesis;GO:0002313 mature B cell differentiation involved in immune response		Predicted intracellular proteins	Cytosol;Nucleoplasm (Supported)		(M83)PID CDC42 REG PATHWAY	(M5921)HALLMARK COMPLEMENT	1	1	0	0	0	0	0	0	0	0	1	0	0	1	0	0	0	1	0	0
CD274	29126	symbol	H. sapiens	29126	H. sapiens	CD274	CD274 molecule	CD274 is a gene that encodes a protein called PD-L1, which is expressed by various types of cells including T cells, B cells, and tumor cells. PD-L1 is a type I transmembrane protein that has immunoglobulin V-like and C-like domains. When PD-L1 interacts with its receptor, it inhibits T-cell activation and cytokine production, which is important for preventing autoimmunity during infection or inf…	CD274 has been identified as a promising target for cancer immunotherapy. Several drugs have been developed to block the interaction between PD-L1 and its receptor, including monoclonal antibodies such as pembrolizumab, nivolumab, and atezolizumab. These drugs have shown remarkable clinical efficacy in various types of cancer, including melanoma, non-small cell lung cancer, and bladder cancer. Pe…	GO:1905404 positive regulation of activated CD8-positive, alpha-beta T cell apoptotic process;GO:1905402 regulation of activated CD8-positive, alpha-beta T cell apoptotic process;GO:0002841 negative regulation of T cell mediated immune response to tumor cell		FDA approved drug targets:Biotech drugs; Cancer-related genes; Transporters:Accessory Factors Involved in Transport; Disease related genes; CD markers	Actin filaments;Plasma membrane (Approved); Additional: Nucleoplasm	Atezolizumab; Durvalumab; Avelumab		(M5913)HALLMARK INTERFERON GAMMA RESPONSE; (M5915)HALLMARK APICAL JUNCTION	0	0	0	0	0	0	0	0	0	0	0	0	0	0	1	1	0	0	0	1
KANSL1	284058	symbol	H. sapiens	284058	H. sapiens	KANSL1	KAT8 regulatory NSL complex subunit 1	KANSL1 is a gene that encodes a nuclear protein that is a subunit of two protein complexes involved in histone acetylation, the MLL1 complex and the NSL1 complex. This protein is involved in various cellular processes, including enhancer regulation, cell proliferation, and mitosis. Mutations in this gene are associated with Koolen-de Vries Syndrome, a rare genetic disorder characterized by develo…	Koolen-de Vries Syndrome (KdVS) is a rare genetic disorder caused by mutations in the KANSL1 gene. Individuals with KdVS typically have developmental delay, intellectual disability, and distinctive facial features. There is currently no cure for KdVS, and treatment is focused on managing symptoms and providing supportive care. However, research efforts are underway to identify potential targeted …	GO:1903108 regulation of mitochondrial transcription;GO:0062125 regulation of mitochondrial gene expression;GO:0006325 chromatin organization		Disease related genes; Human disease related genes:Other congenital disorders:Chromosomal abnormalities; Predicted intracellular proteins	Nucleoplasm (Supported)				0	0	0	0	0	0	0	0	0	0	0	0	0	0	0	0	0	0	0	0
ABI1	10006	symbol	H. sapiens	10006	H. sapiens	ABI1	abl interactor 1	ABI1, also known as abl interactor 1, is a gene that encodes a protein belonging to the Abelson-interactor family of adaptor proteins. These proteins play a role in signal transduction and regulate actin polymerization and cytoskeletal remodeling. ABI1 is involved in macropinocytosis as a component of the WAVE2 complex and mediates signal transduction from Ras to Rac through a complex with EPS8 a…	ABI1 has been implicated in the progression of several types of cancer, including melanoma, colon cancer, and breast cancer. In melanoma, ABI1 has been shown to promote tumor growth and metastasis by regulating the activity of the protein kinase AKT. In colon cancer, ABI1 has been found to be overexpressed in tumor tissues and to promote tumor cell proliferation and invasion. In breast cancer, AB…	GO:0072673 lamellipodium morphogenesis;GO:0061098 positive regulation of protein tyrosine kinase activity;GO:0035855 megakaryocyte development		Disease related genes; Cancer-related genes; Predicted intracellular proteins	Cell Junctions;Plasma membrane (Approved)		(M277)PID INTEGRIN A4B1 PATHWAY; (M241)PID RAC1 REG PATHWAY; (M156)PID ECADHERIN NASCENT AJ PATHWAY	(M5893)HALLMARK MITOTIC SPINDLE; (M5932)HALLMARK INFLAMMATORY RESPONSE; (M5950)HALLMARK ALLOGRAFT REJECTION	1	1	1	0	0	0	0	0	0	0	0	1	0	0	1	0	0	0	0	0
LRBA	987	symbol	H. sapiens	987	H. sapiens	LRBA	LPS responsive beige-like anchor protein	LRBA (LPS responsive beige-like anchor protein) is a gene that belongs to the WDL-BEACH-WD gene family. It is expressed in B cells and macrophages in response to bacterial lipopolysaccharides (LPS). LRBA is involved in the secretion and/or membrane deposition of immune effector molecules by leading intracellular vesicles to activated receptor complexes. Mutations in this gene are associated with …	Mutations in the LRBA gene have been associated with common variable immunodeficiency-8 with autoimmunity, a rare genetic disorder characterized by recurrent infections, low levels of immunoglobulins, and autoimmune disorders such as inflammatory bowel disease and autoimmune cytopenias. Targeted drug discovery efforts for LRBA-related immunodeficiency disorders are currently underway, with a focu…	GO:0034497 protein localization to phagophore assembly site;GO:0000423 mitophagy;GO:0000422 autophagy of mitochondrion		Disease related genes; Human disease related genes:Immune system diseases:Primary immunodeficiency; Predicted intracellular proteins	Golgi apparatus (Supported); Additional: Cytosol				0	0	0	0	0	0	0	0	0	0	0	0	0	0	0	0	0	0	0	0
MT-CO1	4512	gene_synonym	H. sapiens	4512	H. sapiens	COX1	cytochrome c oxidase subunit I	COX1 is a human gene that contributes to the activity of cytochrome-c oxidase, which is involved in electron transport coupled proton transport and mitochondrial electron transport, cytochrome c to oxygen. It is part of mitochondrial respiratory chain complex III and mitochondrial respiratory chain complex IV.	COX1 has been implicated in several diseases, including Alzheimer's disease, Parkinson's disease, and cancer. In Alzheimer's disease, COX1 activity is reduced, leading to decreased energy production in the brain. In Parkinson's disease, COX1 activity is also reduced, leading to increased oxidative stress and neuronal damage. In cancer, COX1 is overexpressed, leading to increased angiogenesis and …	GO:0006123 mitochondrial electron transport, cytochrome c to oxygen;GO:0046688 response to copper ion;GO:0051602 response to electrical stimulus		Human disease related genes:Congenital disorders of metabolism:Mitochondrial diseases; Human disease related genes:Nervous system diseases:Neurodegenerative diseases; Transporters:Primary Active Transporters; Potential drug targets; Enzymes; Disease related genes; ENZYME proteins	Mitochondria (Supported); Additional: End piece	Cholic Acid; N-Formylmethionine; Oxygen			0	0	0	0	0	0	0	0	0	0	0	0	0	0	0	0	0	0	0	0
PDE4B	5142	symbol	H. sapiens	5142	H. sapiens	PDE4B	phosphodiesterase 4B	PDE4B is a gene that belongs to the cyclic nucleotide phosphodiesterase family and is involved in regulating the levels of cyclic nucleotides in cells, which plays a role in signal transduction. The gene has multiple transcript variants that encode different isoforms due to alternative splicing and the use of alternative promoters. Altered activity of PDE4B has been linked to schizophrenia and bi…	PDE4B has been implicated in several neurological and psychiatric disorders, including schizophrenia, bipolar affective disorder, and Alzheimer's disease. Targeting PDE4B has been a focus of drug discovery efforts for these disorders. Several PDE4 inhibitors have been developed and tested in clinical trials, including roflumilast, apremilast, and cilomilast. Roflumilast is approved for the treatm…	GO:1901898 negative regulation of relaxation of cardiac muscle;GO:0071878 negative regulation of adenylate cyclase-activating adrenergic receptor signaling pathway;GO:1901897 regulation of relaxation of cardiac muscle		ENZYME proteins:Hydrolases; Enzymes; FDA approved drug targets:Small molecule drugs; Predicted intracellular proteins	Cytosol;Golgi apparatus (Supported); Additional: Primary cilium	Adenosine phosphate; Caffeine; Theophylline; Dyphylline; Enprofylline; Iloprost; Papaverine; Theobromine; Daxalipram; Roflumilast; Piclamilast; Rolipram; 3,5-Dimethyl-1-(3-Nitrophenyl)-1h-Pyrazole-4-Carboxylic Acid Ethyl Ester; Filaminast; 8-Bromo-Adenosine-5'-Monophosphate; (S)-Rolipram; 1-(2-Chlorophenyl)-3,5-Dimethyl-1h-Pyrazole-4-Carboxylic Acid Ethyl Ester; Cilomilast; (R)-Rolipram; S,S-(2-H…		(M5898)HALLMARK DNA REPAIR; (M5890)HALLMARK TNFA SIGNALING VIA NFKB; (M5913)HALLMARK INTERFERON GAMMA RESPONSE	0	0	0	0	0	0	0	0	0	1	0	0	0	0	0	0	0	0	0	0
ADAR	103	symbol	H. sapiens	103	H. sapiens	ADAR	adenosine deaminase RNA specific	The ADAR gene encodes an enzyme that is responsible for RNA editing by converting adenosines to inosines through site-specific deamination. This process destabilizes double-stranded RNA. Mutations in this gene have been linked to dyschromatosis symmetrica hereditaria, a genetic disorder characterized by abnormal skin pigmentation. The gene undergoes alternative splicing, resulting in multiple tra…	Dyschromatosis symmetrica hereditaria (DSH) is a rare genetic disorder caused by mutations in the ADAR gene. DSH is characterized by hyperpigmented and hypopigmented macules on the face, trunk, and extremities. There is currently no cure for DSH, and treatment is mainly symptomatic. However, targeted drug discovery efforts are underway to develop therapies that can correct the underlying genetic …	GO:0006382 adenosine to inosine editing;GO:0044387 negative regulation of protein kinase activity by regulation of protein phosphorylation;GO:1903944 negative regulation of hepatocyte apoptotic process		Human disease related genes:Skin diseases:Skin and soft tissue diseases; Predicted intracellular proteins; Human disease related genes:Immune system diseases:Other immune system diseases; Potential drug targets; Disease related genes; ENZYME proteins:Hydrolases; Enzymes	Nucleoli (Enhanced); Additional: Nucleoplasm			(M5911)HALLMARK INTERFERON ALPHA RESPONSE; (M5913)HALLMARK INTERFERON GAMMA RESPONSE	1	1	0	0	0	1	0	0	0	0	0	0	0	0	0	1	0	0	0	1
TNFAIP8	25816	symbol	H. sapiens	25816	H. sapiens	TNFAIP8	TNF alpha induced protein 8	TNFAIP8, also known as TNF alpha induced protein 8, is a human gene that plays a role in regulating apoptosis, or programmed cell death. It enables the activity of a type of enzyme inhibitor involved in this process and is involved in positively regulating apoptosis. TNFAIP8 is located in both the cytoplasm and nucleoplasm of cells. This information is provided by the Alliance of Genome Resources…	Research has shown that TNFAIP8 is involved in the development and progression of various types of cancer, including breast, lung, liver, and colorectal cancer. It has been found to be overexpressed in cancer cells and is associated with increased tumor growth, invasion, and resistance to chemotherapy. As a result, TNFAIP8 has become a target for drug discovery efforts aimed at developing new can…	GO:0043065 positive regulation of apoptotic process;GO:0043068 positive regulation of programmed cell death;GO:0043066 negative regulation of apoptotic process		Predicted intracellular proteins	Nucleoplasm (Enhanced)			(M5908)HALLMARK ANDROGEN RESPONSE; (M5890)HALLMARK TNFA SIGNALING VIA NFKB	0	0	0	0	0	0	0	0	0	0	0	0	0	0	1	0	0	0	0	0
TNIK	23043	symbol	H. sapiens	23043	H. sapiens	TNIK	TRAF2 and NCK interacting kinase	TNIK (TRAF2 and NCK interacting kinase) is a serine/threonine kinase that activates the Wnt signaling pathway, which is involved in embryonic development and carcinogenesis. Mutations in TNIK have been linked to an autosomal recessive form of cognitive disability. Alternative splicing of TNIK results in multiple transcript variants that encode different isoforms.	TNIK has been implicated in various diseases, including cancer and cognitive disorders. In cancer, TNIK has been shown to promote tumor growth and metastasis, making it a potential target for cancer therapy. Several small molecule inhibitors of TNIK have been developed and are currently being evaluated in preclinical and clinical studies for their efficacy in treating various types of cancer, inc…	GO:0030033 microvillus assembly;GO:0032528 microvillus organization;GO:0048814 regulation of dendrite morphogenesis	yes	Predicted intracellular proteins; Human disease related genes:Other diseases:Mental and behavioural disorders; ENZYME proteins:Transferases; Potential drug targets; Disease related genes; Enzymes; Kinases:STE Ser/Thr protein kinases	Nucleoplasm (Supported); Additional: Cytosol	Fostamatinib	(M128)PID TNF PATHWAY; (M223)PID BETA CATENIN NUC PATHWAY		0	1	0	1	0	0	0	0	1	0	0	1	1	0	0	0	0	0	0	1
STX7	8417	symbol	H. sapiens	8417	H. sapiens	STX7	syntaxin 7	STX7, also known as syntaxin 7, is a gene that encodes a membrane receptor belonging to the syntaxin family. This protein is involved in the transport of vesicles and interacts with alpha-SNAP, a regulator of vesicle fusion. Together with syntaxin 13, STX7 plays a role in the fusion of endosomes and lysosomes with the phagosome. This gene is important for intracellular trafficking and plays a cru…	STX7 has been implicated in various diseases, including cancer and neurological disorders. In cancer, STX7 has been shown to play a role in tumor growth and metastasis. Targeting STX7 with small molecule inhibitors has been explored as a potential therapeutic strategy for cancer treatment. In neurological disorders, STX7 has been linked to the pathogenesis of Alzheimer's disease and Parkinson's d…	GO:1902685 positive regulation of receptor localization to synapse;GO:1902683 regulation of receptor localization to synapse;GO:0001916 positive regulation of T cell mediated cytotoxicity		Predicted intracellular proteins	Lysosomes (Supported)			(M5910)HALLMARK PROTEIN SECRETION	0	0	0	0	0	1	0	0	0	0	0	0	0	0	0	1	0	0	0	0
ADAM7-AS1	101929294	symbol	H. sapiens	101929294	H. sapiens	ADAM7-AS1	ADAM7, ADAMDEC1 and ADAM28 antisense RNA 1										0	0	0	0	0	0	0	0	0	0	0	0	0	0	0	0	0	0	0	0
XIST	7503	symbol	H. sapiens	7503	H. sapiens	XIST	X inactive specific transcript			GO:2000627 positive regulation of miRNA catabolic process;GO:0000512 lncRNA-mediated post-transcriptional gene silencing;GO:2000625 regulation of miRNA catabolic process						(M5935)HALLMARK FATTY ACID METABOLISM	0	0	0	0	0	0	1	0	0	0	0	0	0	0	0	0	0	0	0	0
FOXN2	3344	symbol	H. sapiens	3344	H. sapiens	FOXN2	forkhead box N2	FOXN2 is a gene that encodes a protein with a forkhead domain binding. It is believed to play a role in the transcriptional regulation of the long terminal repeat of the human T-cell leukemia virus. The function of this gene is not fully understood, but it is thought to be involved in the regulation of gene expression. The protein encoded by FOXN2 may be a potential target for therapeutic interve…	There is limited information available on the disease implications and targeted drug discovery efforts for FOXN2. However, some studies have suggested that FOXN2 may play a role in the development and progression of certain types of leukemia. Targeting FOXN2 may therefore be a potential therapeutic strategy for these diseases. Currently, there are no drugs on the market that specifically target F…	GO:0035914 skeletal muscle cell differentiation;GO:0007519 skeletal muscle tissue development;GO:0060538 skeletal muscle organ development		Transcription factors:Helix-turn-helix domains; Predicted intracellular proteins	Nucleoplasm (Supported); Additional: Vesicles				0	0	0	0	0	0	0	0	0	0	0	0	0	0	0	0	0	0	0	0
SGK3	23678	symbol	H. sapiens	23678	H. sapiens	SGK3	serum/glucocorticoid regulated kinase family member 3	SGK3 is a gene that encodes a phosphoprotein with a PX domain and belongs to the Ser/Thr protein kinase family. It plays a role in neutral amino acid transport and activation of potassium and chloride channels by phosphorylating several target proteins. The gene has alternate transcriptional splice variants that encode different isoforms.	Research has shown that SGK3 is involved in several diseases, including cancer, diabetes, and cardiovascular diseases. In cancer, SGK3 has been found to promote tumor growth and metastasis, making it a potential target for cancer therapy. In diabetes, SGK3 has been linked to insulin resistance and impaired glucose metabolism, making it a potential target for diabetes treatment. In cardiovascular …	GO:1901099 negative regulation of signal transduction in absence of ligand;GO:2001240 negative regulation of extrinsic apoptotic signaling pathway in absence of ligand;GO:2001239 regulation of extrinsic apoptotic signaling pathway in absence of ligand	yes	Kinases:AGC Ser/Thr protein kinases; Enzymes; Predicted intracellular proteins; ENZYME proteins:Transferases	Vesicles (Approved); Additional: Nucleoplasm	Fostamatinib			0	0	0	0	0	0	0	0	1	1	0	0	0	0	1	0	0	0	1	0
PDLIM5	10611	symbol	H. sapiens	10611	H. sapiens	PDLIM5	PDZ and LIM domain 5	PDLIM5 is a gene that encodes a protein with a PDZ domain at the N terminus and one to three LIM domains at the C-terminus. This protein acts as a scaffold that attaches protein kinases to the Z-disk in striated muscles. It is believed to play a role in the expansion of cardiomyocytes and in limiting the growth of excitatory synapses. The gene undergoes alternative splicing, resulting in multiple…	There is limited information available on the disease implications of PDLIM5. However, some studies have suggested that mutations in this gene may be associated with the development of certain types of cancer, including breast cancer and lung cancer. Additionally, PDLIM5 has been implicated in the pathogenesis of schizophrenia, as it is involved in the regulation of glutamate signaling in the bra…	GO:0003298 physiological muscle hypertrophy;GO:0003301 physiological cardiac muscle hypertrophy;GO:0061049 cell growth involved in cardiac muscle cell development		Predicted intracellular proteins	Plasma membrane (Approved); Additional: Focal adhesion sites;Nucleoplasm			(M5908)HALLMARK ANDROGEN RESPONSE; (M5942)HALLMARK UV RESPONSE DN; (M5893)HALLMARK MITOTIC SPINDLE	0	0	0	0	0	1	0	0	0	0	0	1	0	0	0	0	0	0	0	0
PSMD1	5707	symbol	H. sapiens	5707	H. sapiens	PSMD1	proteasome 26S subunit, non-ATPase 1	PSMD1 is a gene that encodes the largest non-ATPase subunit of the 19S regulator lid, which is responsible for substrate recognition and binding in the 26S proteasome. The 26S proteasome is a multicatalytic proteinase complex that cleaves peptides in an ATP/ubiquitin-dependent process in a non-lysosomal pathway. The complex is composed of a 20S core and a 19S regulator, with the latter containing…	PSMD1 has been implicated in various diseases, including cancer, neurodegenerative disorders, and viral infections. In cancer, PSMD1 has been shown to be overexpressed in several types of tumors, including breast, lung, and prostate cancer, and its inhibition has been proposed as a potential therapeutic strategy. In neurodegenerative disorders, PSMD1 has been found to be involved in the clearance…	GO:0043161 proteasome-mediated ubiquitin-dependent protein catabolic process;GO:0042176 regulation of protein catabolic process;GO:0010498 proteasomal protein catabolic process		Predicted intracellular proteins	Nucleoplasm (Approved); Additional: Actin filaments			(M5926)HALLMARK MYC TARGETS V1	0	0	0	0	1	0	1	0	0	0	0	0	0	0	0	0	0	0	0	1
GSK3B	2932	symbol	H. sapiens	2932	H. sapiens	GSK3B	glycogen synthase kinase 3 beta	GSK3B is a gene that encodes a protein called glycogen synthase kinase 3 beta, which is a type of enzyme that regulates glucose homeostasis and is involved in various cellular processes such as energy metabolism, inflammation, ER-stress, mitochondrial dysfunction, and apoptosis. Mutations in this gene have been linked to the development of Parkinson's disease and Alzheimer's disease.	GSK3B has been implicated in several diseases, including cancer, diabetes, bipolar disorder, and neurodegenerative diseases such as Parkinson's and Alzheimer's. In Parkinson's disease, GSK3B is thought to play a role in the accumulation of alpha-synuclein protein, which forms Lewy bodies in the brain. In Alzheimer's disease, GSK3B is involved in the formation of tau protein tangles and beta-amylo…	GO:0150101 regulation of microtubule anchoring at centrosome;GO:0071109 superior temporal gyrus development;GO:1904886 beta-catenin destruction complex disassembly	yes	Enzymes; Kinases:CMGC Ser/Thr protein kinases; Predicted intracellular proteins; ENZYME proteins:Transferases	Nucleoplasm (Supported); Additional: Cytosol;Vesicles	Lithium cation; 3-[3-(2,3-Dihydroxy-Propylamino)-Phenyl]-4-(5-Fluoro-1-Methyl-1h-Indol-3-Yl)-Pyrrole-2,5-Dione; SB-409513; AR-AO-14418; Staurosporine; Indirubin-3'-monoxime; 6-bromoindirubin-3'-oxime; Alsterpaullone; Phosphoaminophosphonic Acid-Adenylate Ester; 2-(1,3-benzodioxol-5-yl)-5-[(3-fluoro-4-methoxybenzyl)sulfanyl]-1,3,4-oxadiazole; 5-[1-(4-methoxyphenyl)-1H-benzimidazol-6-yl]-1,3,4-oxad…	(M31)PID BETA CATENIN DEG PATHWAY; (M90)PID WNT CANONICAL PATHWAY; (M139)PID MYC PATHWAY	(M5923)HALLMARK PI3K AKT MTOR SIGNALING; (M5924)HALLMARK MTORC1 SIGNALING	0	1	1	0	1	0	1	1	1	1	0	0	0	0	1	1	1	0	1	1
DTNBP1	84062	symbol	H. sapiens	84062	H. sapiens	DTNBP1	dystrobrevin binding protein 1	DTNBP1 is a gene that encodes a protein involved in the biogenesis of organelles such as melanosomes, platelet dense granules, and lysosomes. In mice, a similar protein is part of a complex called BLOC-1 and binds to alpha- and beta-dystrobrevins, which are components of the dystrophin-associated protein complex. Mutations in DTNBP1 are linked to Hermansky-Pudlak syndrome type 7, a disorder chara…	DTNBP1 has been implicated in several diseases, including Hermansky-Pudlak syndrome type 7 and schizophrenia. In Hermansky-Pudlak syndrome type 7, mutations in DTNBP1 lead to abnormal biogenesis of organelles, resulting in albinism, bleeding disorders, and lung and bowel diseases. In schizophrenia, DTNBP1 has been associated with altered brain function and neurotransmitter signaling. Targeted dru…	GO:0061646 positive regulation of glutamate neurotransmitter secretion in response to membrane depolarization;GO:1903296 positive regulation of glutamate secretion, neurotransmission;GO:1903294 regulation of glutamate secretion, neurotransmission		Disease related genes; Human disease related genes:Congenital disorders of metabolism:Congenital disorders of amino acid metabolism; Predicted intracellular proteins	Microtubules (Enhanced); Additional: Midbody				0	0	0	0	0	0	0	0	0	0	0	1	0	0	0	0	0	0	0	0
IQGAP2	10788	symbol	H. sapiens	10788	H. sapiens	IQGAP2	IQ motif containing GTPase activating protein 2	IQGAP2 is a gene that encodes a protein belonging to the IQGAP family. The protein contains several domains that allow it to interact with various cellular components and signaling molecules, regulating cell morphology and motility. It also acts as a tumor suppressor and plays a role in regulating innate antiviral responses. Alternative splicing of the gene results in multiple transcript variants.	Research has shown that IQGAP2 may play a role in several diseases, including cancer, neurological disorders, and viral infections. In cancer, IQGAP2 has been found to be downregulated in several types of tumors, and its loss has been associated with increased tumor growth and metastasis. Targeted drug discovery efforts are ongoing to develop drugs that can restore IQGAP2 expression or function i…	GO:1902407 assembly of actomyosin apparatus involved in mitotic cytokinesis;GO:1903475 mitotic actomyosin contractile ring assembly;GO:1903479 mitotic actomyosin contractile ring assembly actin filament organization		Predicted intracellular proteins	Plasma membrane;Vesicles (Approved)			(M5908)HALLMARK ANDROGEN RESPONSE	0	0	0	0	0	0	0	0	0	0	0	1	0	1	0	0	0	0	0	0
MKLN1	4289	symbol	H. sapiens	4289	H. sapiens	MKLN1	muskelin 1	MKLN1, also known as muskelin 1, is a gene that encodes for an intracellular protein called muskelin. This protein plays a role in mediating cell spreading and cytoskeletal responses to the extracellular matrix component thrombospondin I. Thrombospondin I is involved in various cellular processes, including cell adhesion, migration, and proliferation. Muskelin has also been implicated in the regu…	Mutations in the MKLN1 gene have been associated with developmental disorders such as autism spectrum disorder and intellectual disability. However, there are currently no targeted drug discovery efforts specifically for MKLN1. As muskelin plays a role in mediating cell spreading and cytoskeletal responses, drugs targeting these pathways may indirectly affect muskelin function. For example, drugs…	GO:0098968 neurotransmitter receptor transport postsynaptic membrane to endosome;GO:1902946 protein localization to early endosome;GO:0036010 protein localization to endosome		Predicted intracellular proteins	Cytosol;Plasma membrane (Approved); Additional: Vesicles				0	0	0	0	0	0	0	0	0	0	0	1	0	0	0	0	0	0	0	0
LINC03009	100133091	symbol	H. sapiens	100133091	H. sapiens	LINC03009	long intergenic non-protein coding RNA 3009										0	0	0	0	0	0	0	0	0	0	0	0	0	0	0	0	0	0	0	0
ACTR3	10096	symbol	H. sapiens	10096	H. sapiens	ACTR3	actin related protein 3	The ACTR3 gene encodes a protein that is a major component of the ARP2/3 complex, which is essential for cell shape and movement through the assembly and protrusion of actin in lamellipodia. The specific function of this gene is not yet fully understood, but three transcript variants encoding two different isoforms have been identified.	Research on the ACTR3 gene has revealed its potential implications in various diseases, including cancer, neurological disorders, and immune system dysfunction. Mutations in this gene have been associated with the development of certain types of cancer, such as breast and colorectal cancer. Additionally, ACTR3 has been linked to neurological disorders such as schizophrenia and bipolar disorder, a…	GO:0016344 meiotic chromosome movement towards spindle pole;GO:0051305 chromosome movement towards spindle pole;GO:0070358 actin polymerization-dependent cell motility		Predicted intracellular proteins		N-[2-(2-methyl-1H-indol-3-yl)ethyl]thiophene-2-carboxamide; (2S)-2-(3-bromophenyl)-3-(5-chloro-2-hydroxyphenyl)-1,3-thiazolidin-4-one	(M16801)SIG REGULATION OF THE ACTIN CYTOSKELETON BY RHO GTPASES; (M5193)SIG CHEMOTAXIS; (M278)PID RAC1 PATHWAY	(M5923)HALLMARK PI3K AKT MTOR SIGNALING; (M5924)HALLMARK MTORC1 SIGNALING	0	0	1	0	0	0	0	0	0	1	0	1	0	1	0	0	1	0	0	0
CYRIA	81553	symbol	H. sapiens	81553	H. sapiens	CYRIA	CYFIP related Rac1 interactor A	CYRIA, also known as CYFIP related Rac1 interactor A, is a human gene that is predicted to play a role in regulating actin filament polymerization and to have small GTPase binding activity. It is also predicted to be located in the membrane. The function of CYRIA is not yet fully understood, but it is believed to be involved in cellular processes such as cell migration and adhesion. Further resea…	There is limited information available on the disease implications of CYRIA. However, studies have suggested that CYRIA may be involved in the development and progression of certain types of cancer, including breast cancer and glioblastoma. Targeted drug discovery efforts for CYRIA are currently underway, with a focus on developing small molecule inhibitors that can selectively target the protein…	GO:0030833 regulation of actin filament polymerization;GO:0008064 regulation of actin polymerization or depolymerization;GO:0030832 regulation of actin filament length		Predicted intracellular proteins	Nucleoplasm (Approved)				0	0	0	0	0	0	0	0	0	0	0	0	0	0	0	0	0	0	0	0
ERC1	23085	symbol	H. sapiens	23085	H. sapiens	ERC1	ELKS/RAB6-interacting/CAST family member 1	ERC1 is a gene that encodes a protein belonging to the RIM-binding family of proteins. These proteins are involved in regulating the release of neurotransmitters by active zone proteins called RIMs. The gene has been found to be fused with the receptor-type tyrosine kinase gene RET in thyroid papillary carcinoma due to a gene rearrangement caused by the translocation t(10;12)(q11;p13). Alternativ…	There is limited information available on the disease implications of ERC1. However, the fusion of ERC1 with RET in thyroid papillary carcinoma suggests that it may play a role in the development of this cancer. Targeted drug discovery efforts for ERC1 are also limited, as the function of the protein is not well understood. There are currently no drugs on the market that specifically target ERC1.…	GO:0007252 I-kappaB phosphorylation;GO:0048790 maintenance of presynaptic active zone structure;GO:1990709 presynaptic active zone organization		Disease related genes; Cancer-related genes; Predicted intracellular proteins	Plasma membrane (Approved); Additional: Centrosome;Vesicles		(M37)PID NFKAPPAB CANONICAL PATHWAY; (M110)PID IL1 PATHWAY		0	0	0	0	0	0	0	0	1	0	0	0	0	0	0	0	0	0	0	0
DNAJC1	64215	symbol	H. sapiens	64215	H. sapiens	DNAJC1	DnaJ heat shock protein family (Hsp40) member C1	DNAJC1 is a gene that encodes a membrane protein that belongs to the DnaJ heat shock protein family. This protein is similar to a molecular chaperone called BiP and contains two SANT domains that can bind to serpin alpha1-antichymotrypsin and inter-alpha trypsin inhibitor heavy chain 4. The function of DNAJC1 is not fully understood, but it is believed to play a role in protein folding and qualit…	Mutations in DNAJC1 have been associated with various diseases, including cancer and neurodegenerative disorders. In particular, studies have shown that DNAJC1 is overexpressed in several types of cancer, including breast, lung, and ovarian cancer, and may play a role in tumor growth and metastasis. As a result, there has been interest in developing drugs that target DNAJC1 as a potential cancer …	GO:0045861 negative regulation of proteolysis;GO:0006457 protein folding;GO:0050708 regulation of protein secretion		Transcription factors:Helix-turn-helix domains	Endoplasmic reticulum (Approved)			(M5907)HALLMARK ESTROGEN RESPONSE LATE	0	0	0	0	0	0	1	0	0	0	0	0	0	0	0	0	0	0	0	0
RSU1	6251	symbol	H. sapiens	6251	H. sapiens	RSU1	Ras suppressor protein 1	RSU1, or Ras suppressor protein 1, is a gene that plays a role in the Ras signal transduction pathway, growth inhibition, and nerve-growth factor induced differentiation processes. It was initially identified in mice for its ability to inhibit v-Ras transformation. Multiple variants of the gene have been reported, with one variant found only in glioma tumors. Studies in mouse and human cell lines…	There is limited information available on the disease implications of RSU1. However, studies have suggested that the gene may play a role in the development and progression of certain cancers, including glioma and breast cancer. Targeted drug discovery efforts for RSU1 are also limited, with no drugs currently on the market specifically targeting this gene. However, there are drugs that target th…	GO:0043547 positive regulation of GTPase activity;GO:0010811 positive regulation of cell-substrate adhesion;GO:0043087 regulation of GTPase activity		Predicted intracellular proteins	Vesicles (Approved)			(M5915)HALLMARK APICAL JUNCTION	0	1	0	0	0	0	0	0	0	0	0	0	0	0	0	1	0	0	0	0
PTPN1	5770	symbol	H. sapiens	5770	H. sapiens	PTPN1	protein tyrosine phosphatase non-receptor type 1	PTPN1 is a gene that encodes for the protein tyrosine phosphatase non-receptor type 1, which is the founding member of the protein tyrosine phosphatase family. PTPs are signaling molecules that regulate various cellular processes, including cell growth, differentiation, and oncogenic transformation. PTPN1 acts as a negative regulator of insulin signaling by dephosphorylating the phosphotyrosine r…	PTPN1 has been implicated in various diseases, including type 2 diabetes, obesity, and cancer. In type 2 diabetes, PTPN1 is overexpressed in insulin-resistant tissues, leading to impaired insulin signaling and glucose uptake. Therefore, PTPN1 inhibitors have been explored as potential therapeutics for type 2 diabetes. Several small molecule inhibitors of PTPN1 have been developed, including trodu…	GO:0038020 insulin receptor recycling;GO:1902202 regulation of hepatocyte growth factor receptor signaling pathway;GO:1990264 peptidyl-tyrosine dephosphorylation involved in inactivation of protein kinase activity		ENZYME proteins:Hydrolases; Enzymes	Endoplasmic reticulum (Supported); Additional: Cytosol	3-(Oxalyl-Amino)-Naphthalene-2-Carboxylic Acid; 2-{[4-(2-Acetylamino-2-pentylcarbamoyl-ethyl)-naphthalen-1-YL]-oxalyl-amino}-benzoic acid; 5-(2-Fluoro-5-{(1E)-3-[3-hydroxy-2-(methoxycarbonyl)phenoxy]-1-propen-1-yl}phenyl)-1,2-oxazole-3-carboxylic acid; 2-(Oxalyl-Amino)-4,7-Dihydro-5h-Thieno[2,3-C]Thiopyran-3-Carboxylic Acid; 3-(3,5-Dibromo-4-Hydroxy-Benzoyl)-2-Ethyl-Benzofuran-6-Sulfonic Acid (4-…	(M125)PID IGF1 PATHWAY; (M266)PID NCADHERIN PATHWAY; (M127)PID ERBB1 RECEPTOR PROXIMAL PATHWAY	(M5897)HALLMARK IL6 JAK STAT3 SIGNALING; (M5913)HALLMARK INTERFERON GAMMA RESPONSE	0	1	1	0	0	0	1	1	0	1	0	1	0	0	1	0	0	0	1	1
SND1	27044	symbol	H. sapiens	27044	H. sapiens	SND1	staphylococcal nuclease and tudor domain containing 1	SND1, also known as staphylococcal nuclease and tudor domain containing 1, is a gene that encodes a transcriptional co-activator. It interacts with Epstein-Barr virus nuclear antigen 2 (EBNA 2), a transcriptional activator required for B-lymphocyte transformation, as well as other transcription factors such as signal transducers and activators of transcription (STATs). SND1 is believed to be esse…	SND1 has been implicated in various diseases, including cancer, viral infections, and neurological disorders. In cancer, SND1 has been shown to promote tumor growth and metastasis by regulating gene expression and signaling pathways. Targeting SND1 has been proposed as a potential therapeutic strategy for cancer treatment. Several small molecule inhibitors of SND1 have been developed, including N…	GO:0010587 miRNA catabolic process;GO:0010586 miRNA metabolic process;GO:0006402 mRNA catabolic process		ENZYME proteins:Hydrolases; Cancer-related genes; Enzymes; Predicted intracellular proteins	Cytosol (Enhanced)		(M195)PID CMYB PATHWAY		0	0	1	1	0	0	0	0	0	0	0	0	0	0	0	0	0	0	0	0
NR3C1	2908	symbol	H. sapiens	2908	H. sapiens	NR3C1	nuclear receptor subfamily 3 group C member 1	NR3C1 is a gene that encodes the glucocorticoid receptor, which acts as a transcription factor by binding to glucocorticoid response elements in the promoters of glucocorticoid responsive genes to activate their transcription. It is also involved in regulating other transcription factors. The receptor is typically found in the cytoplasm but is transported into the nucleus upon ligand binding. NR3…	Mutations in NR3C1 have been associated with a rare genetic disorder called generalized glucocorticoid resistance, which is characterized by a reduced sensitivity to glucocorticoid hormones. This condition can lead to a variety of symptoms, including growth retardation, delayed puberty, and immune dysfunction. Targeted drug discovery efforts have focused on developing compounds that can modulate …	GO:0043402 glucocorticoid mediated signaling pathway;GO:0042921 nuclear receptor-mediated glucocorticoid signaling pathway;GO:0031958 nuclear receptor-mediated corticosteroid signaling pathway		Predicted intracellular proteins; Nuclear receptors; Human disease related genes:Musculoskeletal diseases:Skeletal diseases; Human disease related genes:Endocrine and metabolic diseases:Adrenal gland diseases; FDA approved drug targets:Small molecule drugs; Disease related genes; Transcription factors:Zinc-coordinating DNA-binding domains	Cytosol;Nucleoplasm (Supported); Additional: Mitochondria	Flunisolide; Diflorasone; Alclometasone; Medrysone; Amcinonide; Fluorometholone; Megestrol acetate; Levonorgestrel; Beclomethasone dipropionate; Progesterone; Spironolactone; Betamethasone; Desoximetasone; Fluticasone propionate; Fluocinolone acetonide; Ulobetasol; Triamcinolone; Prednisone; Flumethasone; Fludrocortisone; Norethisterone; Hydrocortisone; Mometasone; Hydrocortamate; Mifepristone; C…	(M30)PID HDAC CLASSII PATHWAY; (M106)PID HNF3B PATHWAY; (M151)PID AR TF PATHWAY	(M5942)HALLMARK UV RESPONSE DN; (M5891)HALLMARK HYPOXIA; (M5945)HALLMARK HEME METABOLISM	1	0	0	0	0	0	0	0	0	0	0	0	0	0	1	0	0	1	0	0
STK3	6788	symbol	H. sapiens	6788	H. sapiens	STK3	serine/threonine kinase 3	STK3 is a gene that encodes a serine/threonine protein kinase that is activated by proapoptotic molecules, indicating that the protein functions as a growth suppressor. When the protein product is cleaved by caspase, the inhibitory C-terminal portion is removed, and the N-terminal portion is transported to the nucleus where it homodimerizes to form the active kinase. This active kinase promotes t…	STK3 has been implicated in various diseases, including cancer, neurodegenerative disorders, and cardiovascular diseases. In cancer, STK3 has been shown to act as a tumor suppressor, and its downregulation or inactivation has been observed in several types of cancer, including breast, lung, and colon cancer. Therefore, STK3 is a potential target for cancer therapy. Several studies have reported t…	GO:0060800 regulation of cell differentiation involved in embryonic placenta development;GO:0060215 primitive hemopoiesis;GO:0003157 endocardium development	yes	Enzymes; Kinases:STE Ser/Thr protein kinases; Predicted intracellular proteins; ENZYME proteins:Transferases	Intermediate filaments;Rods & Rings (Approved)	Fostamatinib			1	1	0	1	0	0	0	0	1	0	0	0	0	0	1	0	0	0	1	0
ANKRD22	118932	symbol	H. sapiens	118932	H. sapiens	ANKRD22	ankyrin repeat domain 22	ANKRD22 is a human gene that encodes for a protein with an ankyrin repeat domain. This domain is involved in protein-protein interactions and is found in a variety of proteins with diverse functions. The specific function of ANKRD22 is not well understood, but it has been suggested to play a role in cell cycle regulation and DNA damage response. Mutations in ANKRD22 have been associated with vari…	There is limited information available on the disease implications of ANKRD22 and targeted drug discovery efforts. However, mutations in ANKRD22 have been associated with various types of cancer, including breast and lung cancer. As such, ANKRD22 may be a potential target for cancer therapy. Currently, there are no drugs on the market that specifically target ANKRD22. However, there are several d…			Predicted intracellular proteins	Nucleoplasm (Approved)				0	0	0	0	0	0	0	0	0	0	0	0	0	0	0	0	0	0	0	0
PLCL2	23228	symbol	H. sapiens	23228	H. sapiens	PLCL2	phospholipase C like 2	PLCL2 is a human gene that encodes for a protein called phospholipase C like 2. This protein is predicted to have GABA receptor binding activity and is involved in negative regulation of cold-induced thermogenesis and phosphatidylinositol-mediated signaling. It is also predicted to act upstream of or within several processes, including B cell activation, gamma-aminobutyric acid signaling pathway,…	There is limited information available on the disease implications of PLCL2. However, recent studies have suggested that PLCL2 may play a role in the development and progression of certain types of cancer, including breast cancer and hepatocellular carcinoma. Targeted drug discovery efforts for PLCL2 are currently underway, with a focus on identifying small molecule inhibitors that can selectivel…	GO:0002337 B-1a B cell differentiation;GO:0001923 B-1 B cell differentiation;GO:0002322 B cell proliferation involved in immune response		Predicted intracellular proteins					1	0	0	0	0	0	0	0	0	0	0	0	0	0	0	1	0	1	0	0
MIR29B2CHG	100128537	symbol	H. sapiens	100128537	H. sapiens	MIR29B2CHG	MIR29B2 and MIR29C host gene			GO:0035195 miRNA-mediated post-transcriptional gene silencing;GO:0035194 regulatory ncRNA-mediated post-transcriptional gene silencing;GO:0016441 post-transcriptional gene silencing							0	0	0	0	0	0	0	0	0	0	0	0	0	0	0	0	0	0	0	0
TBC1D9	23158	symbol	H. sapiens	23158	H. sapiens	TBC1D9	TBC1 domain family member 9	TBC1D9 is a human gene that belongs to the TBC1 domain family member 9. It is predicted to have GTPase activator activity and to be involved in the activation of GTPase activity and intracellular protein transport. This information is provided by the Alliance of Genome Resources as of April 2022.	There is limited information available on the disease implications of TBC1D9. However, some studies have suggested that mutations in this gene may be associated with the development of certain types of cancer, including breast cancer and lung adenocarcinoma. Targeted drug discovery efforts for TBC1D9 are also limited, as the function of this gene is not well understood. However, some studies have…			Predicted intracellular proteins	Cytosol (Approved)				0	0	0	0	0	0	0	0	0	0	0	0	0	0	0	0	0	0	0	0
ZBTB20	26137	symbol	H. sapiens	26137	H. sapiens	ZBTB20	zinc finger and BTB domain containing 20	ZBTB20 is a gene that encodes a transcription factor with a BTB/POZ domain and a DNA-binding zinc finger domain. It acts as a transcriptional repressor and is involved in various processes such as neurogenesis, glucose homeostasis, and postnatal growth. Mutations in this gene have been linked to Primrose syndrome and the 3q13.31 microdeletion syndrome. The BTB/POZ domain mediates association with…	Mutations in the ZBTB20 gene have been linked to two rare genetic disorders: Primrose syndrome and the 3q13.31 microdeletion syndrome. Primrose syndrome is characterized by intellectual disability, distinctive facial features, and skeletal abnormalities. The 3q13.31 microdeletion syndrome is associated with developmental delay, intellectual disability, and facial dysmorphism. There are currently …	GO:0030813 positive regulation of nucleotide catabolic process;GO:0033123 positive regulation of purine nucleotide catabolic process;GO:0045821 positive regulation of glycolytic process		Disease related genes; Transcription factors:Zinc-coordinating DNA-binding domains; Predicted intracellular proteins; Human disease related genes:Congenital malformations:Other congenital malformations	Nuclear bodies;Nucleoplasm (Enhanced)				0	1	0	0	0	0	1	0	0	0	0	0	0	0	0	0	0	0	0	0
GM2A	2760	symbol	H. sapiens	2760	H. sapiens	GM2A	ganglioside GM2 activator	The GM2A gene encodes a small glycolipid transport protein that acts as a co-factor for the lysosomal enzyme beta-hexosaminidase A. Together with GM2 ganglioside activator, beta-hexosaminidase A catalyzes the degradation of the ganglioside GM2 and other molecules containing terminal N-acetyl hexosamines. Mutations in this gene can result in GM2-gangliosidosis type AB or the AB variant of Tay-Sach…	Mutations in the GM2A gene can lead to the development of GM2-gangliosidosis type AB or the AB variant of Tay-Sachs disease, which are rare lysosomal storage disorders characterized by the accumulation of GM2 ganglioside in the brain and other tissues. There are currently no approved drugs for the treatment of these diseases, but several targeted drug discovery efforts are underway. One approach …	GO:0006689 ganglioside catabolic process;GO:0009313 oligosaccharide catabolic process;GO:0046479 glycosphingolipid catabolic process		Disease related genes; Human disease related genes:Congenital disorders of metabolism:Congenital disorders of lipid/glycolipid metabolism; Predicted intracellular proteins; Human disease related genes:Congenital disorders of metabolism:Lysosomal storage diseases	Cytosol;Vesicles (Approved)	Platelet Activating Factor; Lauric acid; Lpc-Ether; Choline alfoscerate; Myristic acid		(M5939)HALLMARK P53 PATHWAY	0	0	0	0	0	0	0	0	0	0	0	0	0	0	0	0	0	0	0	0
RSRC1	51319	symbol	H. sapiens	51319	H. sapiens	RSRC1	arginine and serine rich coiled-coil 1	The RSRC1 gene belongs to the serine and arginine rich-related protein family and is involved in both constitutive and alternative mRNA splicing. It has been suggested that this gene may be associated with schizophrenia. There is also a pseudogene of this gene located on chromosome 9. Alternative splicing of the RSRC1 gene results in multiple transcript variants that encode different isoforms.	There is limited information available on the disease implications of the RSRC1 gene. However, some studies have suggested that it may be associated with schizophrenia, a complex psychiatric disorder characterized by a range of symptoms including delusions, hallucinations, and disordered thinking. Targeted drug discovery efforts for schizophrenia have focused on identifying compounds that can mod…	GO:0000380 alternative mRNA splicing, via spliceosome;GO:0046677 response to antibiotic;GO:0006913 nucleocytoplasmic transport		Disease related genes; Human disease related genes:Other diseases:Mental and behavioural disorders; Predicted intracellular proteins	Nuclear speckles (Approved)				0	0	0	0	0	0	0	0	0	0	0	0	0	0	0	0	0	0	0	1
FCHSD2	9873	symbol	H. sapiens	9873	H. sapiens	FCHSD2	FCH and double SH3 domains 2	FCHSD2 is a human gene that encodes a protein with FCH and double SH3 domains. This protein is involved in clathrin-dependent endocytosis and positively regulates the Arp2/3 complex-mediated actin nucleation. It is located in the plasma membrane and colocalizes with clathrin-coated pit. FCHSD2 enables phosphatidylinositol-3,4,5-trisphosphate binding activity and phosphatidylinositol-3,4-bisphosph…	There is limited information available on the disease implications of FCHSD2. However, recent studies have suggested that mutations in this gene may be associated with the development of certain types of cancer, including breast cancer and lung adenocarcinoma. Targeted drug discovery efforts for FCHSD2 are still in the early stages, but there is potential for this protein to be targeted in cancer…	GO:2000601 positive regulation of Arp2/3 complex-mediated actin nucleation;GO:0051127 positive regulation of actin nucleation;GO:0007274 neuromuscular synaptic transmission		Predicted intracellular proteins	Actin filaments;Plasma membrane (Approved); Additional: Focal adhesion sites;Nuclear speckles				0	0	0	0	0	0	0	0	0	0	0	0	0	0	0	0	1	0	0	0
ITPR1	3708	symbol	H. sapiens	3708	H. sapiens	ITPR1	inositol 1,4,5-trisphosphate receptor type 1	ITPR1 is a gene that encodes an intracellular receptor for inositol 1,4,5-trisphosphate. This receptor is responsible for mediating calcium release from the endoplasmic reticulum upon stimulation by inositol 1,4,5-trisphosphate. Mutations in this gene have been linked to spinocerebellar ataxia type 15, which is a disease associated with a group of cerebellar disorders. Multiple transcript variant…	Mutations in the ITPR1 gene have been linked to several neurological disorders, including spinocerebellar ataxia type 15 (SCA15) and spinocerebellar ataxia type 29 (SCA29). SCA15 is a rare autosomal dominant disorder characterized by progressive cerebellar ataxia, dysarthria, and nystagmus. There is currently no cure for SCA15, and treatment is mainly supportive. However, research efforts are und…	GO:0050882 voluntary musculoskeletal movement;GO:0007207 phospholipase C-activating G protein-coupled acetylcholine receptor signaling pathway;GO:0099105 ion channel modulating, G protein-coupled receptor signaling pathway		Predicted intracellular proteins; Human disease related genes:Nervous system diseases:Neurodegenerative diseases; Potential drug targets; Disease related genes; Transporters:Transporter channels and pores	Vesicles (Uncertain)	Caffeine; 1D-myo-inositol 1,4,5-trisphosphate; Glycerin	(M1315)SIG PIP3 SIGNALING IN B LYMPHOCYTES; (M5193)SIG CHEMOTAXIS; (M8626)SIG BCR SIGNALING PATHWAY		0	0	0	0	1	0	0	1	0	1	0	0	0	0	1	0	0	0	0	1
RUFY3	22902	symbol	H. sapiens	22902	H. sapiens	RUFY3	RUN and FYVE domain containing 3	RUFY3 (RUN and FYVE domain containing 3) is a gene that encodes a protein required for maintaining neuronal polarity and has been linked to gastric cancer cell migration and invasion. The protein interacts with P21-activated kinase-1 to promote its expression and localizes to F-actin-enriched invadopodia to induce formation of protrusions, facilitating cell migration. The gene undergoes alternati…	There is limited information available on the disease implications of RUFY3. However, studies have shown that the protein encoded by this gene plays a role in cancer cell migration and invasion, particularly in gastric cancer. As a result, RUFY3 has been identified as a potential therapeutic target for cancer treatment. Targeted drug discovery efforts are ongoing, with a focus on identifying smal…	GO:2000114 regulation of establishment of cell polarity;GO:0032878 regulation of establishment or maintenance of cell polarity;GO:0045773 positive regulation of axon extension		Predicted intracellular proteins	Cytosol (Supported)				0	0	0	0	0	0	0	0	0	0	0	1	0	0	0	1	0	0	0	0
CD48	962	symbol	H. sapiens	962	H. sapiens	CD48	CD48 molecule	CD48 is a gene that encodes a protein found on the surface of various immune cells, including lymphocytes, dendritic cells, and endothelial cells. It belongs to the CD2 subfamily of immunoglobulin-like receptors, which includes SLAM proteins. CD48 participates in activation and differentiation pathways in these cells, but it does not have a transmembrane domain. Instead, it is held at the cell su…	CD48 has been implicated in various diseases, including autoimmune disorders, cancer, and infectious diseases. In autoimmune disorders, CD48 has been shown to play a role in the activation and proliferation of T cells, which can contribute to the pathogenesis of diseases such as multiple sclerosis and rheumatoid arthritis. In cancer, CD48 has been found to be overexpressed in certain types of tum…	GO:0030101 natural killer cell activation;GO:0046649 lymphocyte activation;GO:0045321 leukocyte activation		CD markers; Transporters:Accessory Factors Involved in Transport; Predicted secreted proteins	Plasma membrane (Approved); Additional: Cytosol;Nucleoli fibrillar center			(M5947)HALLMARK IL2 STAT5 SIGNALING; (M5932)HALLMARK INFLAMMATORY RESPONSE	0	0	0	0	0	0	0	0	0	1	0	0	0	0	0	0	0	1	0	0
SLC25A13	10165	symbol	H. sapiens	10165	H. sapiens	SLC25A13	solute carrier family 25 member 13	SLC25A13 is a gene that belongs to the mitochondrial carrier family and encodes a protein that contains four EF-hand Ca(2+) binding motifs in the N-terminal domain. The protein is located in mitochondria and facilitates the exchange of aspartate for glutamate and a proton across the inner mitochondrial membrane. It is stimulated by calcium on the external side of the inner mitochondrial membrane.…	Mutations in the SLC25A13 gene have been linked to citrullinemia, type II, which is a rare autosomal recessive disorder characterized by high levels of citrulline in the blood and urine. This disorder can lead to neurological symptoms, liver damage, and even death if left untreated. There are currently no targeted drug discovery efforts for SLC25A13, but treatment options for citrullinemia, type …	GO:0043490 malate-aspartate shuttle;GO:0070778 L-aspartate transmembrane transport;GO:0015810 aspartate transmembrane transport		Human disease related genes:Congenital disorders of metabolism:Congenital disorders of amino acid metabolism; Predicted intracellular proteins; Transporters:Electrochemical Potential-driven transporters; Potential drug targets; Disease related genes	Mitochondria (Supported)	Aspartic acid		(M5937)HALLMARK GLYCOLYSIS	0	0	0	0	0	1	0	0	0	0	0	0	0	0	0	0	0	0	0	0
CNOT1	23019	symbol	H. sapiens	23019	H. sapiens	CNOT1	CCR4-NOT transcription complex subunit 1	CNOT1 is a human gene that encodes the CCR4-NOT transcription complex subunit 1. It plays a role in various biological processes, including negative regulation of signal transduction, positive regulation of cytoplasmic mRNA processing body assembly, and regulation of gene expression. CNOT1 is located in the P-body and cytosol and is part of the CCR4-NOT complex. It contributes to poly(A)-specific…	CNOT1 has been implicated in several diseases, including cancer, neurodegenerative disorders, and developmental disorders such as holoprosencephaly. In cancer, CNOT1 has been shown to be overexpressed in various types of tumors, including breast, lung, and liver cancer, and is associated with poor prognosis. Targeting CNOT1 has been proposed as a potential therapeutic strategy for cancer treatmen…	GO:0010606 positive regulation of cytoplasmic mRNA processing body assembly;GO:0010603 regulation of cytoplasmic mRNA processing body assembly;GO:0048387 negative regulation of retinoic acid receptor signaling pathway		Disease related genes; Human disease related genes:Congenital malformations:Congenital malformations of the nervous system; Predicted intracellular proteins	Cytosol (Uncertain)				0	0	0	0	0	0	1	1	0	0	0	0	0	0	0	0	1	0	0	0
FAM172A	83989	gene_synonym	H. sapiens	83989	H. sapiens	ARB2A	ARB2 cotranscriptional regulator A	FAM172A is a human gene that is predicted to have siRNA binding activity and be involved in heterochromatin assembly by small RNA, neural crest cell development, and regulation of alternative mRNA splicing via spliceosome. It is located in the endoplasmic reticulum.	There is limited information available on the disease implications of FAM172A. However, recent studies have suggested that mutations in this gene may be associated with the development of certain types of cancer, including breast cancer and hepatocellular carcinoma. Targeted drug discovery efforts for FAM172A are currently underway, with a focus on identifying small molecule inhibitors that can s…	GO:0031048 regulatory ncRNA-mediated heterochromatin formation;GO:0000381 regulation of alternative mRNA splicing, via spliceosome;GO:0014032 neural crest cell development		Predicted intracellular proteins	Nucleoplasm (Supported); Additional: Cytosol				0	0	0	0	0	0	0	0	0	0	0	0	0	0	0	0	0	0	0	0
WDFY3	23001	symbol	H. sapiens	23001	H. sapiens	WDFY3	WD repeat and FYVE domain containing 3	WDFY3 is a gene that encodes a protein that binds to phosphatidylinositol 3-phosphate and plays a crucial role in clearing aggregated proteins through macroautophagy. The protein shuttles from the nuclear membrane to the site of aggregated proteins and interacts with other autophagic components to facilitate their clearance. However, it is not required for macroautophagy induced by starvation. Th…	Mutations in the WDFY3 gene have been associated with several diseases, including Parkinson's disease, Alzheimer's disease, and amyotrophic lateral sclerosis (ALS). In Parkinson's disease, WDFY3 has been shown to interact with alpha-synuclein, a protein that forms aggregates in the brains of Parkinson's patients. Targeting WDFY3 could potentially lead to the clearance of these aggregates and slow…	GO:0035973 aggrephagy;GO:0016236 macroautophagy;GO:0006914 autophagy		Disease related genes; Human disease related genes:Congenital malformations:Congenital malformations of the nervous system; Predicted intracellular proteins	Cytosol (Approved); Additional: Nucleoli;Plasma membrane				0	0	0	0	0	0	0	0	0	0	0	0	0	0	0	0	0	0	0	0
SLC39A11	201266	symbol	H. sapiens	201266	H. sapiens	SLC39A11	solute carrier family 39 member 11	SLC39A11 is a human gene that is predicted to enable zinc ion transmembrane transporter activity and be involved in zinc ion transmembrane transport. It is also predicted to be located in the Golgi apparatus, nucleus, and plasma membrane, and to be active in the membrane. This information is provided by the Alliance of Genome Resources as of April 2022.	There is limited information available on the disease implications of SLC39A11. However, studies have suggested that mutations in this gene may be associated with certain types of cancer, including breast cancer and hepatocellular carcinoma. Targeted drug discovery efforts for SLC39A11 are currently underway, with a focus on developing drugs that can modulate its activity and potentially treat ca…	GO:0035434 copper ion transmembrane transport;GO:0071578 zinc ion import across plasma membrane;GO:0006825 copper ion transport		Transporters:Electrochemical Potential-driven transporters; Predicted intracellular proteins	Nucleoplasm (Approved)				0	0	0	0	0	0	0	0	0	0	0	0	0	0	0	0	0	0	0	0
SNTB1	6641	symbol	H. sapiens	6641	H. sapiens	SNTB1	syntrophin beta 1	SNTB1, also known as syntrophin beta 1, is a peripheral membrane protein that is associated with dystrophin and dystrophin-related proteins. Dystrophin is a cytoskeletal protein found in muscle fibers, and its absence or reduced amounts are associated with Duchenne and Becker Muscular Dystrophy, respectively. SNTB1 is a member of the syntrophin gene family, which includes at least two other struc…	Research has shown that mutations in the SNTB1 gene are associated with dilated cardiomyopathy (DCM), a condition characterized by an enlarged and weakened heart that can lead to heart failure. SNTB1 has also been implicated in other cardiovascular diseases, such as hypertension and atherosclerosis. Targeted drug discovery efforts for SNTB1-related diseases are still in the early stages, but some…	GO:0006936 muscle contraction;GO:0003012 muscle system process;GO:0003008 system process		Predicted intracellular proteins				(M5930)HALLMARK EPITHELIAL MESENCHYMAL TRANSITION	0	0	0	0	0	0	0	0	0	0	0	0	0	0	0	0	0	0	0	0
ZFR	51663	symbol	H. sapiens	51663	H. sapiens	ZFR	zinc finger RNA binding protein	ZFR is a human gene that encodes an RNA-binding protein with a DZF domain. This protein may be involved in the transport of another RNA-binding protein, Staufen homolog 2, in neurons. The expression of ZFR is regulated through alternative polyadenylation, which affects microRNA targeting. Elevated expression of ZFR has been observed in patients with pancreatic cancer, and reducing the expression …	There is limited information available on targeted drug discovery efforts for ZFR, as it is a relatively understudied gene. However, elevated expression of ZFR has been observed in pancreatic cancer patients, suggesting that it may be a potential therapeutic target for this disease. In preclinical studies, reducing the expression of ZFR has been shown to result in reduced viability and invasion o…			Predicted intracellular proteins	Nucleoplasm (Approved)				0	0	0	0	0	0	0	0	0	0	0	0	0	0	0	0	0	0	0	0
ACTR2	10097	symbol	H. sapiens	10097	H. sapiens	ACTR2	actin related protein 2	ACTR2 is a human gene that encodes a protein that is a major component of the ARP2/3 complex. The specific function of this gene is not yet known, but the ARP2/3 complex is essential for cell shape and motility through the assembly and protrusion of lamellipodial actin. Two different isoforms of the protein have been identified through transcript variants.	Mutations in the ACTR2 gene have been associated with several diseases, including Baraitser-Winter syndrome, a rare genetic disorder characterized by intellectual disability, epilepsy, and distinctive facial features. Additionally, ACTR2 mutations have been linked to a form of hereditary spastic paraplegia, a group of neurological disorders that affect the ability to walk. Targeted drug discovery…	GO:0016344 meiotic chromosome movement towards spindle pole;GO:0051305 chromosome movement towards spindle pole;GO:0033206 meiotic cytokinesis		Predicted intracellular proteins	Cytosol (Uncertain); Additional: Nucleoli	N-[2-(2-methyl-1H-indol-3-yl)ethyl]thiophene-2-carboxamide; (2S)-2-(3-bromophenyl)-3-(5-chloro-2-hydroxyphenyl)-1,3-thiazolidin-4-one	(M16801)SIG REGULATION OF THE ACTIN CYTOSKELETON BY RHO GTPASES; (M5193)SIG CHEMOTAXIS; (M278)PID RAC1 PATHWAY	(M5923)HALLMARK PI3K AKT MTOR SIGNALING; (M5924)HALLMARK MTORC1 SIGNALING	0	0	1	0	0	0	0	1	0	1	0	1	0	1	0	0	1	0	0	0
SMAD2	4087	symbol	H. sapiens	4087	H. sapiens	SMAD2	SMAD family member 2	SMAD2 is a member of the SMAD family of proteins that act as signal transducers and transcriptional modulators, mediating multiple signaling pathways. It is involved in regulating cellular processes such as cell proliferation, apoptosis, and differentiation by mediating the signal of the transforming growth factor (TGF)-beta. SMAD2 is recruited to TGF-beta receptors through its interaction with t…	SMAD2 has been implicated in various diseases, including cancer, fibrosis, and cardiovascular diseases. In cancer, SMAD2 has been shown to have both tumor-suppressive and tumor-promoting effects, depending on the context and stage of the disease. Targeting SMAD2 signaling has been explored as a potential therapeutic strategy for cancer, with several small molecule inhibitors and monoclonal antibo…	GO:0007352 zygotic specification of dorsal/ventral axis;GO:0071895 odontoblast differentiation;GO:0048617 embryonic foregut morphogenesis		Human disease related genes:Congenital malformations:Congenital malformations of the circulatory system; Predicted intracellular proteins; Human disease related genes:Cancers:Cancers of the digestive system; Transcription factors:beta-Hairpin exposed by an alpha/beta-scaffold; Disease related genes; Cancer-related genes:Mutated cancer genes; Cancer-related genes:Mutational cancer driver genes; Ca…	Nucleoli;Nucleoplasm (Supported); Additional: Cytosol;Primary cilium transition zone;Vesicles	Dexfosfoserine	(M228)PID SMAD2 3PATHWAY; (M33)PID GLYPICAN 1PATHWAY; (M286)PID TGFBR PATHWAY	(M5923)HALLMARK PI3K AKT MTOR SIGNALING	0	0	0	1	0	0	0	0	0	1	0	0	0	0	1	0	0	0	0	1
MYO5A	4644	symbol	H. sapiens	4644	H. sapiens	MYO5A	myosin VA	MYO5A is a gene that belongs to the myosin gene superfamily and encodes for the myosin V heavy-chain protein. This protein is involved in various cellular processes such as cytoplasmic vesicle transport, spindle-pole alignment, and mRNA translocation. MYO5A is highly expressed in melanocytes and nerve cells. Mutations in this gene can cause Griscelli syndrome type-1, Griscelli syndrome type-3, an…	Mutations in MYO5A have been linked to several diseases, including Griscelli syndrome type-1, Griscelli syndrome type-3, and neuroectodermal melanolysosomal disease. Griscelli syndrome type-1 is a rare autosomal recessive disorder characterized by pigmentary dilution and immunodeficiency, while Griscelli syndrome type-3 is characterized by hypopigmentation and neurological symptoms. Neuroectoderm…	GO:0030050 vesicle transport along actin filament;GO:0099515 actin filament-based transport;GO:0032402 melanosome transport		Disease related genes; Cancer-related genes; Human disease related genes:Immune system diseases:Primary immunodeficiency; Predicted intracellular proteins	Centriolar satellite;Focal adhesion sites (Approved); Additional: Basal body;Calyx;Cytosol;Primary cilium				0	0	0	0	0	0	0	0	0	0	0	1	1	0	0	0	0	0	0	0
GLS	2744	symbol	H. sapiens	2744	H. sapiens	GLS	glutaminase	The GLS gene encodes for the K-type mitochondrial glutaminase, which is an enzyme that breaks down glutamine into glutamate and ammonia. This enzyme is primarily expressed in the brain and kidney and plays a crucial role in generating energy for metabolism, synthesizing the neurotransmitter glutamate in the brain, and maintaining acid-base balance in the kidney. The gene undergoes alternate splic…	The GLS gene has been implicated in various diseases, including cancer, neurodegenerative disorders, and metabolic disorders. In cancer, GLS is overexpressed and plays a critical role in providing energy for tumor growth and survival. Therefore, targeting GLS has emerged as a promising strategy for cancer therapy. Several GLS inhibitors have been developed and are currently in clinical trials, in…	GO:0006543 glutamine catabolic process;GO:0006537 glutamate biosynthetic process;GO:0090461 intracellular glutamate homeostasis		Human disease related genes:Nervous system diseases:Epilepsy; Predicted intracellular proteins; Potential drug targets; Disease related genes; ENZYME proteins:Hydrolases; Enzymes	Mitochondria (Supported)	Glutamic acid		(M5941)HALLMARK UV RESPONSE UP	0	0	0	0	0	0	0	0	0	0	0	0	0	0	0	0	0	0	0	1
CDC42SE2	56990	symbol	H. sapiens	56990	H. sapiens	CDC42SE2	CDC42 small effector 2	CDC42SE2 is a human gene that encodes for CDC42 small effector 2, a protein that plays a role in signal transduction regulation. It has signaling adaptor activity and is located in the plasma membrane. This information is provided by the Alliance of Genome Resources as of April 2022.	There is limited information available on the disease implications of CDC42SE2. However, some studies have suggested that it may be involved in the development and progression of certain types of cancer, including breast cancer and hepatocellular carcinoma. As for targeted drug discovery efforts, there are currently no drugs on the market that specifically target CDC42SE2. However, there are drug…	GO:0035023 regulation of Rho protein signal transduction;GO:0008360 regulation of cell shape;GO:0006909 phagocytosis		Predicted intracellular proteins				(M5947)HALLMARK IL2 STAT5 SIGNALING	0	0	0	0	0	0	0	0	0	0	1	0	0	1	0	0	0	0	0	0
WWOX	51741	symbol	H. sapiens	51741	H. sapiens	WWOX	WW domain containing oxidoreductase	WWOX is a tumor suppressor gene that belongs to the short-chain dehydrogenases/reductases (SDR) protein family. It is located in the FRA16D common chromosomal fragile site and is associated with multiple types of cancer. The gene is also linked to autosomal recessive spinocerebellar ataxia 12. The encoded protein has the ability to induce apoptosis and is involved in metabolic functions such as s…	WWOX is a promising target for cancer therapy due to its tumor suppressor function. Several studies have shown that the loss of WWOX expression is associated with the development and progression of various cancers, including breast, lung, prostate, and pancreatic cancer. Therefore, efforts have been made to develop drugs that can restore WWOX expression or function. One such drug is the histone d…	GO:2001241 positive regulation of extrinsic apoptotic signaling pathway in absence of ligand;GO:2001239 regulation of extrinsic apoptotic signaling pathway in absence of ligand;GO:0072332 intrinsic apoptotic signaling pathway by p53 class mediator		Human disease related genes:Nervous system diseases:Epilepsy; Predicted intracellular proteins; Human disease related genes:Nervous system diseases:Neurodegenerative diseases; Human disease related genes:Cancers:Cancers of the digestive system; Disease related genes	Golgi apparatus (Approved); Additional: Cytosol;Nucleoplasm		(M13)PID ERBB4 PATHWAY; (M19)PID P73PATHWAY		0	0	0	0	0	0	0	0	0	0	0	0	0	0	1	0	0	0	1	0
SKAP2	8935	symbol	H. sapiens	8935	H. sapiens	SKAP2	src kinase associated phosphoprotein 2	SKAP2, or Src kinase-associated phosphoprotein 2, is a gene that encodes a protein that is similar to Src kinase-associated phosphoprotein 1. It is a substrate of Src family kinases and is believed to play a crucial role in the Src signaling pathway and regulating the immune system's proper activation. The protein contains a coiled-coil domain for self-dimerization, a plecskstrin homology (PH) do…	There is limited information available on the disease implications of SKAP2. However, some studies suggest that it may play a role in autoimmune diseases such as rheumatoid arthritis and multiple sclerosis. Targeted drug discovery efforts for SKAP2 are also limited, but some studies have identified potential small molecule inhibitors of the protein that could be used for therapeutic purposes. One…	GO:0042113 B cell activation;GO:0046649 lymphocyte activation;GO:0045321 leukocyte activation		Predicted intracellular proteins	Nucleoplasm (Supported); Additional: Cytosol			(M5915)HALLMARK APICAL JUNCTION; (M5924)HALLMARK MTORC1 SIGNALING	0	0	0	0	0	0	0	0	0	0	0	0	0	0	1	0	0	1	0	0
ELF1	1997	symbol	H. sapiens	1997	H. sapiens	ELF1	E74 like ETS transcription factor 1	ELF1 is a gene that encodes for a transcription factor called E74 like ETS transcription factor 1. This protein is mainly found in lymphoid cells and plays a role in regulating the transcription of various genes by acting as both an enhancer and a repressor. Alternative splicing of the gene results in the production of multiple transcript variants.	Research has shown that ELF1 plays a role in various diseases, including cancer and autoimmune disorders. In cancer, ELF1 has been found to be overexpressed in certain types of leukemia and lymphoma, and its inhibition has been shown to reduce tumor growth in preclinical models. In autoimmune disorders, ELF1 has been implicated in the regulation of immune cell function and the development of auto…	GO:0050860 negative regulation of T cell receptor signaling pathway;GO:0050858 negative regulation of antigen receptor-mediated signaling pathway;GO:0050856 regulation of T cell receptor signaling pathway		Transcription factors:Helix-turn-helix domains; Predicted intracellular proteins	Nucleoplasm (Supported)		(M234)PID IL2 STAT5 PATHWAY; (M92)PID ANGIOPOIETIN RECEPTOR PATHWAY; (M279)PID RB 1PATHWAY	(M5911)HALLMARK INTERFERON ALPHA RESPONSE; (M5906)HALLMARK ESTROGEN RESPONSE EARLY	0	0	0	0	0	0	0	0	0	1	0	0	0	0	0	1	0	0	0	0
WDR11	55717	symbol	H. sapiens	55717	H. sapiens	WDR11	WD repeat domain 11	WDR11 is a gene that belongs to the WD repeat protein family. This family is involved in various cellular processes such as cell cycle progression, signal transduction, apoptosis, and gene regulation. WDR11 is located in the chromosome 10q25-26 region, which is often deleted in gliomas and other tumors. The gene is also disrupted by the t(10;19) translocation rearrangement in glioblastoma cells, …	There is limited information available on the disease implications of WDR11. However, studies have suggested that the gene may play a role in the development of gliomas and other tumors. Targeted drug discovery efforts for WDR11 are also limited, as the gene is not well-characterized and its function is not fully understood. Currently, there are no drugs on the market that specifically target WDR…	GO:0099041 vesicle tethering to Golgi;GO:0099022 vesicle tethering;GO:0006903 vesicle targeting		Disease related genes; Human disease related genes:Endocrine and metabolic diseases:Hypothalamus and pituitary gland diseases; Predicted intracellular proteins	End piece;Microtubules;Primary cilium (Supported); Additional: Cytosol;Flagellar centriole;Plasma membrane;Principal piece;Vesicles				0	0	0	0	0	1	0	0	0	0	0	0	0	1	0	0	0	0	0	0
LYN	4067	symbol	H. sapiens	4067	H. sapiens	LYN	LYN proto-oncogene, Src family tyrosine kinase	The LYN gene encodes a tyrosine protein kinase that may play a role in regulating mast cell degranulation and erythroid differentiation. It belongs to the Src family of tyrosine kinases and has multiple isoforms due to alternative splicing.	The LYN gene has been implicated in several diseases, including cancer, autoimmune disorders, and inflammatory diseases. In cancer, LYN has been shown to promote tumor growth and metastasis in various types of cancer, including breast, lung, and colon cancer. Therefore, LYN has been identified as a potential target for cancer therapy. Several drugs targeting LYN are currently in development, incl…	GO:0070447 positive regulation of oligodendrocyte progenitor proliferation;GO:0070667 negative regulation of mast cell proliferation;GO:2000670 positive regulation of dendritic cell apoptotic process	yes	Kinases:Tyr protein kinases; Predicted intracellular proteins; ENZYME proteins:Transferases; Potential drug targets; Disease related genes; Enzymes; Cancer-related genes:Mutational cancer driver genes	Plasma membrane (Supported); Additional: Golgi apparatus;Vesicles	Dasatinib; 1-Tert-Butyl-3-(4-Chloro-Phenyl)-1h-Pyrazolo[3,4-D]Pyrimidin-4-Ylamine; Bosutinib; Ponatinib; Nintedanib; Fostamatinib	(M135)PID IL5 PATHWAY; (M17200)SA B CELL RECEPTOR COMPLEXES; (M33)PID GLYPICAN 1PATHWAY	(M5916)HALLMARK APICAL SURFACE; (M5941)HALLMARK UV RESPONSE UP; (M5921)HALLMARK COMPLEMENT	1	1	1	0	0	0	1	1	1	1	0	0	0	0	1	1	0	1	0	1
SOAT1	6646	symbol	H. sapiens	6646	H. sapiens	SOAT1	sterol O-acyltransferase 1	SOAT1 is a gene that encodes for an enzyme called sterol O-acyltransferase 1, which belongs to the acyltransferase family. This enzyme is located in the endoplasmic reticulum and is responsible for catalyzing the formation of fatty acid-cholesterol esters. The gene has been linked to the formation of beta-amyloid and atherosclerotic plaques by regulating the balance between free cholesterol and c…	SOAT1 has been implicated in several diseases, including Alzheimer's disease, atherosclerosis, and cancer. In Alzheimer's disease, SOAT1 has been shown to play a role in the formation of beta-amyloid plaques, which are a hallmark of the disease. In atherosclerosis, SOAT1 has been linked to the formation of cholesterol ester deposits in arterial walls, which can lead to the development of plaques …	GO:0042986 positive regulation of amyloid precursor protein biosynthetic process;GO:0010742 macrophage derived foam cell differentiation;GO:0090077 foam cell differentiation		Enzymes; FDA approved drug targets:Small molecule drugs; ENZYME proteins:Transferases	Endoplasmic reticulum (Enhanced)	Ezetimibe; Hesperetin			0	0	0	0	0	0	0	0	0	0	0	0	0	0	0	0	0	0	0	0
SLC39A8	64116	symbol	H. sapiens	64116	H. sapiens	SLC39A8	solute carrier family 39 member 8	SLC39A8 is a gene that belongs to the SLC39 family of solute-carrier genes, which are involved in the transport of zinc. The encoded protein is found in the plasma membrane and mitochondria and is responsible for the cellular import of zinc during inflammation. Additionally, it is believed to be the primary transporter of cadmium, a toxic cation found in cigarette smoke. The gene has multiple tra…	Research on SLC39A8 has revealed its potential involvement in several diseases, including cancer, diabetes, and neurodegenerative disorders. In particular, studies have shown that alterations in SLC39A8 expression and function may contribute to the development and progression of prostate cancer, breast cancer, and Alzheimer's disease. As a result, there is growing interest in targeting SLC39A8 fo…	GO:0015694 mercury ion transport;GO:0061757 leukocyte adhesion to arterial endothelial cell;GO:0097080 plasma membrane selenite transport		Disease related genes; Transporters:Electrochemical Potential-driven transporters; Human disease related genes:Congenital disorders of metabolism:Congenital disorders of glycan/glycoprotein metabolism; Potential drug targets				(M5947)HALLMARK IL2 STAT5 SIGNALING	0	0	0	0	0	0	0	1	0	0	0	0	0	0	0	0	0	0	0	0
CYBB	1536	symbol	H. sapiens	1536	H. sapiens	CYBB	cytochrome b-245 beta chain	CYBB is a human gene that encodes the beta chain of cytochrome b-245, which is a component of the microbicidal oxidase system of phagocytes. Deficiency in CYBB is associated with chronic granulomatous disease (CGD), a disorder characterized by decreased activity of phagocyte NADPH oxidase. This results in neutrophils being able to phagocytize bacteria but unable to kill them in the phagocytic vac…	Chronic granulomatous disease (CGD) is a rare genetic disorder caused by mutations in genes encoding components of the NADPH oxidase complex, including CYBB. CGD patients are susceptible to recurrent bacterial and fungal infections due to impaired phagocytic killing. There are currently no curative treatments for CGD, and management involves prophylactic antibiotics and antifungals, as well as im…	GO:1904845 cellular response to L-glutamine;GO:1904844 response to L-glutamine;GO:0097411 hypoxia-inducible factor-1alpha signaling pathway		Disease related genes; Human disease related genes:Immune system diseases:Primary immunodeficiency; Potential drug targets; Transporters:Transport Electron Carriers		Dextromethorphan	(M278)PID RAC1 PATHWAY	(M5932)HALLMARK INFLAMMATORY RESPONSE	0	0	1	0	1	0	0	0	0	0	0	0	0	1	0	0	0	0	0	1
DUSP10	11221	symbol	H. sapiens	11221	H. sapiens	DUSP10	dual specificity phosphatase 10	DUSP10, also known as dual specificity phosphatase 10, is a gene that encodes a protein that belongs to the family of dual specificity protein phosphatases. These phosphatases are responsible for inactivating their target kinases by removing phosphates from both phosphoserine/threonine and phosphotyrosine residues. DUSP10 specifically binds to and inactivates p38 and SAPK/JNK, which are members o…	Research has shown that DUSP10 plays a role in various diseases, including cancer, inflammation, and autoimmune disorders. In cancer, DUSP10 has been found to be downregulated in several types of tumors, including breast, lung, and prostate cancer, and its loss is associated with poor prognosis. Therefore, DUSP10 is being investigated as a potential therapeutic target for cancer treatment. In add…	GO:1905042 negative regulation of epithelium regeneration;GO:1905041 regulation of epithelium regeneration;GO:0060266 negative regulation of respiratory burst involved in inflammatory response		ENZYME proteins:Hydrolases; Enzymes; Predicted intracellular proteins	Cytosol;Nucleoplasm (Supported)		(M76)PID P38 ALPHA BETA PATHWAY; (M166)PID ATF2 PATHWAY		1	1	0	1	0	0	0	1	0	0	0	0	0	0	1	1	0	0	0	1
MCOLN2	255231	symbol	H. sapiens	255231	H. sapiens	MCOLN2	mucolipin TRP cation channel 2	MCOLN2 is a gene that encodes for the mucolipin TRP cation channel 2 protein. This protein is a member of the mucolipin family, which includes three members in mammals, all of which have a common 6-membrane-spanning topology. Mucolipins are cation channel proteins that are similar to the transient receptor potential superfamily. Mutations in the MCOLN1 gene have been linked to mucolipodosis IV, a…	There is limited information available on the disease implications of MCOLN2 mutations. However, studies have suggested that mutations in this gene may be associated with neurological disorders such as Parkinson's disease and Alzheimer's disease. Targeted drug discovery efforts for MCOLN2 are currently underway, with a focus on developing drugs that can modulate the activity of the mucolipin TRP …	GO:0071642 positive regulation of macrophage inflammatory protein 1 alpha production;GO:0071640 regulation of macrophage inflammatory protein 1 alpha production;GO:0071651 positive regulation of chemokine (C-C motif) ligand 5 production		Transporters:Transporter channels and pores; Voltage-gated ion channels:Transient Receptor Potential Channels					0	0	0	0	0	0	0	0	0	0	0	0	0	0	0	0	0	0	0	0
PLPP3	8613	symbol	H. sapiens	8613	H. sapiens	PLPP3	phospholipid phosphatase 3	PLPP3 is a gene that encodes a protein belonging to the phosphatidic acid phosphatase (PAP) family. PAPs are involved in the synthesis of glycerolipids and in receptor-activated signal transduction. The protein encoded by PLPP3 is a membrane glycoprotein found on the cell plasma membrane. It actively hydrolyzes extracellular lysophosphatidic acid and short-chain phosphatidic acid. The expression …	Research on PLPP3 has revealed its potential involvement in various diseases, including cancer, inflammation, and neurological disorders. Studies have shown that PLPP3 expression is upregulated in several types of cancer, including breast, ovarian, and prostate cancer, and that it plays a role in cancer cell proliferation, migration, and invasion. Therefore, PLPP3 has been proposed as a potential…	GO:1902068 regulation of sphingolipid mediated signaling pathway;GO:0033631 cell-cell adhesion mediated by integrin;GO:0060020 Bergmann glial cell differentiation		ENZYME proteins:Hydrolases; Enzymes	Golgi apparatus (Supported); Additional: Mid piece;Principal piece			(M5942)HALLMARK UV RESPONSE DN; (M5890)HALLMARK TNFA SIGNALING VIA NFKB	0	1	0	0	0	0	0	0	0	0	0	0	0	0	0	1	0	0	0	0
ARL8B	55207	symbol	H. sapiens	55207	H. sapiens	ARL8B	ARF like GTPase 8B	ARL8B is a human gene that encodes for a protein called ADP ribosylation factor like GTPase 8B. This protein is involved in various cellular processes, including lysosomal transport, calcium ion regulated lysosome exocytosis, and vesicle fusion. ARL8B has guanyl ribonucleotide binding activity and tubulin binding activity. It is located in the cytolytic granule membrane, midbody, and spindle midz…	There is limited information available on the disease implications of ARL8B. However, recent studies have suggested that ARL8B may play a role in cancer progression and metastasis. Specifically, ARL8B has been shown to regulate lysosomal trafficking and exocytosis, which can impact cancer cell invasion and migration. As such, ARL8B may be a potential target for cancer therapy. Currently, there ar…	GO:0002505 antigen processing and presentation of polysaccharide antigen via MHC class II;GO:0002747 antigen processing and presentation following phagocytosis;GO:0046754 viral exocytosis		ENZYME proteins:Hydrolases; Enzymes; Predicted intracellular proteins					0	0	0	0	0	0	0	0	0	0	0	0	0	0	0	0	0	1	0	0
TCF4	6925	symbol	H. sapiens	6925	H. sapiens	TCF4	transcription factor 4	The TCF4 gene encodes a transcription factor 4, which is a basic helix-loop-helix transcription factor that recognizes an Ephrussi-box binding site. This gene is widely expressed and plays a crucial role in the development of the nervous system. Defects in this gene are responsible for Pitt-Hopkins syndrome, a rare genetic disorder characterized by intellectual disability, developmental delay, an…	Pitt-Hopkins syndrome is a rare genetic disorder caused by mutations in the TCF4 gene. The syndrome is characterized by intellectual disability, developmental delay, breathing problems, seizures, and distinctive facial features. There is currently no cure for Pitt-Hopkins syndrome, and treatment is mainly supportive and focused on managing symptoms. However, research efforts are underway to devel…	GO:0045666 positive regulation of neuron differentiation;GO:0045664 regulation of neuron differentiation;GO:0065004 protein-DNA complex assembly		Human disease related genes:Nervous system diseases:Eye disease; Transcription factors:Basic domains; Predicted intracellular proteins; Predicted secreted proteins; Human disease related genes:Congenital malformations:Other congenital malformations; Disease related genes	Cytosol;Nucleoplasm (Supported)		(M58)PID AR PATHWAY; (M223)PID BETA CATENIN NUC PATHWAY		0	0	0	0	0	0	0	0	0	0	0	0	0	0	0	0	0	0	0	0
LCORL	254251	symbol	H. sapiens	254251	H. sapiens	LCORL	ligand dependent nuclear receptor corepressor like	LCORL is a gene that plays a role in spermatogenesis and has been linked to skeletal frame size and adult height through genetic variations. It encodes a transcription factor and has multiple transcript variants due to alternative splicing.	There is limited information on the disease implications of LCORL, as it is primarily associated with skeletal frame size and adult height. However, some studies have suggested that variations in the gene may be associated with increased risk of osteoarthritis and hip dysplasia. There are currently no targeted drug discovery efforts for LCORL, as it is not directly involved in any disease pathway…	GO:0006357 regulation of transcription by RNA polymerase II;GO:0006355 regulation of DNA-templated transcription;GO:2001141 regulation of RNA biosynthetic process		Predicted intracellular proteins	Nucleoplasm (Approved); Additional: Nuclear membrane				0	0	0	0	0	0	0	0	0	0	0	0	0	0	0	0	0	0	0	0
EXOC2	55770	symbol	H. sapiens	55770	H. sapiens	EXOC2	exocyst complex component 2	EXOC2 is a gene that encodes a protein that is a component of the exocyst complex, which is essential for the targeted delivery of exocytic vesicles to specific sites on the plasma membrane. This complex is highly conserved in higher eukaryotes and interacts with the actin cytoskeletal remodeling and vesicle transport machinery. The protein encoded by EXOC2 has been shown to interact with the Ral…	There is limited information available on the disease implications of EXOC2. However, mutations in other genes encoding components of the exocyst complex have been associated with various diseases, including cancer, neurological disorders, and developmental disorders. Targeted drug discovery efforts for EXOC2 are also limited, as the protein is not currently considered a druggable target. However…	GO:2000535 regulation of entry of bacterium into host cell;GO:0090522 vesicle tethering involved in exocytosis;GO:0099022 vesicle tethering		Predicted intracellular proteins; Human disease related genes:Congenital malformations:Congenital malformations of the nervous system; Potential drug targets; Disease related genes; Transporters:Transporter channels and pores; RAS pathway related proteins	Vesicles (Approved)		(M16)PID INSULIN PATHWAY; (M67)PID ARF6 TRAFFICKING PATHWAY	(M5922)HALLMARK UNFOLDED PROTEIN RESPONSE	0	0	0	0	0	0	0	0	0	1	0	0	1	0	0	0	0	0	0	0
EFR3A	23167	symbol	H. sapiens	23167	H. sapiens	EFR3A	EFR3 homolog A	The EFR3A gene encodes a protein that is involved in maintaining an active pool of phosphatidylinositol 4-kinase (PI4K) at the plasma membrane. It is believed to be a peripheral membrane protein that associates with the plasma membrane through palmitoylation. The protein is also thought to play a role in controlling G protein-coupled receptor (GPCR) activity by affecting receptor phosphorylation.…	Mutations in the EFR3A gene have been associated with autism spectrum disorders, as mentioned earlier. However, there are currently no targeted drug discovery efforts specifically for EFR3A. The protein's role in maintaining an active pool of PI4K at the plasma membrane suggests that drugs targeting PI4K could potentially be effective in treating diseases associated with EFR3A mutations. PI4K inh…	GO:0046854 phosphatidylinositol phosphate biosynthetic process;GO:0006661 phosphatidylinositol biosynthetic process;GO:0046488 phosphatidylinositol metabolic process		Disease related genes; Predicted intracellular proteins	Cytosol;Plasma membrane (Supported)				0	0	0	0	0	0	0	0	0	0	0	0	1	0	0	0	0	0	0	0
UBE3C	9690	symbol	H. sapiens	9690	H. sapiens	UBE3C	ubiquitin protein ligase E3C	The human gene UBE3C encodes a protein called ubiquitin protein ligase E3C, which is involved in the process of protein polyubiquitination. This gene is predicted to be located in the nucleus and to be part of the proteasome complex. The protein it encodes enables ubiquitin protein ligase activity, which is important for the degradation of proteins in the cell. Overall, UBE3C plays a role in regu…	There is limited information available on the disease implications of UBE3C mutations. However, recent studies have suggested that UBE3C may play a role in the development of certain cancers, including breast cancer and hepatocellular carcinoma. Targeted drug discovery efforts for UBE3C are still in the early stages, but there is potential for the development of drugs that target the protein's ub…	GO:0035519 protein K29-linked ubiquitination;GO:0070936 protein K48-linked ubiquitination;GO:0000209 protein polyubiquitination		Enzymes; Predicted intracellular proteins; ENZYME proteins:Transferases	Cytosol (Approved); Additional: Lipid droplets;Vesicles				0	0	0	0	1	0	0	0	0	0	0	0	0	0	0	0	0	0	0	0
MYCBP2	23077	symbol	H. sapiens	23077	H. sapiens	MYCBP2	MYC binding protein 2	MYCBP2 is a gene that encodes an E3 ubiquitin-protein ligase and is a member of the PHR family of proteins. It plays a crucial role in axon guidance and synapse formation in the developing nervous system. The protein regulates the cAMP and mTOR signaling pathways and may also regulate autophagy. Reduced expression of this gene has been observed in acute lymphoblastic leukemia patients, and a muta…	There is limited information available on targeted drug discovery efforts for MYCBP2. However, reduced expression of this gene has been observed in acute lymphoblastic leukemia (ALL) patients, suggesting a potential role in the development of this disease. Additionally, a mutation in this gene has been identified in patients with a rare inherited vision defect called autosomal dominant optic atro…	GO:0021785 branchiomotor neuron axon guidance;GO:0008582 regulation of synaptic assembly at neuromuscular junction;GO:1904396 regulation of neuromuscular junction development		Enzymes; Predicted intracellular proteins; ENZYME proteins:Transferases	Nucleoplasm (Supported); Additional: Cytosol;Vesicles				0	1	0	0	1	0	1	0	0	0	0	0	0	0	0	0	0	0	0	0
PUM2	23369	symbol	H. sapiens	23369	H. sapiens	PUM2	pumilio RNA binding family member 2	PUM2 is a gene that encodes a protein belonging to a family of RNA-binding proteins. The protein acts as a translational repressor during embryonic development and cell differentiation. It is also believed to be a positive regulator of cell proliferation in adipose-derived stem cells. The gene undergoes alternate splicing, resulting in multiple transcript variants.	There is limited information available on the disease implications of PUM2. However, recent studies have suggested that mutations in the PUM2 gene may be associated with intellectual disability and autism spectrum disorders. Targeted drug discovery efforts for PUM2 are also limited, as the protein's function and role in disease pathogenesis are not yet fully understood. However, some studies have…	GO:0048687 positive regulation of sprouting of injured axon;GO:0048686 regulation of sprouting of injured axon;GO:1904580 regulation of intracellular mRNA localization		Predicted intracellular proteins	Cytosol (Enhanced)				0	0	0	0	0	0	1	1	0	0	0	0	0	0	0	0	0	0	0	0
RAB10	10890	symbol	H. sapiens	10890	H. sapiens	RAB10	RAB10, member RAS oncogene family	RAB10 is a gene that belongs to the RAS superfamily of small GTPases. This gene is involved in regulating intracellular vesicle trafficking and is found in exocytic and endocytic compartments. RAB10 is a member of the RAS oncogene family and plays a role in various cellular processes, including cell division, differentiation, and apoptosis. Mutations in this gene have been associated with several…	RAB10 has been implicated in several diseases, including Parkinson's disease, Alzheimer's disease, and cancer. In Parkinson's disease, RAB10 has been shown to play a role in the regulation of alpha-synuclein, a protein that accumulates in the brains of Parkinson's patients. Targeting RAB10 may therefore be a potential therapeutic strategy for Parkinson's disease. In cancer, RAB10 has been found t…	GO:0045196 establishment or maintenance of neuroblast polarity;GO:0045200 establishment of neuroblast polarity;GO:0097051 establishment of protein localization to endoplasmic reticulum membrane		ENZYME proteins:Hydrolases; Enzymes; Predicted intracellular proteins					0	0	0	0	0	0	0	0	0	1	0	0	1	0	0	0	0	0	0	0
BIRC6	57448	symbol	H. sapiens	57448	H. sapiens	BIRC6	baculoviral IAP repeat containing 6	BIRC6 is a human gene that encodes a protein with two domains: BIR and UBCc. The BIR domain is involved in inhibiting apoptosis, or programmed cell death, by facilitating the degradation of apoptotic proteins through ubiquitination. The UBCc domain is responsible for catalyzing the transfer of ubiquitin molecules to target proteins. BIRC6's role in inhibiting apoptosis suggests that it may play a…	BIRC6 has been implicated in various types of cancer, including breast, lung, ovarian, and pancreatic cancer. Its overexpression has been associated with poor prognosis and resistance to chemotherapy. Therefore, BIRC6 has been identified as a potential therapeutic target for cancer treatment. Several drug discovery efforts have focused on developing small molecule inhibitors of BIRC6's BIR domain…	GO:0060711 labyrinthine layer development;GO:0001892 embryonic placenta development;GO:0032465 regulation of cytokinesis		Enzymes; ENZYME proteins:Transferases; Predicted intracellular proteins; Cancer-related genes:Candidate cancer biomarkers	Golgi apparatus;Vesicles (Supported); Additional: Mitotic spindle				0	0	0	1	1	0	0	0	1	0	0	0	0	0	1	0	0	0	1	0
ZC3H12C	85463	symbol	H. sapiens	85463	H. sapiens	ZC3H12C	zinc finger CCCH-type containing 12C	ZC3H12C is a human gene that is predicted to have endoribonuclease activity and mRNA binding activity. It is also predicted to be involved in RNA phosphodiester bond hydrolysis, endonucleolytic. The gene is expected to be active in both the cytoplasmic ribonucleoprotein granule and nucleus.	There is limited information available on the disease implications of ZC3H12C. However, recent studies have suggested that mutations in this gene may be associated with the development of certain types of cancer, including colorectal cancer and hepatocellular carcinoma. As a result, there is growing interest in developing targeted drug discovery efforts to identify compounds that can inhibit the …	GO:0008150 biological_process		Predicted intracellular proteins	Golgi apparatus;Nuclear membrane (Approved)				0	0	0	0	0	0	0	0	0	0	0	0	0	0	0	0	0	0	0	0
CPEB4	80315	symbol	H. sapiens	80315	H. sapiens	CPEB4	cytoplasmic polyadenylation element binding protein 4	CPEB4, or cytoplasmic polyadenylation element binding protein 4, is a gene that encodes a protein involved in RNA binding activity. It is predicted to play a role in various cellular processes, including responding to glucose starvation, regulating cytoplasmic translation, and responding to ischemia. CPEB4 is located in both the cytoplasm and nucleus of cells. It has been identified as a biomarke…	There is limited information available on targeted drug discovery efforts for CPEB4. However, research has identified its potential role in various diseases, including cancer, neurodegenerative disorders, and cardiovascular diseases. In cancer, CPEB4 has been shown to promote tumor growth and metastasis, making it a potential target for cancer therapy. In neurodegenerative disorders, CPEB4 has be…	GO:2000766 negative regulation of cytoplasmic translation;GO:0035235 ionotropic glutamate receptor signaling pathway;GO:2000765 regulation of cytoplasmic translation		Predicted intracellular proteins	Golgi apparatus;Nucleoplasm (Approved); Additional: Vesicles				0	0	0	0	0	0	0	0	0	0	0	0	0	0	0	0	0	0	0	0
VRK2	7444	symbol	H. sapiens	7444	H. sapiens	VRK2	VRK serine/threonine kinase 2	VRK2 is a gene that encodes a protein kinase belonging to the VRK family. This protein kinase plays a role in regulating apoptosis and tumor cell growth by acting as an effector of signaling pathways. The gene has been associated with schizophrenia, and alternative splicing results in multiple transcript variants that differ in their subcellular localization and biological activity.	The VRK2 gene has been implicated in several diseases, including schizophrenia, Parkinson's disease, and cancer. In schizophrenia, VRK2 has been found to be downregulated in the prefrontal cortex of patients, suggesting a potential role in the pathogenesis of the disease. In Parkinson's disease, VRK2 has been linked to the regulation of autophagy, a process that is disrupted in the disease. In ca…	GO:2000659 regulation of interleukin-1-mediated signaling pathway;GO:0046777 protein autophosphorylation;GO:0001959 regulation of cytokine-mediated signaling pathway	yes	Kinases:CK1 Ser/Thr protein kinases; Enzymes; Predicted intracellular proteins; ENZYME proteins:Transferases	Endoplasmic reticulum (Supported)				0	1	0	0	0	0	0	0	1	0	0	0	0	0	0	0	0	0	0	0
RAD51B	5890	symbol	H. sapiens	5890	H. sapiens	RAD51B	RAD51 paralog B	RAD51B is a member of the RAD51 protein family, which is essential for DNA repair by homologous recombination. It forms a stable heterodimer with RAD51C and interacts with other family members such as RAD51, XRCC2, and XRCC3. Overexpression of RAD51B causes cell cycle G1 delay and cell apoptosis, indicating its role in sensing DNA damage. Rearrangements between RAD51B and HMGA2 have been observed…	There is limited information available on the disease implications of RAD51B. However, mutations in RAD51C, which forms a stable heterodimer with RAD51B, have been associated with an increased risk of breast and ovarian cancer. Targeted drug discovery efforts for RAD51B are also limited, but there is ongoing research on developing inhibitors of the RAD51 protein family for cancer therapy. One exa…	GO:0001832 blastocyst growth;GO:0010971 positive regulation of G2/M transition of mitotic cell cycle;GO:1902751 positive regulation of cell cycle G2/M phase transition		Disease related genes; Cancer-related genes; Predicted intracellular proteins	Nuclear bodies (Approved); Additional: Nucleoplasm				0	0	0	0	0	0	0	0	0	0	0	0	0	0	0	0	0	0	0	0
CCDC91	55297	symbol	H. sapiens	55297	H. sapiens	CCDC91	coiled-coil domain containing 91	CCDC91 is a human gene that is predicted to have identical protein binding activity. It is involved in the transport of Golgi to lysosome and is located in the nucleoplasm and trans-Golgi network. This information is provided by the Alliance of Genome Resources as of April 2022.	Unfortunately, there is currently limited information available on the disease implications and targeted drug discovery efforts for CCDC91. As of April 2022, there are no known diseases associated with mutations in this gene. Additionally, there are no drugs currently on the market that specifically target CCDC91. However, it is possible that future research may uncover potential disease implicat…	GO:0090160 Golgi to lysosome transport;GO:0006896 Golgi to vacuole transport;GO:0006892 post-Golgi vesicle-mediated transport		Predicted intracellular proteins	Acrosome;Golgi apparatus;Nucleoplasm (Approved); Additional: Equatorial segment;Flagellar centriole				0	0	0	0	0	0	0	0	0	0	0	0	0	0	0	0	0	0	0	0
PLEKHM3	389072	symbol	H. sapiens	389072	H. sapiens	PLEKHM3	pleckstrin homology domain containing M3	PLEKHM3 is a human gene that is predicted to have metal ion binding activity and be involved in myoblast differentiation. It is also predicted to be located in the Golgi apparatus. The Golgi apparatus is an organelle in cells that is responsible for modifying, sorting, and packaging proteins and lipids for transport to their final destinations. The function of PLEKHM3 in the Golgi apparatus is no…	There is currently limited information available on the disease implications of PLEKHM3. However, some studies have suggested that mutations in this gene may be associated with certain types of cancer, including breast cancer and hepatocellular carcinoma. Targeted drug discovery efforts for PLEKHM3 are also limited, as the function of this gene is not yet fully understood. However, some studies h…	GO:0045445 myoblast differentiation;GO:0061061 muscle structure development;GO:0030154 cell differentiation		Predicted intracellular proteins	Cytosol (Approved); Additional: Vesicles				0	0	0	0	0	0	0	0	0	0	0	0	0	0	0	0	0	0	0	0
NOTCH2	4853	symbol	H. sapiens	4853	H. sapiens	NOTCH2	notch receptor 2	NOTCH2 is a gene that encodes a protein belonging to the Notch family. This family of proteins is involved in controlling cell fate decisions during various developmental processes. The Notch signaling pathway is a conserved intercellular signaling pathway that regulates interactions between adjacent cells. In humans, the precise interactions between the Notch-ligands and the human Notch homologu…	NOTCH2 has been implicated in various diseases, including cancer, cardiovascular disease, and liver disease. In cancer, NOTCH2 has been shown to play a role in tumor initiation, progression, and metastasis. Targeting NOTCH2 signaling has been explored as a potential therapeutic strategy for cancer treatment. Several drugs targeting the Notch pathway have been developed, including gamma-secretase …	GO:0035622 intrahepatic bile duct development;GO:1990705 cholangiocyte proliferation;GO:0061073 ciliary body morphogenesis		Predicted intracellular proteins; Human disease related genes:Congenital malformations:Congenital malformations of the digestive system; Human disease related genes:Musculoskeletal diseases:Skeletal diseases; Cancer-related genes:Candidate cancer biomarkers; Disease related genes; Human disease related genes:Endocrine and metabolic diseases:Diabetes	Nucleoplasm;Plasma membrane (Supported); Additional: Golgi apparatus		(M17)PID NOTCH PATHWAY	(M5903)HALLMARK NOTCH SIGNALING; (M5942)HALLMARK UV RESPONSE DN; (M5893)HALLMARK MITOTIC SPINDLE	1	1	0	0	0	1	0	0	0	1	1	0	0	0	1	1	0	1	0	1
LACTB	114294	symbol	H. sapiens	114294	H. sapiens	LACTB	lactamase beta	The LACTB gene encodes a protein that is found in the mitochondria and has similarities to prokaryotic beta-lactamases. However, it is believed that this protein may have a different enzymatic function as many of the residues responsible for beta-lactamase activity are not conserved. The related mouse gene has been linked to obesity. Alternative splicing of the LACTB gene results in multiple tran…	There is limited information available on the disease implications of the LACTB gene. However, studies have suggested that mutations in this gene may be associated with metabolic disorders such as obesity and type 2 diabetes. Targeted drug discovery efforts for LACTB are currently underway, with a focus on identifying small molecule inhibitors that can modulate its enzymatic activity. While there…	GO:0019216 regulation of lipid metabolic process;GO:0006629 lipid metabolic process;GO:0006508 proteolysis		Enzymes; Peptidases:Serine-type peptidases; Predicted intracellular proteins	Mitochondria (Supported)				0	0	0	0	0	0	0	0	0	0	0	0	0	0	0	0	0	0	0	0
SDCCAG8	10806	symbol	H. sapiens	10806	H. sapiens	SDCCAG8	SHH signaling and ciliogenesis regulator SDCCAG8	The SDCCAG8 gene encodes a protein that is involved in organizing the centrosome during cell division. It is also a regulator of the SHH signaling pathway and ciliogenesis. Mutations in this gene have been linked to a condition called retinal-renal ciliopathy, which affects the development and function of cilia in the retina and kidneys. Cilia are hair-like structures on the surface of cells that…	Mutations in the SDCCAG8 gene have been linked to several diseases, including retinal-renal ciliopathy, Joubert syndrome, and Meckel-Gruber syndrome. These conditions are characterized by abnormalities in cilia structure and function, leading to a range of symptoms such as vision loss, kidney dysfunction, and developmental defects. Targeted drug discovery efforts for SDCCAG8-related diseases are …	GO:1902017 regulation of cilium assembly;GO:0007098 centrosome cycle;GO:0031023 microtubule organizing center organization		Disease related genes; Human disease related genes:Congenital malformations:Congenital malformations of the urinary system; Human disease related genes:Congenital disorders of metabolism:Other congenital disorders of metabolism; Predicted intracellular proteins	Basal body;Centrosome (Supported); Additional: Primary cilium			(M5953)HALLMARK KRAS SIGNALING UP	0	0	0	0	0	0	0	0	0	0	0	0	0	0	0	0	1	0	0	0
ATP6V1H	51606	symbol	H. sapiens	51606	H. sapiens	ATP6V1H	ATPase H+ transporting V1 subunit H	ATP6V1H is a gene that encodes a regulatory subunit of vacuolar ATPase (V-ATPase), an enzyme that acidifies intracellular organelles. V-ATPase-dependent organelle acidification is essential for various processes, including protein sorting, zymogen activation, receptor-mediated endocytosis, and synaptic vesicle proton gradient generation. The encoded protein is required for catalysis of ATP but no…	Reduced expression of ATP6V1H has been associated with the development of type 2 diabetes, as it plays a role in insulin secretion and glucose homeostasis. Targeted drug discovery efforts have focused on developing small molecule inhibitors of V-ATPase for the treatment of cancer, osteoporosis, and other diseases. Bafilomycin A1, a natural product inhibitor of V-ATPase, has been used in preclinic…	GO:0061795 Golgi lumen acidification;GO:0048388 endosomal lumen acidification;GO:0097401 synaptic vesicle lumen acidification		Transporters:Primary Active Transporters; Predicted intracellular proteins	Actin filaments;Cytosol (Supported); Additional: Plasma membrane			(M5910)HALLMARK PROTEIN SECRETION; (M5936)HALLMARK OXIDATIVE PHOSPHORYLATION	0	0	0	0	0	0	0	0	0	1	0	0	0	0	0	0	0	0	0	0
HIF1A	3091	symbol	H. sapiens	3091	H. sapiens	HIF1A	hypoxia inducible factor 1 subunit alpha	HIF1A is a gene that encodes the alpha subunit of the transcription factor hypoxia-inducible factor-1 (HIF-1). HIF-1 is a heterodimer composed of an alpha and a beta subunit and functions as a master regulator of cellular and systemic homeostatic response to hypoxia. It activates transcription of many genes involved in energy metabolism, angiogenesis, apoptosis, and other genes whose protein prod…	HIF1A has been implicated in a variety of diseases, including cancer, cardiovascular disease, and neurological disorders. In cancer, HIF1A is often overexpressed and contributes to tumor growth, angiogenesis, and metastasis. Targeting HIF1A has been a focus of drug discovery efforts, with several small molecule inhibitors and antisense oligonucleotides in development. One example is the drug roxa…	GO:0021502 neural fold elevation formation;GO:0070101 positive regulation of chemokine-mediated signaling pathway;GO:0001922 B-1 B cell homeostasis		Human disease related genes:Cancers:Head and neck cancers; Transcription factors:Basic domains; Predicted intracellular proteins; Cancer-related genes:Candidate cancer biomarkers	Nuclear bodies;Nucleoplasm (Enhanced)	Carvedilol; Hydralazine; 2-Methoxyestradiol; ENMD-1198; PX-478; FG-2216	(M180)PID HIF1A PATHWAY; (M226)PID VEGFR1 PATHWAY; (M288)PID HES HEY PATHWAY	(M5901)HALLMARK G2M CHECKPOINT; (M5913)HALLMARK INTERFERON GAMMA RESPONSE; (M5932)HALLMARK INFLAMMATORY RESPONSE	1	1	0	0	0	0	1	1	0	1	0	0	0	0	0	1	0	0	1	1
G3BP1	10146	symbol	H. sapiens	10146	H. sapiens	G3BP1	G3BP stress granule assembly factor 1	G3BP1 is a gene that encodes an enzyme involved in DNA unwinding and RNA duplex unwinding in an ATP-dependent manner. It is a member of the heterogeneous nuclear RNA-binding proteins and is also part of the Ras signal transduction pathway. G3BP1 specifically binds to the Ras-GTPase-activating protein by associating with its SH3 domain. The gene has several alternatively spliced transcript variant…	G3BP1 has been implicated in several diseases, including cancer, viral infections, and neurodegenerative disorders. In cancer, G3BP1 has been shown to promote tumor growth and metastasis by regulating the expression of genes involved in cell proliferation, migration, and invasion. Targeting G3BP1 has emerged as a potential therapeutic strategy for cancer treatment. Several small molecule inhibito…	GO:0062029 positive regulation of stress granule assembly;GO:0062028 regulation of stress granule assembly;GO:0034063 stress granule assembly		ENZYME proteins:Hydrolases; Enzymes; Predicted intracellular proteins	Cytosol (Enhanced)			(M5901)HALLMARK G2M CHECKPOINT; (M5926)HALLMARK MYC TARGETS V1	0	0	0	0	0	0	0	0	0	0	0	0	0	0	0	0	1	0	0	0
TBL1XR1	79718	symbol	H. sapiens	79718	H. sapiens	TBL1XR1	TBL1X/Y related 1	TBL1XR1 is a gene that belongs to the WD40 repeat-containing gene family and is similar to TBL1X. It is believed to be a component of both nuclear receptor corepressor (N-CoR) and histone deacetylase 3 (HDAC 3) complexes, and is necessary for transcriptional activation by various transcription factors. Mutations in this gene have been linked to some autism spectrum disorders, and it is suggested …	TBL1XR1 has been implicated in several diseases, including autism spectrum disorders, intellectual disability, and cancer. In terms of drug discovery efforts, TBL1XR1 is being investigated as a potential therapeutic target for cancer treatment. Several small molecule inhibitors of TBL1XR1 have been developed, including compounds that disrupt the interaction between TBL1XR1 and its binding partner…	GO:0060613 fat pad development;GO:0050872 white fat cell differentiation;GO:0001835 blastocyst hatching		Predicted intracellular proteins; Human disease related genes:Other diseases:Mental and behavioural disorders; Human disease related genes:Congenital malformations:Other congenital malformations; Disease related genes; Cancer-related genes:Mutated cancer genes; Cancer-related genes:Mutational cancer driver genes	Nucleoplasm (Approved)		(M223)PID BETA CATENIN NUC PATHWAY		0	0	0	1	1	0	0	0	0	0	0	0	0	0	0	0	0	0	0	0
CNTLN	54875	symbol	H. sapiens	54875	H. sapiens	CNTLN	centlein	CNTLN, also known as centlein, is a human gene that encodes a protein involved in centriole-centriole cohesion and protein localization to organelles. The protein has specific binding activity for protein domains, protein kinases, and protein-macromolecule adaptors. CNTLN is located in the cytosol, microtubule organizing center, and nucleoplasm. This gene is important for the proper functioning o…	Mutations in the CNTLN gene have been associated with several neurodevelopmental disorders, including microcephaly and intellectual disability. Targeted drug discovery efforts for CNTLN are currently limited, as the function of the protein is not yet fully understood. However, research into the role of CNTLN in centriole function and protein localization may lead to the development of new therapi…	GO:0010457 centriole-centriole cohesion;GO:0007098 centrosome cycle;GO:0031023 microtubule organizing center organization		Predicted intracellular proteins	Centrosome (Approved); Additional: Cytosol;Nucleoplasm				0	0	0	0	0	0	0	0	0	0	0	0	0	0	0	0	0	0	0	0
UBE2W	55284	symbol	H. sapiens	55284	H. sapiens	UBE2W	ubiquitin conjugating enzyme E2 W	The UBE2W gene encodes a nuclear-localized ubiquitin-conjugating enzyme (E2) that works with other enzymes to add a ubiquitin molecule to existing proteins. This process, known as ubiquitination, is important for regulating protein function and turnover. UBE2W is involved in the ubiquitination of Fanconi anemia complementation group proteins, which are important for DNA repair. Alternative splici…	There is limited information available on the disease implications of UBE2W gene mutations. However, mutations in other genes involved in the ubiquitination pathway have been linked to various diseases, including cancer, neurodegenerative disorders, and immune system disorders. Targeted drug discovery efforts for UBE2W are also limited, but there is ongoing research on developing drugs that targe…	GO:0071218 cellular response to misfolded protein;GO:0051788 response to misfolded protein;GO:0006515 protein quality control for misfolded or incompletely synthesized proteins		Enzymes; Predicted intracellular proteins; ENZYME proteins:Transferases	Nucleoli (Approved)				0	0	0	0	1	0	0	1	0	0	0	0	0	0	0	0	0	0	0	0
TAB2	23118	symbol	H. sapiens	23118	H. sapiens	TAB2	TGF-beta activated kinase 1 (MAP3K7) binding protein 2	TAB2 is a human gene that encodes a protein that activates MAP3K7/TAK1, which is necessary for the activation of nuclear factor kappaB and MAPK8/JNK in response to IL-1. The protein forms a kinase complex with TRAF6, MAP3K7, and TAB1, serving as an adaptor that links MAP3K7 and TRAF6. It also participates in the signal transduction induced by TNFSF11/RANKl through the activation of TNFRSF11A/RANK…	Mutations in the TAB2 gene have been associated with congenital heart defects, multiple types, 2 (CHTD2). This condition is characterized by abnormalities in the structure or function of the heart that are present at birth. There is currently no targeted drug discovery effort for TAB2, but research is ongoing to understand its role in various diseases. However, there are drugs on the market that …	GO:0038061 non-canonical NF-kappaB signal transduction;GO:0010507 negative regulation of autophagy;GO:0045860 positive regulation of protein kinase activity		Disease related genes; Human disease related genes:Congenital malformations:Congenital malformations of the circulatory system; Predicted intracellular proteins			(M20)PID P38 MKK3 6PATHWAY; (M23)PID WNT NONCANONICAL PATHWAY; (M110)PID IL1 PATHWAY		0	1	0	1	1	0	0	0	0	0	0	0	0	0	0	0	0	0	0	1
PALM2AKAP2	445815	symbol	H. sapiens	445815	H. sapiens	PALM2AKAP2	PALM2 and AKAP2 fusion	PALM2AKAP2 is a gene that belongs to the paralemmin downstream gene (PDG) family and encodes three distinct protein isoforms, PALM2, AKAP2, and PALM2-AKAP2. The biological significance of the PALM2-AKAP2 isoform is currently unknown. Previously, PALM2 and AKAP2 were annotated as separate genes, while PALM2-AKAP2 was annotated as a readthrough gene. The PDG family may have evolved contiguously wit…	There is currently limited information available on the disease implications of PALM2AKAP2. However, AKAP2 has been implicated in several diseases, including cardiovascular disease, cancer, and neurological disorders. Targeted drug discovery efforts for AKAP2 have focused on developing inhibitors that disrupt its interaction with protein kinase A (PKA), a key signaling molecule involved in many c…	GO:0008360 regulation of cell shape;GO:0022604 regulation of cell morphogenesis;GO:0022603 regulation of anatomical structure morphogenesis		Predicted intracellular proteins	Plasma membrane (Supported)				0	0	0	0	0	0	0	0	0	0	0	0	0	0	0	0	0	0	0	0
JAK2	3717	symbol	H. sapiens	3717	H. sapiens	JAK2	Janus kinase 2	JAK2 (Janus kinase 2) is a non-receptor tyrosine kinase that plays a crucial role in cytokine and growth factor signaling. It has an N-terminal FERM domain required for erythropoietin receptor association, an SH2 domain that binds STAT transcription factors, a pseudokinase domain, and a C-terminal tyrosine kinase domain. Cytokine binding induces autophosphorylation and activation of JAK2, which t…	Mutations in JAK2 have been implicated in several diseases, including myeloproliferative neoplasms (MPNs) such as polycythemia vera, essential thrombocythemia, and primary myelofibrosis. In these diseases, JAK2 mutations lead to constitutive activation of the JAK2/STAT signaling pathway, resulting in abnormal proliferation of blood cells. Targeted drug discovery efforts have focused on developing…	GO:0031959 nuclear receptor-mediated mineralocorticoid signaling pathway;GO:0034050 symbiont-induced defense-related programmed cell death;GO:0070757 interleukin-35-mediated signaling pathway	yes	Human disease related genes:Cancers:Cancers of haematopoietic and lymphoid tissues; Kinases:Tyr protein kinases; Predicted intracellular proteins; ENZYME proteins:Transferases; Human disease related genes:Cardiovascular diseases:Vascular diseases; FDA approved drug targets:Small molecule drugs; Disease related genes; Enzymes; Human disease related genes:Cardiovascular diseases:Hematologic disease…	Nucleoplasm (Supported); Additional: Focal adhesion sites;Plasma membrane	2-tert-butyl-9-fluoro-1,6-dihydrobenzo[h]imidazo[4,5-f]isoquinolin-7-one; XL019; 5-phenyl-1H-indazol-3-amine; 4-(3-amino-1H-indazol-5-yl)-N-tert-butylbenzenesulfonamide; 4-[(2-{4-[(CYCLOPROPYLCARBAMOYL)AMINO]-1H-PYRAZOL-3-YL}-1H-BENZIMIDAZOL-6-YL)METHYL]MORPHOLIN-4-IUM; Ruxolitinib; Tofacitinib; Baricitinib; Entrectinib; Fostamatinib; Fedratinib; Zanubrutinib	(M135)PID IL5 PATHWAY; (M36)PID IL27 PATHWAY; (M182)PID IL3 PATHWAY	(M5906)HALLMARK ESTROGEN RESPONSE EARLY; (M5907)HALLMARK ESTROGEN RESPONSE LATE; (M5913)HALLMARK INTERFERON GAMMA RESPONSE	1	1	1	1	0	0	0	0	1	1	0	1	0	0	1	1	0	1	1	1
BACH1	571	symbol	H. sapiens	571	H. sapiens	BACH1	BTB domain and CNC homolog 1	BACH1 is a transcription factor that belongs to the cap'n'collar type of basic region leucine zipper factor family. It contains broad complex, tramtrack, bric-a-brac/poxvirus and zinc finger domains, which is atypical of CNC-bZip family members. These domains facilitate protein-protein interactions and formation of homo- and/or hetero-oligomers. BACH1 functions as a repressor of Maf recognition e…	BACH1 has been implicated in various diseases, including cancer, cardiovascular disease, and neurodegenerative disorders. In cancer, BACH1 has been shown to promote tumor growth and metastasis by regulating genes involved in cell proliferation, apoptosis, and angiogenesis. Targeting BACH1 has emerged as a potential therapeutic strategy for cancer treatment. Several small molecule inhibitors of BA…	GO:0006281 DNA repair;GO:0006259 DNA metabolic process;GO:0006974 DNA damage response		Transcription factors:Basic domains; Predicted intracellular proteins	Nucleoplasm (Approved); Additional: Cytosol			(M5945)HALLMARK HEME METABOLISM	0	0	0	0	0	1	0	0	0	0	0	0	0	0	0	0	0	0	0	0
SPRED1	161742	symbol	H. sapiens	161742	H. sapiens	SPRED1	sprouty related EVH1 domain containing 1	SPRED1 is a gene that encodes a protein belonging to the Sprouty family. This protein is phosphorylated by tyrosine kinase in response to various growth factors and can act as a homodimer or heterodimer with SPRED2 to regulate the MAP kinase cascade. Mutations in this gene are associated with neurofibromatosis type 1-like syndrome (NFLS). NFLS is a rare genetic disorder that shares some clinical …	There is currently no targeted drug therapy available for SPRED1 mutations associated with NFLS. However, research efforts are ongoing to identify potential therapeutic targets and develop treatments for this rare disorder. One approach being explored is the use of MEK inhibitors, which target the MAP kinase pathway that is dysregulated in SPRED1 mutations. Preclinical studies have shown promisin…	GO:0060979 vasculogenesis involved in coronary vascular morphogenesis;GO:1902747 negative regulation of lens fiber cell differentiation;GO:1902746 regulation of lens fiber cell differentiation		Disease related genes; Predicted intracellular proteins; Human disease related genes:Congenital malformations:Other congenital malformations	Nucleoplasm (Supported)		(M231)PID KIT PATHWAY		0	1	0	1	0	0	0	1	0	1	0	0	0	0	0	0	0	0	1	0
PPA1	5464	symbol	H. sapiens	5464	H. sapiens	PPA1	inorganic pyrophosphatase 1	PPA1 is a human gene that encodes for inorganic pyrophosphatase 1, a member of the PPase family. PPases are enzymes that break down pyrophosphate into inorganic phosphate, which is crucial for cellular phosphate metabolism. Research on a similar protein in bovine suggests that PPA1 is located in the cytoplasm.	There is limited information available on the disease implications of PPA1 mutations. However, studies have shown that PPA1 expression is altered in certain cancers, including breast and lung cancer, suggesting a potential role in tumorigenesis. Targeted drug discovery efforts for PPA1 are also limited, with no known drugs currently on the market. However, there is ongoing research on developing …	GO:0006796 phosphate-containing compound metabolic process;GO:0006793 phosphorus metabolic process;GO:0008152 metabolic process		ENZYME proteins:Hydrolases; Enzymes; Predicted intracellular proteins	Vesicles (Supported)			(M5924)HALLMARK MTORC1 SIGNALING	0	0	0	0	0	0	0	0	0	0	0	0	0	0	0	0	0	0	0	0
PTBP3	9991	symbol	H. sapiens	9991	H. sapiens	PTBP3	polypyrimidine tract binding protein 3	PTBP3 (polypyrimidine tract binding protein 3) is a gene that encodes a protein that binds RNA and regulates cell differentiation. The protein has a preference for binding to poly(G) and poly(U) sequences. Multiple transcript variants have been identified for this gene, resulting in different isoforms of the protein.	Research on PTBP3 has revealed its potential involvement in various diseases, including cancer, neurodegenerative disorders, and viral infections. In cancer, PTBP3 has been shown to promote tumor growth and metastasis by regulating alternative splicing of cancer-related genes. In neurodegenerative disorders, PTBP3 has been implicated in the regulation of RNA metabolism and protein synthesis, whic…	GO:0043249 erythrocyte maturation;GO:0033119 negative regulation of RNA splicing;GO:0048821 erythrocyte development		Predicted intracellular proteins	Nucleoplasm (Approved)				1	0	0	0	0	0	0	0	0	0	0	0	0	0	0	0	0	0	0	0
BMP2K	55589	symbol	H. sapiens	55589	H. sapiens	BMP2K	BMP2 inducible kinase	BMP2K is a human gene that is similar to the mouse BMP-2-inducible kinase gene. BMPs are important for skeletal development and patterning, and the expression of the mouse gene increases during BMP-2 induced differentiation. The protein encoded by the human BMP2K gene is believed to be a protein kinase that regulates the program of osteoblast differentiation. The gene has two transcript variants …	There is limited information available on the disease implications of BMP2K. However, some studies have suggested that mutations in this gene may be associated with skeletal disorders such as osteoporosis and osteogenesis imperfecta. Targeted drug discovery efforts for BMP2K are also limited, but some studies have explored the potential of small molecule inhibitors of BMP signaling pathways for t…	GO:2000369 regulation of clathrin-dependent endocytosis;GO:0045747 positive regulation of Notch signaling pathway;GO:0030500 regulation of bone mineralization	yes	Enzymes; Predicted intracellular proteins; Kinases; ENZYME proteins:Transferases	Nuclear speckles (Supported)	Fostamatinib		(M5945)HALLMARK HEME METABOLISM	0	0	0	0	0	0	0	0	0	0	0	0	0	0	0	0	0	0	0	0
NCK1	4690	symbol	H. sapiens	4690	H. sapiens	NCK1	NCK adaptor protein 1	NCK1 is a human gene that encodes for an adaptor protein containing Src homology 2 and 3 domains. This protein is involved in transmitting signals from receptor tyrosine kinases to downstream signal recipients such as RAS. It is located in the cytoplasm and is known to play a role in cell signaling and transformation. There are different isoforms of NCK1 that are produced through alternative spli…	NCK1 has been implicated in various diseases, including cancer, cardiovascular disease, and neurological disorders. In cancer, NCK1 has been shown to play a role in tumor growth, invasion, and metastasis. Targeting NCK1 has been explored as a potential therapeutic strategy for cancer treatment. For example, a small molecule inhibitor of NCK1, called RPI-1, has been shown to inhibit the growth of …	GO:1903912 negative regulation of endoplasmic reticulum stress-induced eIF2 alpha phosphorylation;GO:1903674 regulation of cap-dependent translational initiation;GO:1903676 positive regulation of cap-dependent translational initiation		Predicted intracellular proteins	Cytosol;Plasma membrane (Approved)		(M226)PID VEGFR1 PATHWAY; (M193)PID NEPHRIN NEPH1 PATHWAY; (M108)PID NETRIN PATHWAY	(M5923)HALLMARK PI3K AKT MTOR SIGNALING; (M5893)HALLMARK MITOTIC SPINDLE; (M5950)HALLMARK ALLOGRAFT REJECTION	0	1	1	0	0	0	0	1	0	1	0	1	0	0	1	1	1	1	1	0
ASCC3	10973	symbol	H. sapiens	10973	H. sapiens	ASCC3	activating signal cointegrator 1 complex subunit 3	ASCC3 is a gene that encodes a protein belonging to a family of helicases that are involved in the unwinding of nucleic acid duplexes. This protein is the largest subunit of the activating signal cointegrator 1 complex, which is involved in DNA repair and resistance to alkylation damage. The gene undergoes alternate splicing, resulting in multiple transcript variants.	Research on ASCC3 has revealed its potential involvement in various diseases, including cancer, neurodegenerative disorders, and developmental disorders. Studies have shown that ASCC3 is overexpressed in several types of cancer, including breast, lung, and ovarian cancer, and its inhibition has been shown to reduce tumor growth in preclinical models. Additionally, mutations in ASCC3 have been lin…	GO:1990116 ribosome-associated ubiquitin-dependent protein catabolic process;GO:0006307 DNA alkylation repair;GO:0072344 rescue of stalled ribosome		ENZYME proteins:Hydrolases; Enzymes; Predicted intracellular proteins	Cytosol (Supported); Additional: Golgi apparatus				0	0	1	0	1	0	0	0	0	0	0	0	0	0	0	0	0	0	0	0
BBX	56987	symbol	H. sapiens	56987	H. sapiens	BBX	BBX high mobility group box domain containing	BBX (high mobility group box domain containing) is a human gene that encodes a protein with sequence-specific double-stranded DNA binding activity. It is predicted to be involved in the regulation of transcription by RNA polymerase II and to play a role in bone development. The protein is located in both the cytosol and nucleoplasm. This information is provided by the Alliance of Genome Resources…	There is limited information available on the disease implications of BBX. However, some studies have suggested that it may be involved in the development of certain cancers, such as breast cancer and hepatocellular carcinoma. Targeted drug discovery efforts for BBX are also limited, but some studies have identified potential small molecule inhibitors that could be used to target the protein. One…	GO:0060348 bone development;GO:0001501 skeletal system development;GO:0006357 regulation of transcription by RNA polymerase II		Transcription factors:Other all-alpha-helical DNA-binding domains; Predicted intracellular proteins	Nucleoplasm (Supported); Additional: Cytosol				0	0	0	0	0	0	0	0	0	0	0	0	0	0	0	0	0	0	0	0
NBN	4683	symbol	H. sapiens	4683	H. sapiens	NBN	nibrin	The human gene NBN, also known as nibrin, is associated with Nijmegen breakage syndrome, a genetic disorder characterized by microcephaly, growth retardation, immunodeficiency, and an increased risk of cancer. The NBN gene encodes a protein that is part of the MRE11/RAD50 double-strand break repair complex, which is involved in repairing DNA damage and activating DNA damage-induced checkpoints. M…	Nijmegen breakage syndrome is a rare genetic disorder caused by mutations in the NBN gene. There is currently no cure for this disease, and treatment is mainly supportive and aimed at managing symptoms. However, research efforts are ongoing to develop targeted therapies for this condition. One approach is to target the DNA repair pathway, which is disrupted in Nijmegen breakage syndrome. Several …	GO:0031860 telomeric 3' overhang formation;GO:0031848 protection from non-homologous end joining at telomere;GO:0110025 DNA strand resection involved in replication fork processing		Predicted intracellular proteins; Cancer-related genes; Disease related genes; Human disease related genes:Immune system diseases:Primary immunodeficiency; Human disease related genes:Cardiovascular diseases:Hematologic diseases	Nucleoplasm (Supported); Additional: Golgi apparatus;Mitotic chromosome		(M258)PID BARD1 PATHWAY; (M84)PID ATM PATHWAY; (M46)PID ATR PATHWAY	(M5935)HALLMARK FATTY ACID METABOLISM; (M5925)HALLMARK E2F TARGETS	0	1	0	0	1	0	0	1	0	1	0	0	0	0	1	0	1	1	0	0
ACAP2	23527	symbol	H. sapiens	23527	H. sapiens	ACAP2	ArfGAP with coiled-coil, ankyrin repeat and PH domains 2	ACAP2 is a human gene that encodes for a protein called ArfGAP with coiled-coil, ankyrin repeat and PH domains 2. This protein has the ability to activate GTPase and is involved in actin filament-based processes. ACAP2 is located in the ruffle, which is a specialized structure on the cell surface that is involved in cell movement and adhesion. The exact function of ACAP2 is not fully understood, …	Mutations in the ACAP2 gene have been associated with various diseases, including cancer and developmental disorders. In particular, ACAP2 has been found to be overexpressed in several types of cancer, including breast, lung, and prostate cancer. This overexpression has been linked to increased tumor growth and metastasis. As a result, there has been interest in developing drugs that target ACAP2…	GO:1990090 cellular response to nerve growth factor stimulus;GO:1990089 response to nerve growth factor;GO:0032456 endocytic recycling		Predicted intracellular proteins	Endosomes (Approved)		(M86)PID ARF6 PATHWAY		0	0	0	0	0	0	0	0	0	0	0	1	1	0	0	0	0	0	0	0
RAPGEF2	9693	symbol	H. sapiens	9693	H. sapiens	RAPGEF2	Rap guanine nucleotide exchange factor 2	RAPGEF2 is a gene that encodes for a protein called Rap guanine nucleotide exchange factor 2. This protein is a guanine nucleotide exchange factor (GEF) that activates members of the RAS subfamily of GTPases, which are important in signal transduction. RAPGEF2 promotes the acquisition of GTP to maintain the active GTP-bound state of RAS, which is necessary for proper cell signaling. It serves as …	Mutations in RAPGEF2 have been associated with various diseases, including intellectual disability and epilepsy. In particular, a deletion in the RAPGEF2 gene has been linked to intellectual disability and developmental delay. Additionally, mutations in RAPGEF2 have been found in patients with epilepsy, suggesting a potential role in the regulation of neuronal excitability. There are currently no…	GO:2000481 positive regulation of cAMP-dependent protein kinase activity;GO:2000670 positive regulation of dendritic cell apoptotic process;GO:0048022 negative regulation of melanin biosynthetic process		Disease related genes; Human disease related genes:Nervous system diseases:Epilepsy; Predicted intracellular proteins	Cytosol;Plasma membrane (Supported)				0	1	0	1	0	0	0	0	0	1	0	0	1	0	1	0	0	0	0	0
TNRC6A	27327	symbol	H. sapiens	27327	H. sapiens	TNRC6A	trinucleotide repeat containing adaptor 6A	TNRC6A is a gene that belongs to the trinucleotide repeat containing 6 protein family. It plays a crucial role in post-transcriptional gene silencing through the RNA interference (RNAi) and microRNA pathways. The protein encoded by this gene interacts with messenger RNAs and Argonaute proteins in cytoplasmic bodies called GW-bodies or P-bodies. Inhibition of TNRC6A expression leads to the delocal…	Research on TNRC6A has revealed its potential implications in various diseases, including cancer, viral infections, and neurological disorders. In cancer, TNRC6A has been found to be dysregulated in several types of tumors, and its inhibition has been shown to reduce tumor growth and metastasis. In viral infections, TNRC6A plays a role in the antiviral response by regulating the expression of int…	GO:0060213 positive regulation of nuclear-transcribed mRNA poly(A) tail shortening;GO:0060211 regulation of nuclear-transcribed mRNA poly(A) tail shortening;GO:0033962 P-body assembly		Disease related genes; Human disease related genes:Nervous system diseases:Epilepsy; Predicted intracellular proteins	Golgi apparatus;Nucleoplasm;Vesicles (Approved)				0	0	0	1	0	0	1	0	0	0	0	0	0	0	0	0	0	0	0	0
GRB2	2885	symbol	H. sapiens	2885	H. sapiens	GRB2	growth factor receptor bound protein 2	The GRB2 gene encodes a protein that binds to the epidermal growth factor receptor and contains one SH2 domain and two SH3 domains. The SH3 domains direct complex formation with proline-rich regions of other proteins, while the SH2 domain binds tyrosine phosphorylated sequences. This gene is similar to the Sem5 gene of C.elegans, which is involved in the signal transduction pathway. Two alternati…	The GRB2 gene has been implicated in various diseases, including cancer, diabetes, and cardiovascular diseases. In cancer, GRB2 is often overexpressed and plays a critical role in promoting tumor growth and metastasis. As a result, there have been efforts to develop drugs that target GRB2 as a potential cancer therapy. One such drug is GBR-1302, a monoclonal antibody that targets the SH2 domain o…	GO:0060670 branching involved in labyrinthine layer morphogenesis;GO:0060713 labyrinthine layer morphogenesis;GO:0045953 negative regulation of natural killer cell mediated cytotoxicity		RAS pathway related proteins; Predicted intracellular proteins; Cancer-related genes:Candidate cancer biomarkers	Cytosol (Supported); Additional: Centrosome;Primary cilium	Pegademase; 4-[(10s,14s,18s)-18-(2-Amino-2-Oxoethyl)-14-(1-Naphthylmethyl)-8,17,20-Trioxo-7,16,19-Triazaspiro[5.14]Icos-11-En-10-Yl]Benzylphosphonic Acid	(M135)PID IL5 PATHWAY; (M12771)SA PTEN PATHWAY; (M18895)SA TRKA RECEPTOR	(M5897)HALLMARK IL6 JAK STAT3 SIGNALING; (M5923)HALLMARK PI3K AKT MTOR SIGNALING; (M5921)HALLMARK COMPLEMENT	0	1	1	1	1	0	0	0	0	1	0	1	0	1	0	1	1	1	0	1
PLXDC2	84898	symbol	H. sapiens	84898	H. sapiens	PLXDC2	plexin domain containing 2	PLXDC2 is a human gene that is predicted to be an integral component of the membrane. It belongs to the plexin domain-containing family of genes. The function of this gene is not yet fully understood, but it is believed to play a role in cell signaling and communication. The protein encoded by PLXDC2 contains a plexin domain, which is a conserved region found in proteins involved in cell adhesion…	There is limited information available on the disease implications of PLXDC2. However, some studies have suggested that this gene may be involved in the development and progression of certain types of cancer, including breast cancer and glioblastoma. Targeted drug discovery efforts for PLXDC2 are currently underway, with a focus on identifying small molecule inhibitors that can selectively target…				Nuclear bodies (Supported)		(M5880)NABA ECM AFFILIATED; (M5885)NABA MATRISOME ASSOCIATED; (M5889)NABA MATRISOME		0	0	0	0	0	0	0	0	0	0	0	0	0	0	0	0	0	0	0	0
MIR181A1HG	100131234	symbol	H. sapiens	100131234	H. sapiens	MIR181A1HG	MIR181A1 host gene										0	0	0	0	0	0	0	0	0	0	0	0	0	0	0	0	0	0	0	0
PPP2R2A	5520	symbol	H. sapiens	5520	H. sapiens	PPP2R2A	protein phosphatase 2 regulatory subunit Balpha	PPP2R2A is a gene that encodes for the alpha isoform of the regulatory subunit B55 subfamily of protein phosphatase 2 (PP2A). PP2A is a major Ser/Thr phosphatase that is involved in the negative control of cell growth and division. The enzyme consists of a heteromeric core composed of a catalytic subunit and a constant regulatory subunit, which associates with various regulatory subunits. The B r…	PPP2R2A has been implicated in various diseases, including cancer, neurodegenerative disorders, and cardiovascular diseases. In cancer, PPP2R2A has been shown to act as a tumor suppressor by regulating cell cycle progression and apoptosis. Loss of PPP2R2A expression or function has been observed in several types of cancer, including breast, prostate, and liver cancer. Therefore, PPP2R2A is a pote…	GO:0043278 response to morphine;GO:0014072 response to isoquinoline alkaloid;GO:0006470 protein dephosphorylation		Predicted intracellular proteins	Cytosol (Approved)	2,6,8-Trimethyl-3-Amino-9-Benzyl-9-Methoxynonanoic Acid	(M286)PID TGFBR PATHWAY; (M164)PID ERBB1 DOWNSTREAM PATHWAY		0	0	1	0	0	0	0	0	0	1	0	0	0	0	0	0	0	0	0	0
N4BP2L2	10443	symbol	H. sapiens	10443	H. sapiens	N4BP2L2	NEDD4 binding protein 2 like 2	N4BP2L2 is a human gene that encodes a protein called NEDD4 binding protein 2 like 2. This protein is involved in regulating the differentiation and proliferation of hematopoietic stem cells, which are responsible for producing blood cells. N4BP2L2 is located in the nucleus and is part of a transcription repressor complex. It also enables enzyme binding activity. This information is provided by t…	There is limited information available on the disease implications of N4BP2L2. However, some studies have suggested that mutations in this gene may be associated with the development of certain types of cancer, including breast cancer and lung cancer. Targeted drug discovery efforts for N4BP2L2 are also limited, as the function of this protein is not well understood. However, some studies have su…	GO:1902037 negative regulation of hematopoietic stem cell differentiation;GO:1902035 positive regulation of hematopoietic stem cell proliferation;GO:1901533 negative regulation of hematopoietic progenitor cell differentiation		Predicted intracellular proteins	Nucleoplasm (Approved)				0	0	0	0	0	0	0	0	0	0	0	0	0	0	0	0	0	0	0	0
SIK3	23387	symbol	H. sapiens	23387	H. sapiens	SIK3	SIK family kinase 3	SIK3 is a member of the SIK family of kinases that plays a role in regulating cellular signaling pathways. It has ATP binding and magnesium ion binding activity, as well as protein serine/threonine kinase activity. SIK3 is involved in positive regulation of TORC1 and TORC2 signaling, which are important for cell growth and metabolism. It also plays a role in protein phosphorylation. SIK3 is locat…	There is limited information available on the disease implications of SIK3. However, recent studies have suggested that SIK3 may play a role in the development of certain types of cancer, including breast cancer and ovarian cancer. Targeted drug discovery efforts for SIK3 are still in the early stages, but there is potential for SIK3 inhibitors to be developed as cancer therapies. One example of …	GO:1904515 positive regulation of TORC2 signaling;GO:1903939 regulation of TORC2 signaling;GO:1904263 positive regulation of TORC1 signaling	yes	Predicted intracellular proteins; ENZYME proteins:Transferases; Human disease related genes:Congenital malformations:Congenital malformations of the musculoskeletal system; Potential drug targets; Kinases:CAMK Ser/Thr protein kinases; Disease related genes; Enzymes		Fostamatinib	(M87)PID LKB1 PATHWAY		0	0	0	0	0	0	0	0	1	0	0	0	0	0	0	0	0	0	0	0
RFTN1	23180	symbol	H. sapiens	23180	H. sapiens	RFTN1	raftlin, lipid raft linker 1	RFTN1, also known as raftlin, lipid raft linker 1, is a gene that encodes a protein involved in various cellular processes such as B cell receptor signaling, membrane raft assembly, and growth rate regulation. The protein is capable of binding to double-stranded RNA and is involved in dsRNA transport, response to exogenous dsRNA, and toll-like receptor 3 signaling pathway. RFTN1 is located in the…	There is limited information available on the disease implications of RFTN1. However, recent studies have suggested that RFTN1 may play a role in the development and progression of certain types of cancer, including breast cancer and hepatocellular carcinoma. Targeted drug discovery efforts for RFTN1 are currently underway, with a focus on developing small molecule inhibitors that can selectively…	GO:0033227 dsRNA transport;GO:0040010 positive regulation of growth rate;GO:0002457 T cell antigen processing and presentation		Predicted intracellular proteins					0	0	0	0	0	0	0	0	0	1	0	0	1	0	0	0	0	1	0	0
DIP2B	57609	symbol	H. sapiens	57609	H. sapiens	DIP2B	disco interacting protein 2 homolog B	DIP2B, or disco interacting protein 2 homolog B, is a gene that belongs to the disco-interacting protein homolog 2 protein family. The gene contains a binding site for the transcriptional regulator DNA methyltransferase 1 associated protein 1, as well as AMP-binding sites, which suggests that it may play a role in DNA methylation. DIP2B is located near a folate-sensitive fragile site, and CGG-rep…	There is limited information available on the disease implications of DIP2B. However, studies have suggested that mutations in this gene may be associated with intellectual disability and developmental delay. Targeted drug discovery efforts for DIP2B are also limited, as the function of this gene is not well understood. Currently, there are no drugs on the market that specifically target DIP2B. H…	GO:2000758 positive regulation of peptidyl-lysine acetylation;GO:2000756 regulation of peptidyl-lysine acetylation;GO:1901985 positive regulation of protein acetylation		Human disease related genes:Other diseases:Mental and behavioural disorders; Predicted intracellular proteins	Endoplasmic reticulum (Approved)				0	1	0	0	0	0	0	0	0	0	0	0	0	0	0	0	0	0	0	0
ZNF277	11179	symbol	H. sapiens	11179	H. sapiens	ZNF277	zinc finger protein 277	ZNF277 is a human gene that encodes for a zinc finger protein. This protein is predicted to have the ability to bind to specific DNA sequences in the cis-regulatory region of RNA polymerase II and also to bind to metal ions. ZNF277 is believed to play a role in regulating cellular senescence and responding to hydrogen peroxide. It is predicted to be located in the nucleus of cells.	There is limited information available on the disease implications of ZNF277. However, recent studies have suggested that ZNF277 may play a role in cancer development and progression. Specifically, ZNF277 has been found to be overexpressed in several types of cancer, including breast, lung, and liver cancer. Targeted drug discovery efforts for ZNF277 are currently underway, with the goal of devel…	GO:2000772 regulation of cellular senescence;GO:0070301 cellular response to hydrogen peroxide;GO:0042542 response to hydrogen peroxide		Transcription factors:Zinc-coordinating DNA-binding domains; Predicted intracellular proteins	Nucleoplasm (Approved); Additional: Plasma membrane			(M5953)HALLMARK KRAS SIGNALING UP	0	0	0	0	0	0	0	0	0	0	0	0	0	0	0	0	0	0	0	0
RUNX1	861	symbol	H. sapiens	861	H. sapiens	RUNX1	RUNX family transcription factor 1	RUNX1 is a gene that encodes the alpha subunit of the Core Binding Factor (CBF) transcription factor, which is involved in the development of normal hematopoiesis. It binds to the core element of many enhancers and promoters. Chromosomal translocations involving this gene have been associated with several types of leukemia. Three transcript variants encoding different isoforms have been found for…	Mutations in the RUNX1 gene have been associated with several types of leukemia, including acute myeloid leukemia (AML), acute lymphoblastic leukemia (ALL), and chronic myeloid leukemia (CML). These mutations can result in the production of abnormal proteins that interfere with normal hematopoiesis and lead to the development of leukemia. Targeted drug discovery efforts have focused on developing…	GO:0061026 cardiac muscle tissue regeneration;GO:0043378 positive regulation of CD8-positive, alpha-beta T cell differentiation;GO:0043376 regulation of CD8-positive, alpha-beta T cell differentiation		Human disease related genes:Cancers:Cancers of haematopoietic and lymphoid tissues; Predicted intracellular proteins; Human disease related genes:Cardiovascular diseases:Hematologic diseases; Transcription factors:Immunoglobulin fold; Disease related genes; Cancer-related genes:Mutated cancer genes; Cancer-related genes:Mutational cancer driver genes	Nucleoplasm (Enhanced); Additional: Vesicles		(M236)PID DELTA NP63 PATHWAY; (M2)PID SMAD2 3NUCLEAR PATHWAY	(M5942)HALLMARK UV RESPONSE DN	1	0	0	0	0	0	1	0	0	1	0	0	0	0	0	1	0	1	0	1
IQGAP1	8826	symbol	H. sapiens	8826	H. sapiens	IQGAP1	IQ motif containing GTPase activating protein 1	IQGAP1 is a gene that encodes a protein belonging to the IQGAP family. The protein contains several domains that interact with various cellular components and signaling molecules to regulate cell morphology and motility. It is involved in the regulation of the cytoskeleton and cell adhesion molecules. The expression of this protein is upregulated in two gastric cancer cell lines due to gene ampli…	IQGAP1 has been implicated in several diseases, including cancer, cardiovascular disease, and neurological disorders. In cancer, IQGAP1 has been shown to promote tumor growth and metastasis by regulating cell migration and invasion. Targeting IQGAP1 has been proposed as a potential therapeutic strategy for cancer treatment. Several small molecule inhibitors of IQGAP1 have been developed, includin…	GO:1902407 assembly of actomyosin apparatus involved in mitotic cytokinesis;GO:1903475 mitotic actomyosin contractile ring assembly;GO:1903479 mitotic actomyosin contractile ring assembly actin filament organization		Predicted intracellular proteins	Cell Junctions;Plasma membrane (Supported)	Artenimol	(M163)PID LIS1 PATHWAY; (M72)PID NECTIN PATHWAY; (M156)PID ECADHERIN NASCENT AJ PATHWAY		0	1	1	1	0	0	0	0	0	1	0	1	0	1	0	0	0	0	0	0
TMOD3	29766	symbol	H. sapiens	29766	H. sapiens	TMOD3	tropomodulin 3	TMOD3, also known as tropomodulin 3, is a gene that plays a role in cell-cell adhesion and actin filament organization. It is predicted to be involved in muscle contraction, myofibril assembly, erythrocyte development, and positive regulation of mitotic cell cycle phase transition. TMOD3 is located in adherens junctions, which are structures that help cells stick together. The gene enables cadher…	There is limited information available on the disease implications of TMOD3. However, mutations in the gene have been associated with hereditary spherocytosis, a condition characterized by the presence of spherical-shaped red blood cells that are more prone to rupture. Targeted drug discovery efforts for TMOD3 are also limited, as the gene's function is not well understood. However, there have be…	GO:0051694 pointed-end actin filament capping;GO:0051693 actin filament capping;GO:0030835 negative regulation of actin filament depolymerization		Predicted intracellular proteins	Cytosol (Approved); Additional: Actin filaments				1	0	1	0	0	0	0	0	0	0	0	1	0	1	0	0	0	0	0	0
RPS6KC1	26750	symbol	H. sapiens	26750	H. sapiens	RPS6KC1	ribosomal protein S6 kinase C1	RPS6KC1 is a human gene that encodes for a protein called ribosomal protein S6 kinase C1. This protein has been found to have multiple functions, including binding to sphingosine kinase and phosphatidylinositol 3-phosphate, which suggests a role in sphingosine 1 phosphate signaling. Additionally, the protein can bind to peroxiredoxin-3 and may help transport it to mitochondria. Sphingosine kinase…	There is limited information available on the disease implications of RPS6KC1. However, some studies have suggested that dysregulation of sphingosine 1 phosphate signaling, which involves RPS6KC1, may be involved in the development of various diseases, including cancer, inflammation, and cardiovascular disease. There are currently no targeted drug discovery efforts specifically focused on RPS6KC1…	GO:0006338 chromatin remodeling;GO:0006325 chromatin organization;GO:0007165 signal transduction	yes	Enzymes; Predicted intracellular proteins; Kinases; ENZYME proteins:Transferases	Endosomes;Lysosomes (Supported)				0	0	0	0	0	0	0	0	0	0	0	0	0	0	0	0	0	0	0	0
ADK	132	symbol	H. sapiens	132	H. sapiens	ADK	adenosine kinase	ADK is a gene that encodes an enzyme called adenosine kinase. This enzyme is responsible for transferring the gamma-phosphate from ATP to adenosine, which regulates the concentrations of both extracellular adenosine and intracellular adenine nucleotides. Adenosine has various effects on the cardiovascular, nervous, respiratory, and immune systems, and inhibitors of the enzyme could be useful in i…	ADK has been implicated in various diseases, including cancer, epilepsy, and neurodegenerative disorders. In cancer, ADK expression is upregulated, leading to decreased levels of extracellular adenosine, which promotes tumor growth and immune evasion. Therefore, inhibitors of ADK have been investigated as potential anticancer agents. In epilepsy, ADK overexpression leads to decreased levels of ad…	GO:0006175 dATP biosynthetic process;GO:0009202 deoxyribonucleoside triphosphate biosynthetic process;GO:0009216 purine deoxyribonucleoside triphosphate biosynthetic process	yes	Human disease related genes:Congenital disorders of metabolism:Congenital disorders of amino acid metabolism; Predicted intracellular proteins; ENZYME proteins:Transferases; Potential drug targets; Disease related genes; Enzymes	Cytosol;Nucleoplasm (Supported); Additional: Plasma membrane	Adenosine phosphate; 7-(5-DEOXY-BETA-D-RIBOFURANOSYL)-5-IODO-7H-PYRROLO[2,3-D]PYRIMIDIN-4-AMINE; 5-[4-(DIMETHYLAMINO)PHENYL]-6-[(6-MORPHOLIN-4-YLPYRIDIN-3-YL)ETHYNYL]PYRIMIDIN-4-AMINE			0	0	0	0	0	0	0	0	0	0	0	0	0	0	0	0	0	0	0	0
KCMF1	56888	symbol	H. sapiens	56888	H. sapiens	KCMF1	potassium channel modulatory factor 1	KCMF1, also known as potassium channel modulatory factor 1, is a human gene that is involved in synaptic signaling and enables ubiquitin protein ligase activity. It is located in the cytosol, which is the fluid inside cells that surrounds the organelles. The gene is predicted to play a role in regulating the activity of potassium channels, which are important for the electrical signaling of neuro…	There is limited information available on the disease implications of KCMF1. However, some studies have suggested that mutations in this gene may be associated with certain neurological disorders, such as epilepsy and schizophrenia. Targeted drug discovery efforts for KCMF1 are also limited, as the exact role of this gene in disease pathogenesis is not well understood. However, some studies have …	GO:0141191 negative regulation of HRI-mediated signaling;GO:0070534 protein K63-linked ubiquitination;GO:0070936 protein K48-linked ubiquitination		Enzymes; Predicted intracellular proteins; ENZYME proteins:Transferases	Cytosol (Enhanced); Additional: Nucleoplasm				0	0	0	0	1	0	0	0	0	0	0	0	0	0	0	0	0	0	0	0
MEF2A	4205	symbol	H. sapiens	4205	H. sapiens	MEF2A	myocyte enhancer factor 2A	MEF2A is a gene that encodes a transcription factor involved in various cellular processes, including muscle development, neuronal differentiation, cell growth control, and apoptosis. It activates many muscle-specific, growth factor-induced, and stress-induced genes and can act as a homodimer or heterodimer. Defects in this gene can cause autosomal dominant coronary artery disease 1 with myocardi…	Mutations in the MEF2A gene have been linked to autosomal dominant coronary artery disease 1 with myocardial infarction (ADCAD1), a condition characterized by early onset of coronary artery disease and an increased risk of heart attack. Targeted drug discovery efforts have focused on identifying compounds that can modulate the activity of MEF2A and potentially prevent or treat ADCAD1. One example…	GO:0070375 ERK5 cascade;GO:0055005 ventricular cardiac myofibril assembly;GO:0055015 ventricular cardiac muscle cell development		Predicted intracellular proteins; Transcription factors:alpha-Helices exposed by beta-structures; Human disease related genes:Cardiovascular diseases:Vascular diseases; Disease related genes; Cancer-related genes:Mutational cancer driver genes	Nucleoplasm (Supported); Additional: Cytosol		(M229)PID P38 ALPHA BETA DOWNSTREAM PATHWAY	(M5909)HALLMARK MYOGENESIS	0	0	1	1	0	0	0	0	0	0	0	1	0	0	0	0	0	0	0	0
PTPRJ	5795	symbol	H. sapiens	5795	H. sapiens	PTPRJ	protein tyrosine phosphatase receptor type J	PTPRJ is a gene that encodes a protein tyrosine phosphatase (PTP) receptor. PTPs are signaling molecules that regulate various cellular processes, including cell growth, differentiation, and oncogenic transformation. PTPRJ has an extracellular region with five fibronectin type III repeats, a transmembrane region, and an intracytoplasmic catalytic domain, making it a receptor-type PTP. It is prese…	PTPRJ has been implicated in various diseases, including cancer, autoimmune disorders, and cardiovascular diseases. In cancer, PTPRJ has been shown to act as a tumor suppressor by inhibiting cell proliferation, migration, and invasion. Loss of PTPRJ expression or function has been observed in several types of cancer, including breast, colon, and lung cancer. Therefore, PTPRJ is a potential target…	GO:0060369 positive regulation of Fc receptor mediated stimulatory signaling pathway;GO:0060242 contact inhibition;GO:0060245 detection of cell density		CD markers; Enzymes; Predicted secreted proteins; ENZYME proteins:Hydrolases	Cell Junctions;Nucleoplasm (Approved); Additional: Nuclear bodies;Nucleoli		(M237)PID VEGFR1 2 PATHWAY; (M48)PID MET PATHWAY; (M186)PID PDGFRB PATHWAY	(M5956)HALLMARK KRAS SIGNALING DN	1	1	1	0	1	1	0	1	0	1	0	0	0	0	1	1	1	1	0	0
CD47	961	symbol	H. sapiens	961	H. sapiens	CD47	CD47 molecule	CD47 is a gene that encodes a membrane protein involved in increasing intracellular calcium concentration upon cell adhesion to extracellular matrix. It also acts as a receptor for the C-terminal cell binding domain of thrombospondin and may play a role in membrane transport and signal transduction. CD47 has a broad tissue distribution and is reduced in expression on Rh erythrocytes. There are al…	CD47 has been implicated in various diseases, including cancer, autoimmune disorders, and cardiovascular diseases. In cancer, CD47 is overexpressed on tumor cells, allowing them to evade immune surveillance by binding to the signal regulatory protein alpha (SIRPα) on macrophages and inhibiting phagocytosis. Targeting CD47-SIRPα interaction has emerged as a promising therapeutic strategy for cance…	GO:2000439 positive regulation of monocyte extravasation;GO:2000437 regulation of monocyte extravasation;GO:0060368 regulation of Fc receptor mediated stimulatory signaling pathway		CD markers; Transporters:Transporter channels and pores; Predicted intracellular proteins	Plasma membrane (Supported); Additional: Vesicles		(M53)PID INTEGRIN3 PATHWAY	(M5911)HALLMARK INTERFERON ALPHA RESPONSE; (M5950)HALLMARK ALLOGRAFT REJECTION	0	0	0	0	0	0	0	0	0	0	0	0	0	0	0	1	1	0	0	0
GPHN	10243	symbol	H. sapiens	10243	H. sapiens	GPHN	gephyrin	GPHN, also known as gephyrin, is a gene that encodes a protein responsible for anchoring inhibitory neurotransmitter receptors to the postsynaptic cytoskeleton. This protein binds to a receptor subunit domain and tubulin dimers, and is also required for molybdenum cofactor biosynthesis in nonneuronal tissues. Mutations in GPHN have been associated with hyperplexia, a neurological condition, and m…	Mutations in the GPHN gene have been associated with hyperplexia, a rare neurological disorder characterized by excessive startle responses, hypertonia, and exaggerated reflexes. Targeted drug discovery efforts for hyperplexia have been limited, but some studies have suggested that drugs targeting the GABAergic system, such as benzodiazepines and barbiturates, may be effective in reducing symptom…	GO:0072579 glycine receptor clustering;GO:0007529 establishment of synaptic specificity at neuromuscular junction;GO:0097112 gamma-aminobutyric acid receptor clustering		Human disease related genes:Congenital disorders of metabolism:Congenital disorders of amino acid metabolism; Predicted intracellular proteins; ENZYME proteins:Transferases; Potential drug targets; Disease related genes; Enzymes; Cancer-related genes:Mutational cancer driver genes	Vesicles (Approved); Additional: Cytosol	Formic acid; Imidazole; Propanoic acid		(M5905)HALLMARK ADIPOGENESIS	0	0	0	0	0	0	0	0	0	1	0	0	1	0	0	0	0	0	0	0
HIPK3	10114	symbol	H. sapiens	10114	H. sapiens	HIPK3	homeodomain interacting protein kinase 3	HIPK3, or homeodomain interacting protein kinase 3, is a gene that encodes a protein with serine/threonine kinase activity. It plays a role in mRNA transcription, negative regulation of apoptosis, and protein phosphorylation. HIPK3 is located in the cytosol, nuclear body, and plasma membrane.	There is limited information available on the disease implications of HIPK3. However, some studies have suggested that it may play a role in cancer progression and metastasis. Targeted drug discovery efforts for HIPK3 are also limited, but some studies have identified potential inhibitors of HIPK3 that could be used for cancer treatment. One example is a compound called CGP60474, which has been s…	GO:0043508 negative regulation of JUN kinase activity;GO:0043407 negative regulation of MAP kinase activity;GO:0046329 negative regulation of JNK cascade	yes	Enzymes; Kinases:CMGC Ser/Thr protein kinases; Predicted intracellular proteins; ENZYME proteins:Transferases	Cytosol (Supported); Additional: Nuclear bodies	Fostamatinib			0	1	0	0	0	1	0	1	1	0	0	0	0	0	0	0	0	0	0	0
KDM6A	7403	symbol	H. sapiens	7403	H. sapiens	KDM6A	lysine demethylase 6A	KDM6A is a gene located on the X chromosome that encodes a protein containing a JmjC-domain. This protein is responsible for catalyzing the demethylation of tri/dimethylated histone H3. The gene has multiple alternatively spliced transcript variants. It is the corresponding locus to a Y-linked gene that encodes a tetratricopeptide repeat (TPR) protein.	Mutations in KDM6A have been associated with several diseases, including Kabuki syndrome, a rare genetic disorder characterized by distinctive facial features, developmental delay, and other health problems. Additionally, KDM6A mutations have been found in various types of cancer, including bladder, breast, and ovarian cancer. Targeted drug discovery efforts have focused on developing inhibitors …	GO:0007507 heart development;GO:0072359 circulatory system development;GO:0006338 chromatin remodeling		Predicted intracellular proteins; ENZYME proteins:Oxidoreductases; Human disease related genes:Cancers:Cancers of eye, brain, and central nervous system; Potential drug targets; Human disease related genes:Congenital malformations:Other congenital malformations; Disease related genes; Enzymes; Cancer-related genes:Mutated cancer genes; Cancer-related genes:Mutational cancer driver genes	Nucleoli;Nucleoli rim (Approved); Additional: Nucleoplasm				0	0	0	0	0	0	0	0	0	0	0	0	0	0	0	0	0	0	0	0
RNF111	54778	symbol	H. sapiens	54778	H. sapiens	RNF111	ring finger protein 111	RNF111, also known as ring finger protein 111, is a gene that encodes a nuclear E3 ubiquitin ligase containing a RING domain. This protein interacts with the TGF-beta/NODAL signaling pathway by promoting the degradation of negative regulators, such as SMAD proteins, which enhances TGF-beta target-gene transcription. RNF111 plays a critical role in the induction of mesoderm during embryonic develo…	There is limited information available on the disease implications of RNF111. However, recent studies have suggested that RNF111 may play a role in cancer development and progression. Specifically, RNF111 has been shown to regulate the stability of several tumor suppressor proteins, including p53 and PTEN, which are frequently mutated or deleted in various types of cancer. Targeted drug discovery…	GO:0070911 global genome nucleotide-excision repair;GO:0030511 positive regulation of transforming growth factor beta receptor signaling pathway;GO:1903846 positive regulation of cellular response to transforming growth factor beta stimulus		Enzymes; Predicted intracellular proteins; ENZYME proteins:Transferases	Nucleoplasm (Supported); Additional: Cytosol		(M286)PID TGFBR PATHWAY		0	1	0	0	1	0	1	0	0	0	0	0	0	0	0	0	0	0	0	0
PIP4K2A	5305	symbol	H. sapiens	5305	H. sapiens	PIP4K2A	phosphatidylinositol-5-phosphate 4-kinase type 2 alpha	The PIP4K2A gene encodes an enzyme that is involved in the regulation of secretion, cell proliferation, differentiation, and motility. This enzyme is capable of catalyzing the phosphorylation of phosphatidylinositol-5-phosphate on the fourth hydroxyl of the myo-inositol ring to form phosphatidylinositol-5,4-bisphosphate, which is the precursor to second messengers of the phosphoinositide signal t…	There is evidence to suggest that dysregulation of PIP4K2A may be involved in the development and progression of certain diseases, including cancer and neurological disorders. Targeted drug discovery efforts have focused on identifying small molecule inhibitors of PIP4K2A as potential therapeutic agents. One example is the compound KDU691, which has been shown to inhibit PIP4K2A activity and redu…	GO:1902635 1-phosphatidyl-1D-myo-inositol 4,5-bisphosphate biosynthetic process;GO:1902633 1-phosphatidyl-1D-myo-inositol 4,5-bisphosphate metabolic process;GO:0090119 vesicle-mediated cholesterol transport	yes	Enzymes; Predicted intracellular proteins; ENZYME proteins:Transferases	Golgi apparatus (Approved); Additional: Cytosol;Plasma membrane				1	0	0	0	0	0	1	0	0	0	0	0	0	0	0	0	1	0	0	0
PLA2G7	7941	symbol	H. sapiens	7941	H. sapiens	PLA2G7	phospholipase A2 group VII	PLA2G7 is a gene that encodes for an enzyme called phospholipase A2 group VII, which is responsible for breaking down platelet-activating factor into inactive products. Mutations in this gene can lead to a deficiency in platelet-activating factor acetylhydrolase, which can cause various health problems. Two different versions of the gene have been identified, both of which produce the same protei…	Mutations in the PLA2G7 gene have been associated with an increased risk of cardiovascular disease, including atherosclerosis, myocardial infarction, and stroke. Low levels of the enzyme produced by this gene have also been linked to Alzheimer's disease and cognitive decline. As a result, there has been significant interest in developing drugs that can target this enzyme and improve cardiovascula…	GO:0034441 plasma lipoprotein particle oxidation;GO:0044269 glycerol ether catabolic process;GO:0062234 platelet activating factor catabolic process		Human disease related genes:Immune system diseases:Allergies and autoimmune diseases; Predicted secreted proteins; Potential drug targets; Candidate cardiovascular disease genes; Disease related genes; ENZYME proteins:Hydrolases; Enzymes		Rilapladib; (1R)-1,2,2-trimethylpropyl (R)-methylphosphinate	(M163)PID LIS1 PATHWAY	(M5921)HALLMARK COMPLEMENT	0	0	0	0	0	0	0	0	0	0	0	0	0	0	0	0	0	0	0	0
PHC3	80012	symbol	H. sapiens	80012	H. sapiens	PHC3	polyhomeotic homolog 3	PHC3, or polyhomeotic homolog 3, is a human gene that is predicted to have chromatin binding and histone binding activity. It is also believed to be involved in the negative regulation of transcription, specifically DNA-templated transcription. PHC3 is located in the nucleoplasm and is part of the PRC1 complex. The PRC1 complex is a group of proteins that play a role in gene regulation by modifyi…	There is limited information available on the disease implications of PHC3. However, studies have shown that PHC3 is overexpressed in certain types of cancer, including breast cancer and glioblastoma, suggesting a potential role in tumorigenesis. As for targeted drug discovery efforts, there are currently no drugs specifically targeting PHC3. However, there are drugs that target other components …	GO:0045892 negative regulation of DNA-templated transcription;GO:1902679 negative regulation of RNA biosynthetic process;GO:0051253 negative regulation of RNA metabolic process		Predicted intracellular proteins	Nucleoplasm (Supported)				0	0	0	0	0	0	0	0	0	0	0	0	0	0	0	0	0	0	0	0
MARCHF7	64844	symbol	H. sapiens	64844	H. sapiens	MARCHF7	membrane associated ring-CH-type finger 7	MARCHF7, also known as membrane associated ring-CH-type finger 7, is a member of the MARCH family of membrane-bound E3 ubiquitin ligases. These proteins add ubiquitin to target lysines in substrate proteins, signaling their vesicular transport between membrane compartments. MARCHF7 is involved in the regulation of protein trafficking and degradation, and has been implicated in the immune response…	There is limited information available on the disease implications of MARCHF7. However, recent studies have suggested that MARCHF7 may play a role in cancer progression. Specifically, MARCHF7 has been shown to regulate the expression of the oncogenic protein MUC1, which is overexpressed in many types of cancer. Targeted drug discovery efforts for MARCHF7 are currently limited, as the function of …	GO:1905524 negative regulation of protein autoubiquitination;GO:1902498 regulation of protein autoubiquitination;GO:0043518 negative regulation of DNA damage response, signal transduction by p53 class mediator		Enzymes; Predicted intracellular proteins; ENZYME proteins:Transferases	Cytosol;Plasma membrane (Approved); Additional: Basal body				0	1	0	0	1	0	1	1	0	0	0	0	0	0	1	1	1	0	1	0
SPECC1L	23384	symbol	H. sapiens	23384	H. sapiens	SPECC1L	sperm antigen with calponin homology and coiled-coil domains 1 like	SPECC1L (sperm antigen with calponin homology and coiled-coil domains 1-like) is a gene that encodes a protein containing a coiled-coil domain. This protein is believed to play a crucial role in the reorganization of actin-cytoskeletal during facial morphogenesis. Mutations in this gene have been linked to oblique facial clefting-1. The gene has multiple isoforms due to alternative splicing. A re…	Mutations in the SPECC1L gene have been linked to oblique facial clefting-1, a rare genetic disorder characterized by facial clefts that extend from the lower eyelids to the corners of the mouth. There are currently no targeted drug discovery efforts for this gene, as the underlying mechanisms of the disease are not well understood. However, research into the role of SPECC1L in actin-cytoskeletal…	GO:0051301 cell division;GO:0030036 actin cytoskeleton organization;GO:0030029 actin filament-based process		Disease related genes; Predicted intracellular proteins; Human disease related genes:Congenital malformations:Congenital malformations of face and neck; Human disease related genes:Congenital malformations:Other congenital malformations	Actin filaments (Supported)				0	0	0	0	0	0	0	0	0	0	0	1	0	0	0	0	0	0	0	0
KIF13A	63971	symbol	H. sapiens	63971	H. sapiens	KIF13A	kinesin family member 13A	KIF13A is a gene that encodes a motor protein belonging to the kinesin family. This protein is involved in the movement of endosomes and vesicles containing mannose-6-phosphate receptors from the trans-Golgi network to the plasma membrane. It is also necessary for the proper distribution of late endosomes/lysosomes and plays a role in melanosome maturation. Additionally, KIF13A is required for th…	There is limited information available on the disease implications of KIF13A. However, recent studies have suggested that mutations in this gene may be associated with neurodevelopmental disorders such as autism spectrum disorder and intellectual disability. Targeted drug discovery efforts for KIF13A are also limited, as the function of this protein is not well understood. However, there have bee…	GO:0072383 plus-end-directed vesicle transport along microtubule;GO:0072386 plus-end-directed organelle transport along microtubule;GO:0043001 Golgi to plasma membrane protein transport		Predicted intracellular proteins	Mid piece;Principal piece (Approved)				0	0	0	0	0	0	0	0	0	0	0	0	1	0	0	0	0	0	0	0
CCNY	219771	symbol	H. sapiens	219771	H. sapiens	CCNY	cyclin Y	CCNY is a human gene that encodes for cyclin Y, a protein that plays a role in regulating cell division cycles and cyclin-dependent kinases. Cyclins are proteins that control the progression of cells through the cell cycle, and CCNY specifically interacts with CDC2, a cyclin-dependent kinase. The function of CCNY is not fully understood, but it is believed to play a role in cell proliferation and…	There is limited information available on targeted drug discovery efforts for CCNY, as its function is not fully understood. However, mutations in CCNY have been associated with various types of cancer, including breast and lung cancer. Therefore, there is potential for CCNY to be a target for cancer therapies. Currently, there are no drugs on the market that specifically target CCNY. However, th…	GO:0045737 positive regulation of cyclin-dependent protein serine/threonine kinase activity;GO:1904031 positive regulation of cyclin-dependent protein kinase activity;GO:0000086 G2/M transition of mitotic cell cycle		Predicted intracellular proteins	Nucleoplasm (Supported); Additional: Nucleoli				0	1	0	0	0	0	1	0	0	0	0	0	0	0	0	0	0	0	0	0
SUMF1	285362	symbol	H. sapiens	285362	H. sapiens	SUMF1	sulfatase modifying factor 1	SUMF1 is a gene that encodes an enzyme responsible for breaking down sulfate esters by converting a cysteine residue in the substrate sulfatase to an active site 3-oxoalanine residue. This process is also known as C-alpha-formylglycine. Mutations in this gene can lead to multiple sulfatase deficiency, which is a lysosomal storage disorder. Alternative splicing of the gene results in multiple tran…	Multiple sulfatase deficiency (MSD) is a rare autosomal recessive disorder caused by mutations in the SUMF1 gene. MSD is characterized by the deficiency of multiple sulfatase enzymes, leading to the accumulation of sulfatides and other glycosaminoglycans in lysosomes. This accumulation results in a wide range of symptoms, including developmental delay, skeletal abnormalities, and neurological dys…	GO:0018158 protein oxidation;GO:0046479 glycosphingolipid catabolic process;GO:0019377 glycolipid catabolic process		Human disease related genes:Congenital disorders of metabolism:Congenital disorders of lipid/glycolipid metabolism; Predicted intracellular proteins; ENZYME proteins:Oxidoreductases; Potential drug targets; Human disease related genes:Congenital disorders of metabolism:Lysosomal storage diseases; Disease related genes; Enzymes					0	0	0	0	0	0	0	0	0	0	0	0	0	0	0	0	0	0	0	0
MDFIC	29969	symbol	H. sapiens	29969	H. sapiens	MDFIC	MyoD family inhibitor domain containing	MDFIC is a gene that produces two isoforms, p40 and p32, which have different subcellular localization. p32 is mainly found in the cytoplasm, while p40 is targeted to the nucleolus. Both isoforms have transcriptional regulatory activity that is attributable to the cysteine-rich C-terminal domain. This gene product is a member of a family of proteins characterized by a specific cysteine-rich C-ter…	There is limited information available on the disease implications of MDFIC. However, recent studies have suggested that MDFIC may play a role in cancer development and progression. Specifically, MDFIC has been found to be overexpressed in several types of cancer, including breast, lung, and liver cancer. Targeted drug discovery efforts for MDFIC are still in the early stages, but there is potent…	GO:0050434 positive regulation of viral transcription;GO:0042308 negative regulation of protein import into nucleus;GO:0046782 regulation of viral transcription		Disease related genes; Human disease related genes:Congenital malformations:Congenital malformations of skin; Predicted intracellular proteins	Golgi apparatus;Nucleoplasm (Supported)		(M223)PID BETA CATENIN NUC PATHWAY		0	1	0	0	0	0	0	0	0	0	0	0	0	0	0	0	0	0	0	0
RAF1	5894	symbol	H. sapiens	5894	H. sapiens	RAF1	Raf-1 proto-oncogene, serine/threonine kinase	The RAF1 gene is a cellular homolog of the viral raf gene and encodes a MAP kinase kinase kinase (MAP3K) that functions downstream of the Ras family of membrane-associated GTPases. The protein binds directly to the Ras family and activates the dual specificity protein kinases MEK1 and MEK2, which in turn activate the serine/threonine specific protein kinases, ERK1 and ERK2. The activated ERKs pla…	Mutations in the RAF1 gene have been linked to several genetic disorders, including Noonan syndrome 5 and LEOPARD syndrome 2. Noonan syndrome is a genetic disorder that affects various parts of the body, causing developmental abnormalities and an increased risk of certain cancers. LEOPARD syndrome is a rare genetic disorder that affects multiple systems in the body, including the skin, heart, and…	GO:0071550 death-inducing signaling complex assembly;GO:0038129 ERBB3 signaling pathway;GO:0038133 ERBB2-ERBB3 signaling pathway	yes	RAS pathway related proteins; Predicted intracellular proteins; Human disease related genes:Cardiovascular diseases:Cardiac diseases; Kinases:TKL Ser/Thr protein kinases; ENZYME proteins:Transferases; FDA approved drug targets:Small molecule drugs; Human disease related genes:Congenital malformations:Other congenital malformations; Disease related genes; Enzymes; Cancer-related genes:Candidate ca…	Cytosol;Plasma membrane (Supported)	Sorafenib; LErafAON; XL281; iCo-007; Cholecystokinin; Regorafenib; Dabrafenib; Fostamatinib	(M134)PID TCR RAS PATHWAY; (M199)PID P38 MK2 PATHWAY; (M1718)SIG IL4RECEPTOR IN B LYPHOCYTES	(M5923)HALLMARK PI3K AKT MTOR SIGNALING; (M5921)HALLMARK COMPLEMENT; (M5932)HALLMARK INFLAMMATORY RESPONSE	0	1	1	1	1	0	1	0	1	1	1	0	0	0	1	0	0	0	1	1
MAP3K2	10746	symbol	H. sapiens	10746	H. sapiens	MAP3K2	mitogen-activated protein kinase kinase kinase 2	MAP3K2 is a gene that encodes a serine/threonine protein kinase that activates other kinases involved in the MAP kinase signaling pathway. It has been shown to directly phosphorylate and activate Ikappa B kinases, which plays a role in the NF-kappa B signaling pathway. MAP3K2 also binds and activates protein kinase C-related kinase 2, suggesting its involvement in a regulated signaling process.	MAP3K2 has been implicated in various diseases, including cancer, inflammation, and neurodegenerative disorders. In cancer, MAP3K2 has been shown to promote tumor growth and metastasis in several types of cancer, including breast, lung, and pancreatic cancer. Targeting MAP3K2 has been proposed as a potential therapeutic strategy for cancer treatment. Several small molecule inhibitors of MAP3K2 ha…	GO:0071260 cellular response to mechanical stimulus;GO:0071496 cellular response to external stimulus;GO:0000165 MAPK cascade	yes	Enzymes; Kinases:STE Ser/Thr protein kinases; Predicted intracellular proteins; ENZYME proteins:Transferases	Cytosol;Nucleoplasm (Supported)	Bosutinib; Fostamatinib	(M270)PID MAPK TRK PATHWAY; (M164)PID ERBB1 DOWNSTREAM PATHWAY		0	0	1	1	0	0	0	0	0	1	0	0	0	0	0	0	0	0	0	0
STOM	2040	symbol	H. sapiens	2040	H. sapiens	STOM	stomatin	The STOM gene encodes for a protein called stomatin, which is found in the cell membrane of red blood cells and other cells. Stomatin may play a role in regulating ion channels and transporters. Loss of stomatin localization is associated with hereditary stomatocytosis, a type of anemia characterized by abnormally shaped red blood cells. The gene has a pseudogene on chromosome 6 and can produce m…	Hereditary stomatocytosis is a rare genetic disorder caused by mutations in the STOM gene, resulting in abnormal red blood cell shape and function. This can lead to anemia, jaundice, and other complications. There are currently no targeted drug therapies for hereditary stomatocytosis, and treatment is mainly supportive, such as blood transfusions and iron chelation therapy. However, research is o…	GO:0044829 positive regulation by host of viral genome replication;GO:0044794 positive regulation by host of viral process;GO:0090314 positive regulation of protein targeting to membrane		Transporters:Accessory Factors Involved in Transport	Plasma membrane;Vesicles (Supported); Additional: Cytosol			(M5905)HALLMARK ADIPOGENESIS; (M5939)HALLMARK P53 PATHWAY	0	0	0	0	0	0	0	0	0	0	0	0	0	1	0	0	0	0	0	0
STAU2	27067	symbol	H. sapiens	27067	H. sapiens	STAU2	staufen double-stranded RNA binding protein 2	STAU2 is a gene that encodes for the Staufen homolog 2 protein, which belongs to a family of proteins that bind to double-stranded RNA (dsRNA) and are involved in transporting or localizing mRNA molecules to different parts of the cell. The protein contains three copies of a conserved dsRNA binding domain, suggesting it may be involved in dsRNA binding events. While the exact function of STAU2 is…	STAU2 has been implicated in several diseases, including cancer, neurodegenerative disorders, and viral infections. In cancer, STAU2 has been shown to be upregulated in several types of tumors, including breast, lung, and colon cancer, and may play a role in tumor growth and metastasis. In neurodegenerative disorders, STAU2 has been linked to the formation of protein aggregates, which are a hallm…	GO:0098964 anterograde dendritic transport of messenger ribonucleoprotein complex;GO:1900454 positive regulation of long-term synaptic depression;GO:0008298 intracellular mRNA localization		Predicted intracellular proteins	Nucleoplasm (Supported); Additional: Cytosol				0	0	0	0	0	0	0	0	0	0	0	0	0	0	0	1	1	0	0	0
FRMD4B	23150	symbol	H. sapiens	23150	H. sapiens	FRMD4B	FERM domain containing 4B	FRMD4B is a human gene that encodes a protein that interacts with GRP1 and contains a FERM protein interaction domain and two coiled coil domains. This protein may act as a scaffolding protein, which means it could play a role in organizing and stabilizing other proteins within cells.	There is limited information available on the disease implications of FRMD4B. However, some studies have suggested that it may play a role in cancer progression and metastasis. Targeted drug discovery efforts for FRMD4B are also limited, as there are currently no drugs on the market that specifically target this gene. However, there are drugs that target other proteins involved in cancer progress…	GO:0090162 establishment of epithelial cell polarity;GO:0030010 establishment of cell polarity;GO:0007163 establishment or maintenance of cell polarity		Predicted intracellular proteins	Centriolar satellite (Approved); Additional: Golgi apparatus;Nucleoplasm				0	0	0	0	0	0	0	0	0	0	0	0	0	0	0	0	0	0	0	0
BRAF	673	symbol	H. sapiens	673	H. sapiens	BRAF	B-Raf proto-oncogene, serine/threonine kinase	BRAF is a gene that encodes a protein belonging to the RAF family of serine/threonine protein kinases. This protein plays a role in regulating the MAP kinase/ERK signaling pathway, which affects cell division, differentiation, and secretion. Mutations in this gene, particularly the V600E mutation, are the most frequently identified cancer-causing mutations in melanoma and have been identified in …	BRAF mutations have been identified as a key driver in the development and progression of various cancers, including melanoma, colorectal cancer, non-small cell lung cancer, and thyroid cancer. As a result, targeted drug discovery efforts have focused on developing inhibitors of the BRAF protein kinase. Vemurafenib and dabrafenib are two FDA-approved drugs that target the V600E mutation in BRAF a…	GO:0002318 myeloid progenitor cell differentiation;GO:2000301 negative regulation of synaptic vesicle exocytosis;GO:0072577 endothelial cell apoptotic process	yes	Human disease related genes:Cancers:Cancers of haematopoietic and lymphoid tissues; Predicted intracellular proteins; Human disease related genes:Cancers:Cancers of endocrine organs; Human disease related genes:Cancers:Skin cancers; Kinases:TKL Ser/Thr protein kinases; Human disease related genes:Cancers:Cancers of the digestive system; Human disease related genes:Cancers:Cancers of the lung and …	Cytosol;Vesicles (Supported); Additional: Basal body;Centriolar satellite;End piece;Mid piece;Plasma membrane;Primary cilium;Principal piece	Sorafenib; XL281; RAF-265; PLX-4720; N-{2,4-difluoro-3-[(5-pyridin-3-yl-1H-pyrrolo[2,3-b]pyridin-3-yl)carbonyl]phenyl}ethanesulfonamide; (1E)-5-(1-piperidin-4-yl-3-pyridin-4-yl-1H-pyrazol-4-yl)-2,3-dihydro-1H-inden-1-one oxime; Vemurafenib; Regorafenib; Dabrafenib; Encorafenib; Fostamatinib; Ripretinib	(M134)PID TCR RAS PATHWAY; (M270)PID MAPK TRK PATHWAY; (M281)PID FAK PATHWAY	(M5951)HALLMARK SPERMATOGENESIS	1	1	1	1	0	0	0	1	1	1	0	1	1	0	0	1	1	1	0	0
OSBPL1A	114876	symbol	H. sapiens	114876	H. sapiens	OSBPL1A	oxysterol binding protein like 1A	OSBPL1A is a gene that encodes a protein belonging to the oxysterol-binding protein family, which are intracellular lipid receptors. The protein contains a pleckstrin homology domain at the N-terminus and a sterol-binding domain at the C-terminus. However, some members of the family only contain the sterol-binding domain. Alternative promoter usage and splicing result in different isoforms of the…	Research on OSBPL1A has suggested its involvement in various diseases, including cancer, Alzheimer's disease, and atherosclerosis. In particular, OSBPL1A has been shown to play a role in regulating cholesterol metabolism, which is a key factor in the development of atherosclerosis. As a result, OSBPL1A has been identified as a potential therapeutic target for the treatment of atherosclerosis and …	GO:0006699 bile acid biosynthetic process;GO:0008206 bile acid metabolic process;GO:0015918 sterol transport		Predicted intracellular proteins	Cytosol;Nucleoplasm (Approved)				0	0	0	0	1	0	0	0	0	0	0	0	0	0	0	0	0	0	0	0
GNB4	59345	symbol	H. sapiens	59345	H. sapiens	GNB4	G protein subunit beta 4	GNB4 is a gene that encodes for the beta subunit of heterotrimeric guanine nucleotide-binding proteins (G proteins). G proteins are important in integrating signals between receptors and effector proteins. The beta subunit is a regulator of alpha subunits and certain signal transduction receptors and effectors.	GNB4 has been implicated in several diseases, including cancer, cardiovascular disease, and neurological disorders. In cancer, GNB4 has been shown to be overexpressed in several types of tumors, including breast, lung, and prostate cancer, and may play a role in tumor progression and metastasis. In cardiovascular disease, GNB4 has been linked to hypertension and heart failure. In neurological dis…	GO:0021762 substantia nigra development;GO:0048857 neural nucleus development;GO:0030901 midbrain development		Disease related genes; Human disease related genes:Nervous system diseases:Neurodegenerative diseases; Predicted intracellular proteins; RAS pathway related proteins	Plasma membrane (Approved); Additional: Golgi apparatus			(M5921)HALLMARK COMPLEMENT	0	0	0	0	0	0	0	0	0	1	0	0	0	0	0	0	0	0	0	0
IFI44L	10964	symbol	H. sapiens	10964	H. sapiens	IFI44L	interferon induced protein 44 like	The human gene IFI44L is a protein that is induced by interferon and is similar to protein 44. It is predicted to have GTP binding activity and is involved in the defense response to viruses. The protein is predicted to be located in the cytoplasm. This information is provided by the Alliance of Genome Resources as of April 2022.	IFI44L has been implicated in various diseases, including viral infections, autoimmune diseases, and cancer. In viral infections, IFI44L is upregulated in response to interferon signaling and plays a role in the antiviral response by inhibiting viral replication. In autoimmune diseases, IFI44L has been found to be upregulated in patients with systemic lupus erythematosus and rheumatoid arthritis,…	GO:0051607 defense response to virus;GO:0009615 response to virus;GO:0140546 defense response to symbiont		Predicted intracellular proteins	Nucleoplasm (Approved)			(M5911)HALLMARK INTERFERON ALPHA RESPONSE; (M5913)HALLMARK INTERFERON GAMMA RESPONSE; (M5956)HALLMARK KRAS SIGNALING DN	0	0	0	0	0	0	0	0	0	0	0	0	0	0	0	0	0	0	0	1
LINC02328	101928767	symbol	H. sapiens	101928767	H. sapiens	LINC02328	long intergenic non-protein coding RNA 2328										0	0	0	0	0	0	0	0	0	0	0	0	0	0	0	0	0	0	0	0
DYM	54808	symbol	H. sapiens	54808	H. sapiens	DYM	dymeclin	The DYM gene encodes a protein that is involved in regulating secretory pathways in the Golgi complex, which is essential for early bone formation and brain development. The gene is widely expressed in embryos, with high levels found in chondrocytes and brain tissues. Mutations in this gene are associated with two types of recessive osteochondrodysplasia: Dyggve-Melchior-Clausen (DMC) dysplasia a…	Mutations in the DYM gene are associated with two types of recessive osteochondrodysplasia: Dyggve-Melchior-Clausen (DMC) dysplasia and Smith-McCort (SMC) dysplasia. DMC dysplasia is characterized by short stature, microcephaly, and a range of skeletal abnormalities, while SMC dysplasia is characterized by short stature, scoliosis, and a range of skeletal abnormalities. There are currently no tar…	GO:0007030 Golgi organization;GO:0060348 bone development;GO:0001501 skeletal system development		Disease related genes; Human disease related genes:Congenital malformations:Congenital malformations of the musculoskeletal system; Predicted intracellular proteins; Human disease related genes:Congenital malformations:Other congenital malformations	Golgi apparatus (Supported)				0	0	0	0	0	0	0	0	0	0	0	0	0	0	0	0	0	0	0	0
PLSCR1	5359	symbol	H. sapiens	5359	H. sapiens	PLSCR1	phospholipid scramblase 1	PLSCR1 is a gene that encodes a member of the phospholipid scramblase family. The protein produced by this gene is involved in disrupting the asymmetrical distribution of phospholipids in the plasma membrane, leading to the externalization of phosphatidylserine. This process is important in blood coagulation and macrophage clearance of apoptotic cells. Additionally, the protein has been linked to…	There is limited information available on the disease implications of PLSCR1. However, some studies have suggested that the gene may play a role in cancer progression and metastasis. Targeted drug discovery efforts for PLSCR1 are also limited, but some studies have explored the potential of small molecule inhibitors to target the protein and disrupt its function. One example is a study that ident…	GO:0006659 phosphatidylserine biosynthetic process;GO:2000371 regulation of DNA topoisomerase (ATP-hydrolyzing) activity;GO:2000373 positive regulation of DNA topoisomerase (ATP-hydrolyzing) activity		Predicted intracellular proteins; Transporters	Golgi apparatus;Nucleoplasm;Plasma membrane (Supported)			(M5892)HALLMARK CHOLESTEROL HOMEOSTASIS; (M5911)HALLMARK INTERFERON ALPHA RESPONSE; (M5947)HALLMARK IL2 STAT5 SIGNALING	0	1	1	0	0	0	0	0	0	0	0	0	0	0	0	1	0	1	0	0
NT5C2	22978	symbol	H. sapiens	22978	H. sapiens	NT5C2	5'-nucleotidase, cytosolic II	NT5C2 is a gene that encodes a hydrolase enzyme that plays a crucial role in cellular purine metabolism. The enzyme primarily acts on inosine 5'-monophosphate and other purine nucleotides. Purine metabolism is essential for the synthesis of DNA and RNA, as well as for energy production in cells. Mutations in the NT5C2 gene have been associated with a rare genetic disorder called hereditary spasti…	Mutations in the NT5C2 gene have been associated with hereditary spastic paraplegia (HSP), a rare genetic disorder characterized by progressive stiffness and weakness in the legs. HSP is caused by the degeneration of nerve fibers that control muscle movement in the lower limbs. There is currently no cure for HSP, and treatment is focused on managing symptoms. Targeted drug discovery efforts for N…	GO:0050689 negative regulation of defense response to virus by host;GO:0006204 IMP catabolic process;GO:0046054 dGMP metabolic process		Human disease related genes:Nervous system diseases:Other nervous and sensory system diseases; Predicted intracellular proteins; Cancer-related genes; ENZYME proteins:Transferases; Potential drug targets; Disease related genes; ENZYME proteins:Hydrolases; Enzymes		ATP; Taribavirin			0	0	0	0	1	0	0	0	0	0	0	0	0	0	0	0	0	0	0	0
KDM4C	23081	symbol	H. sapiens	23081	H. sapiens	KDM4C	lysine demethylase 4C	KDM4C is a gene that belongs to the JMJD2 family and encodes a trimethylation-specific demethylase. The protein produced by this gene converts specific trimethylated histone residues to the dimethylated form, which regulates gene expression and chromosome segregation. Changes in the expression of this gene and chromosomal aberrations may be found in tumor cells. Alternative splicing of this gene …	Research has shown that KDM4C is involved in various diseases, including cancer, neurodegenerative disorders, and cardiovascular diseases. In cancer, KDM4C has been found to be overexpressed in several types of tumors, including breast, lung, and prostate cancer. Targeting KDM4C has emerged as a potential therapeutic strategy for cancer treatment. Several small molecule inhibitors of KDM4C have b…	GO:0030521 androgen receptor signaling pathway;GO:0060765 regulation of androgen receptor signaling pathway;GO:0001825 blastocyst formation		Enzymes; ENZYME proteins:Oxidoreductases; Predicted intracellular proteins	Nucleoplasm (Approved)		(M58)PID AR PATHWAY		0	0	0	0	0	0	0	0	0	0	0	0	0	1	0	0	0	0	0	0
CAB39	51719	symbol	H. sapiens	51719	H. sapiens	CAB39	calcium binding protein 39	CAB39 is a human gene that encodes for a calcium binding protein. It plays a role in intracellular signal transduction, peptidyl-serine phosphorylation, and positive regulation of protein phosphorylation. CAB39 enables kinase binding activity and protein serine/threonine kinase activator activity. It is located in extracellular exosomes and has been implicated in hepatocellular carcinoma. CAB39 i…	CAB39 has been implicated in several diseases, including hepatocellular carcinoma and pancreatic cancer. In hepatocellular carcinoma, CAB39 expression is upregulated and is associated with poor prognosis. Therefore, it has been proposed as a potential biomarker for early diagnosis and prognosis of hepatocellular carcinoma. In terms of drug discovery efforts, there are currently no drugs specifica…	GO:0071476 cellular hypotonic response;GO:0006971 hypotonic response;GO:0010800 positive regulation of peptidyl-threonine phosphorylation		Predicted intracellular proteins	Vesicles (Approved); Additional: Endoplasmic reticulum		(M87)PID LKB1 PATHWAY	(M5923)HALLMARK PI3K AKT MTOR SIGNALING	0	1	0	0	0	0	0	0	1	1	0	0	0	0	0	0	0	0	0	0
ERBIN	55914	symbol	H. sapiens	55914	H. sapiens	ERBIN	erbb2 interacting protein	ERBIN is a gene that belongs to the LAP family and encodes a protein containing 17 leucine-rich repeats and one PDZ domain. The protein interacts with the unphosphorylated form of the ERBB2 protein, regulating its function and localization. ERBIN has also been found to disrupt the Ras-Raf interaction, affecting the Ras signaling pathway. Multiple isoforms of ERBIN have been observed due to altern…	ERBIN has been implicated in various diseases, including cancer, cardiovascular disease, and neurological disorders. In cancer, ERBIN has been shown to play a role in the regulation of ERBB2 signaling, which is often overexpressed in breast and gastric cancers. Targeting ERBIN may provide a novel therapeutic approach for these cancers. In cardiovascular disease, ERBIN has been linked to the regul…	GO:0045175 basal protein localization;GO:0070425 negative regulation of nucleotide-binding domain, leucine rich repeat containing receptor signaling pathway;GO:0070433 negative regulation of nucleotide-binding oligomerization domain containing 2 signaling pathway		Predicted intracellular proteins	Cell Junctions;Plasma membrane (Supported)				0	0	0	0	0	0	0	1	0	1	0	0	0	0	0	1	0	0	0	1
TAX1BP1	8887	symbol	H. sapiens	8887	H. sapiens	TAX1BP1	Tax1 binding protein 1	TAX1BP1 is a gene that encodes a protein that binds to the HTLV-1 tax1 protein. This protein interacts with TNFAIP3 and inhibits TNF-induced apoptosis by mediating the TNFAIP3 anti-apoptotic activity. Caspase-3-like family proteins degrade this protein, which is associated with apoptosis induced by TNF. Additionally, this protein may have a role in inhibiting inflammatory signaling pathways. Ther…	Research has shown that TAX1BP1 may play a role in various diseases, including cancer, autoimmune disorders, and viral infections. In cancer, TAX1BP1 has been found to be downregulated in several types of tumors, including breast, lung, and colon cancer, and its loss has been associated with poor prognosis. In autoimmune disorders, such as systemic lupus erythematosus (SLE), TAX1BP1 has been show…	GO:1905161 protein localization to phagocytic vesicle;GO:0034144 negative regulation of toll-like receptor 4 signaling pathway;GO:0034143 regulation of toll-like receptor 4 signaling pathway		Predicted intracellular proteins	Cytosol (Approved); Additional: Nucleoplasm				0	0	0	0	0	0	0	1	0	0	0	0	0	0	0	1	0	0	0	0
KIAA2026	158358	gene_synonym	H. sapiens	158358	H. sapiens	BRD10	bromodomain containing 10	As an AI language model, I do not have access to the latest scientific research and updates. However, based on the available Gene Summary, KIAA2026 is a human gene that encodes a protein involved in the regulation of cell division and proliferation. It is also associated with the development of certain cancers, including breast and ovarian cancer. The function of this gene is not fully understood…	There is limited information available on the disease implications and targeted drug discovery efforts for KIAA2026. However, studies have shown that mutations in this gene are associated with an increased risk of developing breast and ovarian cancer. As such, KIAA2026 may serve as a potential therapeutic target for the treatment of these cancers. Currently, there are no drugs on the market that …			Predicted intracellular proteins	Cytosol;Vesicles (Approved); Additional: Nucleoplasm				0	0	0	0	0	0	0	0	0	0	0	0	0	0	0	0	0	0	0	0
MTDH	92140	symbol	H. sapiens	92140	H. sapiens	MTDH	metadherin	MTDH, also known as metadherin, is a human gene that plays a role in various cellular processes, including intracellular signal transduction and regulation of transcription. It has been found to have binding activity with NF-kappaB and double-stranded RNA, as well as transcription coactivator activity. MTDH is located in the endoplasmic reticulum, nuclear lumen, and perinuclear region of the cyto…	MTDH has been found to be overexpressed in various types of cancer, including breast, lung, and liver cancer. In hepatocellular carcinoma, MTDH has been shown to promote tumor growth and metastasis. Therefore, MTDH has been identified as a potential therapeutic target for cancer treatment. Several small molecule inhibitors of MTDH have been developed and tested in preclinical studies, including A…	GO:0031663 lipopolysaccharide-mediated signaling pathway;GO:0051092 positive regulation of NF-kappaB transcription factor activity;GO:0010508 positive regulation of autophagy		Predicted intracellular proteins	Endoplasmic reticulum (Enhanced)		(M66)PID MYC ACTIV PATHWAY		0	0	0	0	0	0	1	0	0	0	0	0	0	0	0	0	0	0	0	0
FOXP1	27086	symbol	H. sapiens	27086	H. sapiens	FOXP1	forkhead box P1	FOXP1 is a gene that belongs to the forkhead box transcription factor family. This gene plays a crucial role in regulating tissue- and cell type-specific gene transcription during development and adulthood. FOXP1 protein contains both DNA-binding and protein-protein binding domains. It is believed to act as a tumor suppressor gene as it is lost in several tumor types and maps to a chromosomal reg…	FOXP1 has been implicated in several diseases, including autism spectrum disorder, intellectual disability, and cancer. In cancer, FOXP1 has been shown to play a role in tumor progression and metastasis, and its overexpression has been associated with poor prognosis in several cancer types, including breast, lung, and gastric cancer. Targeted drug discovery efforts have focused on developing smal…	GO:0032745 positive regulation of interleukin-21 production;GO:1901300 positive regulation of hydrogen peroxide-mediated programmed cell death;GO:1901509 regulation of endothelial tube morphogenesis		Disease related genes; Transcription factors:Helix-turn-helix domains; Cancer-related genes; Predicted intracellular proteins	Nucleoplasm (Supported)				1	0	0	0	0	0	0	1	0	0	0	0	0	0	1	1	0	1	0	0
CEP170	9859	symbol	H. sapiens	9859	H. sapiens	CEP170	centrosomal protein 170	CEP170 is a gene that encodes a protein that is a component of the centrosome, an organelle that organizes microtubules in animal cells. During interphase, the protein localizes to the sub-distal appendages of mature centrioles, which help organize centrosomes. During mitosis, the protein associates with spindle microtubules near the centrosomes. The protein interacts with and is phosphorylated b…	There is limited information available on the disease implications of CEP170 mutations. However, recent studies have suggested that mutations in CEP170 may be associated with microcephaly, a neurodevelopmental disorder characterized by a smaller than normal head size and intellectual disability. Additionally, CEP170 has been implicated in the development and progression of several types of cancer…			Predicted intracellular proteins	Basal body;Centrosome (Supported); Additional: Cytosol				0	0	0	0	0	0	0	0	0	0	0	0	0	0	0	0	0	0	0	0
BTBD7	55727	symbol	H. sapiens	55727	H. sapiens	BTBD7	BTB domain containing 7	BTBD7 is a human gene that is predicted to play a role in the regulation of branching during salivary gland morphogenesis. It is also predicted to be located in the nucleus. The gene's function and potential involvement in human health and disease are still being studied.	There is limited information available on the disease implications of BTBD7. However, some studies have suggested that mutations in this gene may be associated with certain types of cancer, including breast cancer and lung cancer. Targeted drug discovery efforts for BTBD7 are still in the early stages, and there are currently no drugs on the market that specifically target this gene. However, the…	GO:0060693 regulation of branching involved in salivary gland morphogenesis;GO:0060688 regulation of morphogenesis of a branching structure;GO:1905330 regulation of morphogenesis of an epithelium		Predicted intracellular proteins	Focal adhesion sites (Approved)				0	0	0	0	0	0	0	0	0	0	0	0	0	0	0	0	0	0	0	0
FNIP1	96459	symbol	H. sapiens	96459	H. sapiens	FNIP1	folliculin interacting protein 1	FNIP1 is a gene that encodes a protein that interacts with the tumor suppressor protein folliculin and AMP-activated protein kinase (AMPK). This protein plays a role in regulating cellular metabolism and nutrient sensing by modulating the AMPK and target of rapamycin signaling pathways. FNIP1 has a closely related paralog that encodes a protein with similar binding activities. Both proteins also …	Research on FNIP1 is still in its early stages, and there is limited information available on its disease implications and targeted drug discovery efforts. However, studies have suggested that FNIP1 may play a role in the development of certain cancers, including renal cell carcinoma and lung adenocarcinoma. Targeting FNIP1 and its associated pathways may therefore have potential therapeutic impl…	GO:0002904 positive regulation of B cell apoptotic process;GO:1905672 negative regulation of lysosome organization;GO:2000973 regulation of pro-B cell differentiation		Disease related genes; Predicted intracellular proteins					1	1	0	0	0	0	1	1	0	1	0	0	0	0	1	0	1	1	0	0
RAB7A	7879	symbol	H. sapiens	7879	H. sapiens	RAB7A	RAB7A, member RAS oncogene family	RAB7A is a member of the RAB family of small GTP-binding proteins that regulate vesicular transport in exocytic/endocytic pathways. It specifically regulates vesicle traffic in late endosomes and from late endosomes to lysosomes. RAB7A is also involved in the cellular vacuolation of the VacA cytotoxin of Helicobacter pylori. Mutations in RAB7A have been linked to some forms of Charcot-Marie-Tooth…	Mutations in RAB7A have been linked to some forms of Charcot-Marie-Tooth (CMT) type 2 neuropathies. CMT is a group of inherited peripheral neuropathies that affect motor and sensory nerves, leading to muscle weakness and atrophy, as well as sensory loss. There are currently no targeted drug discovery efforts specifically for RAB7A mutations in CMT, but there are ongoing efforts to develop treatme…	GO:0007174 epidermal growth factor catabolic process;GO:1904979 negative regulation of endosome organization;GO:1905365 regulation of intralumenal vesicle formation		Predicted intracellular proteins; Transporters; Human disease related genes:Nervous system diseases:Neurodegenerative diseases; Potential drug targets; Disease related genes; ENZYME proteins:Hydrolases; Enzymes	Lysosomes;Primary cilium transition zone (Approved)	Guanosine-5'-Diphosphate	(M210)PID IL8 CXCR2 PATHWAY; (M142)PID AJDISS 2PATHWAY; (M54)PID IL12 2PATHWAY		0	0	0	0	1	0	1	0	0	0	0	0	1	1	0	0	1	0	0	0
BAZ1A	11177	symbol	H. sapiens	11177	H. sapiens	BAZ1A	bromodomain adjacent to zinc finger domain 1A	The BAZ1A gene encodes the accessory subunit of the ATP-dependent chromatin assembly factor (ACF), which is a member of the ISWI family of chromatin remodeling complexes. This gene is responsible for regulating the structure of chromatin, which is the complex of DNA and proteins that make up chromosomes. The BAZ1A protein is involved in the assembly of chromatin during DNA replication and repair.…	Mutations in the BAZ1A gene have been associated with various diseases, including cancer and developmental disorders. In particular, BAZ1A has been found to be overexpressed in several types of cancer, including breast, lung, and colorectal cancer. This overexpression has been linked to increased tumor growth and metastasis. As a result, BAZ1A has become a target for drug discovery efforts aimed …	GO:0031445 regulation of heterochromatin formation;GO:1902275 regulation of chromatin organization;GO:0045740 positive regulation of DNA replication		Predicted intracellular proteins					0	0	0	0	0	0	0	0	0	0	0	0	0	0	0	0	0	0	0	0
CUL1	8454	symbol	H. sapiens	8454	H. sapiens	CUL1	cullin 1	CUL1, also known as cullin 1, is a gene that is predicted to have the ability to bind to ubiquitin protein ligase and transfer ubiquitin to proteins. It is involved in the process of protein catabolism through the proteasome and protein ubiquitination. CUL1 is located in the plasma membrane and is part of two ubiquitin ligase complexes, the Parkin-FBXW7-Cul1 complex and the SCF ubiquitin ligase c…	CUL1 has been implicated in various diseases, including cancer, neurodegenerative disorders, and viral infections. In cancer, CUL1 is often overexpressed and contributes to the degradation of tumor suppressor proteins, leading to uncontrolled cell growth and proliferation. Targeting CUL1 has been explored as a potential therapeutic strategy for cancer treatment. For example, MLN4924, a small mole…	GO:0031146 SCF-dependent proteasomal ubiquitin-dependent protein catabolic process;GO:0006513 protein monoubiquitination;GO:0000082 G1/S transition of mitotic cell cycle		Cancer-related genes:Mutational cancer driver genes; Predicted intracellular proteins	Cytosol;Nucleoplasm (Approved); Additional: Nucleoli		(M31)PID BETA CATENIN DEG PATHWAY; (M17)PID NOTCH PATHWAY; (M223)PID BETA CATENIN NUC PATHWAY	(M5903)HALLMARK NOTCH SIGNALING; (M5895)HALLMARK WNT BETA CATENIN SIGNALING; (M5901)HALLMARK G2M CHECKPOINT	0	0	0	1	1	0	0	0	0	0	0	0	0	0	1	0	0	0	0	0
BABAM2	9577	symbol	H. sapiens	9577	H. sapiens	BABAM2	BRISC and BRCA1 A complex member 2	BABAM2 is a gene that encodes a protein that interacts with tumor necrosis factor-receptor-1 and acts as an adapter in several protein complexes, including the BRCA1-A complex and the BRISC complex. The BRCA1-A complex has ubiquitinase activity and targets sites of double strand DNA breaks, while the BRISC complex exhibits deubiquitinase activity and is involved in mitotic spindle assembly. This …	Research on BABAM2 has shown its involvement in several types of cancer, including breast, ovarian, and lung cancer. Its upregulation in these cancers suggests that it may play a role in tumor growth and progression. As a result, BABAM2 has become a target for drug discovery efforts aimed at developing therapies for these cancers. One approach to targeting BABAM2 is through the development of sma…	GO:2000001 regulation of DNA damage checkpoint;GO:0070536 protein K63-linked deubiquitination;GO:0007095 mitotic G2 DNA damage checkpoint signaling		Predicted intracellular proteins	Cytosol (Supported)				0	0	0	0	1	0	0	1	0	0	0	0	0	0	0	0	0	0	0	0
BTAF1	9044	symbol	H. sapiens	9044	H. sapiens	BTAF1	B-TFIID TATA-box binding protein associated factor 1	BTAF1 is a gene that encodes a TAF protein, which is a component of the B-TFIID complex that is necessary for the initiation of gene transcription by RNA polymerase II. The TAF protein has ATPase activity that helps to release the TATA box-binding protein (TBP) from DNA, allowing it to bind to other TATA boxes or TATA-less promoters. This gene is important for regulating gene expression and mutat…	Mutations in the BTAF1 gene have been associated with various diseases, including cancer and developmental disorders. In particular, BTAF1 has been found to be overexpressed in several types of cancer, including breast, lung, and ovarian cancer. This overexpression has been linked to increased tumor growth and poor patient prognosis. As a result, there has been interest in developing drugs that t…	GO:0035562 negative regulation of chromatin binding;GO:0035561 regulation of chromatin binding;GO:0051100 negative regulation of binding		Predicted intracellular proteins	Nucleoplasm (Supported); Additional: Vesicles				0	0	0	0	0	0	0	0	0	0	0	0	0	0	0	0	0	0	0	0
DAPK1	1612	symbol	H. sapiens	1612	H. sapiens	DAPK1	death associated protein kinase 1	DAPK1, or death-associated protein kinase 1, is a gene that encodes a unique 160-kD calmodulin dependent serine-threonine kinase. It carries 8 ankyrin repeats and 2 putative P-loop consensus sites and is a positive mediator of gamma-interferon induced programmed cell death. DAPK1 is a candidate tumor suppressor gene and has multiple transcript variants due to alternative splicing.	DAPK1 has been implicated in various diseases, including cancer, Alzheimer's disease, and cardiovascular disease. In cancer, DAPK1 is often downregulated or silenced, leading to increased cell survival and resistance to chemotherapy. Therefore, there have been efforts to develop drugs that can activate DAPK1 and induce cell death in cancer cells. One example is the drug ONC201, which has shown pr…	GO:1904094 positive regulation of autophagic cell death;GO:1904092 regulation of autophagic cell death;GO:0071447 cellular response to hydroperoxide	yes	Human disease related genes:Cancers:Cancers of the urinary system; ENZYME proteins:Transferases; Kinases:CAMK Ser/Thr protein kinases; Enzymes; Cancer-related genes:Candidate cancer biomarkers	Centrosome (Approved)	5,6-Dihydro-Benzo[H]Cinnolin-3-Ylamine; Phosphoaminophosphonic Acid-Adenylate Ester; 6-(3-AMINOPROPYL)-4,9-DIMETHYLPYRROLO[3,4-C]CARBAZOLE-1,3(2H,6H)-DIONE; Fostamatinib	(M108)PID NETRIN PATHWAY; (M161)PID IFNG PATHWAY		0	1	0	0	0	0	1	0	1	0	0	0	0	0	1	0	0	0	0	1
NCOA1	8648	symbol	H. sapiens	8648	H. sapiens	NCOA1	nuclear receptor coactivator 1	NCOA1, also known as nuclear receptor coactivator 1, is a gene that encodes a protein that acts as a transcriptional coactivator for steroid and nuclear hormone receptors. It belongs to the p160/steroid receptor coactivator family and has histone acetyltransferase activity, a nuclear localization signal, and bHLH and PAS domains. The protein directly binds to nuclear receptors and stimulates tran…	NCOA1 has been implicated in several diseases, including breast cancer, prostate cancer, and endometrial cancer. In breast cancer, NCOA1 is overexpressed and promotes tumor growth by enhancing estrogen receptor signaling. In prostate cancer, NCOA1 is involved in androgen receptor signaling and is associated with resistance to androgen deprivation therapy. In endometrial cancer, NCOA1 is involved …	GO:0000409 regulation of transcription by galactose;GO:0000411 positive regulation of transcription by galactose;GO:0000431 regulation of transcription from RNA polymerase II promoter by galactose		Transcription factors:Basic domains; Predicted intracellular proteins; Cancer-related genes; ENZYME proteins:Transferases; Disease related genes; Enzymes	Nucleoplasm (Enhanced); Additional: Cytosol;Plasma membrane	Genistein; Corticosterone; Prinaberel; ERB-196; (2S)-3-(1-{[2-(2-CHLOROPHENYL)-5-METHYL-1,3-OXAZOL-4-YL]METHYL}-1H-INDOL-5-YL)-2-ETHOXYPROPANOIC ACID; [5-HYDROXY-2-(4-HYDROXYPHENYL)-1-BENZOFURAN-7-YL]ACETONITRILE; 2-(5-HYDROXY-NAPHTHALEN-1-YL)-1,3-BENZOOXAZOL-6-OL; TO-901317; 1-CHLORO-6-(4-HYDROXYPHENYL)-2-NAPHTHOL; 4-(4-HYDROXYPHENYL)-1-NAPHTHALDEHYDE OXIME; 5-HYDROXY-2-(4-HYDROXYPHENYL)-1-BENZO…	(M119)PID ERB GENOMIC PATHWAY; (M162)PID RXR VDR PATHWAY; (M207)PID RETINOIC ACID PATHWAY		0	0	0	0	0	0	0	0	0	1	0	0	0	0	1	0	0	0	0	0
ACER3	55331	symbol	H. sapiens	55331	H. sapiens	ACER3	alkaline ceramidase 3	ACER3 is a human gene that encodes for alkaline ceramidase 3, an enzyme that plays a role in sphingolipid metabolism and myelination. It has N-acylsphingosine amidohydrolase activity and metal ion binding activity. ACER3 is an integral component of the Golgi membrane and endoplasmic reticulum membrane. It is involved in positive regulation of cell population proliferation. ACER3 is also a biomark…	There is limited information available on targeted drug discovery efforts for ACER3. However, the enzyme has been identified as a potential therapeutic target for the treatment of various diseases, including cancer and neurological disorders. In hepatocellular carcinoma, ACER3 has been shown to be upregulated, and its inhibition has been suggested as a potential therapeutic strategy. In multiple …	GO:0006671 phytosphingosine metabolic process;GO:0071602 phytosphingosine biosynthetic process;GO:0046512 sphingosine biosynthetic process		Human disease related genes:Congenital disorders of metabolism:Congenital disorders of lipid/glycolipid metabolism; Potential drug targets; Disease related genes; ENZYME proteins:Hydrolases; Enzymes					0	0	0	0	0	0	0	0	0	0	0	0	0	0	0	0	0	0	0	0
RAP1A	5906	symbol	H. sapiens	5906	H. sapiens	RAP1A	RAP1A, member of RAS oncogene family	RAP1A is a small GTPase protein that belongs to the Ras family of oncogenes. Its activity and conformational state are dependent on whether it is bound to GTP or GDP. The protein is activated by guanine nucleotide exchange factors (GEFs) and inactivated by GTPase-activating proteins (GAPs). The balance of intracellular levels of GEFs and GAPs affects the activation status of RAP1A. The protein re…	Research has shown that RAP1A may play a role in various diseases, including cancer, cardiovascular disease, and neurological disorders. In cancer, RAP1A has been found to be overexpressed in several types of tumors, including breast, lung, and pancreatic cancer. Targeting RAP1A has been explored as a potential therapeutic strategy for cancer treatment. For example, a study found that inhibiting …	GO:2000301 negative regulation of synaptic vesicle exocytosis;GO:0032486 Rap protein signal transduction;GO:2001214 positive regulation of vasculogenesis		ENZYME proteins:Hydrolases; Enzymes; Predicted intracellular proteins; RAS pathway related proteins			(M69)PID REELIN PATHWAY; (M72)PID NECTIN PATHWAY; (M233)PID EPO PATHWAY		0	1	1	1	1	0	0	0	0	1	0	0	1	0	0	0	0	0	0	1
PPP1R12A	4659	symbol	H. sapiens	4659	H. sapiens	PPP1R12A	protein phosphatase 1 regulatory subunit 12A	PPP1R12A is a gene that encodes for the myosin-binding subunit (MBS) of myosin phosphatase, which is responsible for regulating the interaction between actin and myosin downstream of the guanosine triphosphatase Rho. Rho is involved in myosin light chain (MLC) phosphorylation, which leads to the contraction of smooth muscle and the interaction of actin and myosin in nonmuscle cells. The active fo…	PPP1R12A has been implicated in various diseases, including hypertension, asthma, and cancer. In hypertension, increased RhoA activity and MLC phosphorylation lead to increased vascular smooth muscle contraction and vasoconstriction, contributing to elevated blood pressure. In asthma, RhoA activation and MLC phosphorylation lead to airway smooth muscle contraction and bronchoconstriction. In canc…	GO:0006470 protein dephosphorylation;GO:0007098 centrosome cycle;GO:0031023 microtubule organizing center organization		Disease related genes; Predicted intracellular proteins; Human disease related genes:Congenital malformations:Other congenital malformations	Actin filaments;Cytosol (Supported); Additional: Nucleoli;Plasma membrane		(M71)PID ILK PATHWAY; (M12)PID RHOA PATHWAY; (M129)PID PLK1 PATHWAY		0	0	0	0	0	0	0	0	0	1	0	0	0	1	0	0	0	0	0	0
MBD5	55777	symbol	H. sapiens	55777	H. sapiens	MBD5	methyl-CpG binding domain protein 5	MBD5 is a gene that encodes a protein belonging to the methyl-CpG-binding domain (MBD) family. The MBD is a region of about 70 residues that is required for a protein to bind specifically to methylated DNA. The MBD5 protein also contains a PWWP domain, which is found in many proteins involved in cell division, growth, and differentiation. Mutations in this gene cause an autosomal dominant type of…	There are currently no targeted drug discovery efforts for MBD5-related disorders, as the underlying mechanisms of the disease are not yet fully understood. However, there are ongoing efforts to develop therapies for the symptoms associated with these disorders, such as seizures and intellectual disabilities. Some examples of drugs used to treat these symptoms include antiepileptic drugs like val…	GO:0060399 positive regulation of growth hormone receptor signaling pathway;GO:0060398 regulation of growth hormone receptor signaling pathway;GO:0040014 regulation of multicellular organism growth		Disease related genes; Human disease related genes:Other diseases:Mental and behavioural disorders; Predicted intracellular proteins	Midbody;Nucleoplasm (Supported)				0	0	0	0	0	0	0	0	0	0	0	0	0	0	0	0	0	0	0	0
ZNF148	7707	symbol	H. sapiens	7707	H. sapiens	ZNF148	zinc finger protein 148	ZNF148 is a gene that encodes a zinc finger DNA binding protein belonging to the Kruppel family. The protein activates transcription of certain genes, including T-cell receptor and intestinal alkaline phosphatase genes, while repressing others, such as ornithine decarboxylase, vimentin, gastrin, stomelysin, and enolase genes. Increased expression of this gene has been linked to decreased survival…	There is limited information available on targeted drug discovery efforts for ZNF148. However, increased expression of this gene has been linked to decreased survival rates in colorectal cancer patients, suggesting that targeting ZNF148 may have therapeutic potential in this disease. Additionally, mutations in ZNF148 have been associated with developmental delays, hypoplastic corpus callosum, and…	GO:0021762 substantia nigra development;GO:0006968 cellular defense response;GO:0048857 neural nucleus development		Disease related genes; Transcription factors:Zinc-coordinating DNA-binding domains; Predicted intracellular proteins; Human disease related genes:Congenital malformations:Other congenital malformations	Nucleoplasm (Supported); Additional: Golgi apparatus				0	0	0	0	0	0	0	0	0	0	0	0	0	0	0	0	0	0	0	0
[truncated: 173 more rows]

## Sheet: Cluster 0
GroupID	Category	Term	Description	LogP	Log(q-value)	Genes	Symbols	InTerm_InList	Member_sets
[truncated: 402 more rows]

## Sheet: Cluster 1
GroupID	Category	Term	Description	LogP	Log(q-value)	Genes	Symbols	InTerm_InList	Member_sets
[truncated: 352 more rows]

## Sheet: Cluster 2
GroupID	Category	Term	Description	LogP	Log(q-value)	Genes	Symbols	InTerm_InList	Member_sets
[truncated: 325 more rows]

## Sheet: Cluster 3
GroupID	Category	Term	Description	LogP	Log(q-value)	Genes	Symbols	InTerm_InList	Member_sets
[truncated: 270 more rows]
