# Supplementary material for: A streamlined and comprehensive protocol for the generation and multi-omic analysis of human monocyte-derived macrophages
Source: BMC Biotechnol. 2025 Dec 29;25:141. doi: 10.1186/s12896-025-01071-4 (PMC12752039; doi:10.1186/s12896-025-01071-4)
Supplement: Supplementary file 5 — Supplementary Material 5 [file 12896_2025_1071_MOESM5_ESM.xlsx]

## Sheet: Annotation
MyList	Gene ID	Type	Tax ID	Homologene Gene ID	Homologene Gene Tax ID	Gene Symbol	Description	Protein Functions (ChatGPT)	Disease & Drugs (ChatGPT)	Biological Process (GO)	Kinase Class (UniProt)	Protein Function (Protein Atlas)	Subcellular Location (Protein Atlas)	Drug (DrugBank)	Canonical Pathways_x000D_	Hallmark Gene Sets_x000D_	R-HSA-1280215 Cytokine Signaling in Immune s	GO:0071345 cellular response to cytokine	GO:0045087 innate immune response	GO:0009617 response to bacterium	GO:0006954 inflammatory response	GO:0032103 positive regulation of respons	GO:0001775 cell activation	WP5115 Network map of SARS CoV 2 sign	hsa04060 Cytokine-cytokine receptor int	M5885 NABA MATRISOME ASSOCIATED	GO:0050865 regulation of cell activation	R-HSA-913531 Interferon Signaling	GO:0043068 positive regulation of program	GO:0002697 regulation of immune effector	hsa04668 TNF signaling pathway	WP5039 SARS CoV 2 innate immunity eva	GO:0002683 negative regulation of immune	GO:0034341 response to type II interferon	GO:0042325 regulation of phosphorylation	hsa04630 JAK-STAT signaling pathway
IDO1	3620	symbol	H. sapiens	3620	H. sapiens	IDO1	indoleamine 2,3-dioxygenase 1	IDO1 is a gene that encodes for the enzyme indoleamine 2,3-dioxygenase 1. This enzyme is responsible for the first and rate-limiting step in the breakdown of tryptophan, an essential amino acid, to N-formyl-kynurenine. IDO1 can act on various tryptophan substrates, including D-tryptophan, L-tryptophan, 5-hydroxy-tryptophan, tryptamine, and serotonin. The enzyme is believed to play a role in sever…	IDO1 has been implicated in various diseases, including cancer, autoimmune disorders, and infectious diseases. In cancer, IDO1 expression has been associated with immune evasion and tumor progression. Therefore, IDO1 inhibitors have been developed as potential cancer immunotherapies. Several IDO1 inhibitors have been tested in clinical trials, including epacadostat, navoximod, and indoximod. Howe…	GO:0034275 kynurenic acid metabolic process;GO:0034276 kynurenic acid biosynthetic process;GO:0036269 swimming behavior		Enzymes; ENZYME proteins:Oxidoreductases; Predicted intracellular proteins; Cancer-related genes:Candidate cancer biomarkers	Microtubules (Approved); Additional: Primary cilium	Nitric Oxide; Cannabidiol; Medical Cannabis; Nabiximols		(M5913)HALLMARK INTERFERON GAMMA RESPONSE	0.0	0.0	0.0	1.0	1.0	1.0	1.0	0.0	0.0	0.0	1.0	0.0	1.0	0.0	0.0	0.0	1.0	0.0	0.0	0.0
MT1H	4496	symbol	H. sapiens	4496	H. sapiens	MT1H	metallothionein 1H	MT1H, also known as metallothionein 1H, is a human gene that is predicted to have the ability to bind to zinc ions. It is involved in the cellular response to both cadmium and zinc ions. MT1H is expected to be active in both the cytoplasm and nucleus of cells. This information is provided by the Alliance of Genome Resources as of April 2022.	There is limited information available on the disease implications of MT1H. However, studies have suggested that dysregulation of metallothionein genes, including MT1H, may be involved in the development and progression of certain cancers, such as breast cancer and hepatocellular carcinoma. Additionally, MT1H has been implicated in neurodegenerative diseases, such as Alzheimer's disease and Parki…	GO:0010273 detoxification of copper ion;GO:1990169 stress response to copper ion;GO:0097501 stress response to metal ion		Predicted intracellular proteins					0.0	0.0	0.0	0.0	0.0	0.0	0.0	0.0	0.0	0.0	0.0	0.0	0.0	0.0	0.0	0.0	0.0	0.0	0.0	0.0
AC007991.4						None	None	None	None	None	None	None	None	None	None	None	nan	nan	nan	nan	nan	nan	nan	nan	nan	nan	nan	nan	nan	nan	nan	nan	nan	nan	nan	nan
OR2I1P	442197	gene_synonym	H. sapiens	442197	H. sapiens	OR2I1	olfactory receptor family 2 subfamily I member 1 (gene/pseudogene)	OR2I1P is a pseudogene that belongs to the olfactory receptor family 2 subfamily I member 1. Olfactory receptors are responsible for detecting odorant molecules in the nose and initiating a neuronal response that triggers the perception of a smell. These receptors are members of a large family of G-protein-coupled receptors and share a 7-transmembrane domain structure with many neurotransmitter a…	There is currently no known disease implication associated with OR2I1P, as it is a pseudogene and does not produce a functional protein. Therefore, there are no targeted drug discovery efforts or drugs on the market that specifically target this gene. However, research on olfactory receptors in general has shown potential for drug discovery in various fields, including cancer, neurological disord…	GO:0050911 detection of chemical stimulus involved in sensory perception of smell;GO:0007608 sensory perception of smell;GO:0050907 detection of chemical stimulus involved in sensory perception							0.0	0.0	0.0	0.0	0.0	0.0	0.0	0.0	0.0	0.0	0.0	0.0	0.0	0.0	0.0	0.0	0.0	0.0	0.0	0.0
CXCL9	4283	symbol	H. sapiens	4283	H. sapiens	CXCL9	C-X-C motif chemokine ligand 9	CXCL9 is a gene that encodes a protein involved in immunoregulatory and inflammatory processes. It belongs to a chemokine superfamily and is thought to be involved in T cell trafficking. The protein encoded by CXCL9 binds to C-X-C motif chemokine 3 and acts as a chemoattractant for lymphocytes but not for neutrophils. This antimicrobial gene plays an important role in the immune system's response…	CXCL9 has been implicated in various diseases, including autoimmune disorders, infectious diseases, and cancer. In autoimmune disorders such as rheumatoid arthritis and multiple sclerosis, CXCL9 is upregulated and contributes to the recruitment of immune cells to the site of inflammation. In infectious diseases such as tuberculosis and viral infections, CXCL9 is involved in the recruitment of imm…	GO:1901741 positive regulation of myoblast fusion;GO:1901739 regulation of myoblast fusion;GO:0060143 positive regulation of syncytium formation by plasma membrane fusion		Predicted secreted proteins; Human disease related genes:Immune system diseases:Allergies and autoimmune diseases; Cancer-related genes:Candidate cancer biomarkers			(M196)PID IL23 PATHWAY; (M222)PID CXCR3 PATHWAY; (M5883)NABA SECRETED FACTORS	(M5897)HALLMARK IL6 JAK STAT3 SIGNALING; (M5913)HALLMARK INTERFERON GAMMA RESPONSE; (M5932)HALLMARK INFLAMMATORY RESPONSE	0.0	1.0	1.0	1.0	1.0	0.0	0.0	1.0	1.0	1.0	0.0	1.0	0.0	0.0	0.0	1.0	0.0	0.0	0.0	0.0
MT1G	4495	symbol	H. sapiens	4495	H. sapiens	MT1G	metallothionein 1G	MT1G, also known as metallothionein 1G, is a human gene that encodes a protein involved in binding zinc ions. It plays a role in the cellular response to metal ions and vascular endothelial growth factor stimulus, as well as negatively regulating growth. The protein is located in both the cytoplasm and nucleus of cells.	Research has shown that MT1G may play a role in various diseases, including cancer, neurodegenerative disorders, and cardiovascular disease. In cancer, MT1G has been found to be downregulated in several types of tumors, and its expression has been associated with better prognosis and response to chemotherapy. Targeted drug discovery efforts have focused on developing drugs that can modulate the e…	GO:0042117 monocyte activation;GO:0010273 detoxification of copper ion;GO:1990169 stress response to copper ion		Predicted intracellular proteins; Cancer-related genes:Candidate cancer biomarkers					0.0	0.0	0.0	0.0	0.0	0.0	1.0	0.0	0.0	0.0	0.0	0.0	0.0	0.0	0.0	0.0	0.0	0.0	0.0	0.0
CXCL10	3627	symbol	H. sapiens	3627	H. sapiens	CXCL10	C-X-C motif chemokine ligand 10	CXCL10 is a gene that encodes a chemokine, which is a type of protein that helps to regulate immune responses. Specifically, CXCL10 is a ligand for the CXCR3 receptor, and when it binds to this receptor, it can stimulate the migration of monocytes, natural killer cells, and T-cells. Additionally, CXCL10 can modulate the expression of adhesion molecules. This gene may also play a role in regulatin…	CXCL10 has been implicated in a variety of diseases, including autoimmune disorders, infectious diseases, and cancer. In autoimmune disorders such as multiple sclerosis and rheumatoid arthritis, CXCL10 has been shown to be upregulated and may contribute to the recruitment of immune cells to the site of inflammation. In infectious diseases such as HIV and hepatitis C, CXCL10 is induced by viral in…	GO:1901740 negative regulation of myoblast fusion;GO:0034242 negative regulation of syncytium formation by plasma membrane fusion;GO:1901509 regulation of endothelial tube morphogenesis		Predicted secreted proteins; Human disease related genes:Immune system diseases:Allergies and autoimmune diseases; Cancer-related genes:Candidate cancer biomarkers		N-Methylleucine; Eldelumab; Clove oil	(M222)PID CXCR3 PATHWAY; (M5883)NABA SECRETED FACTORS; (M5885)NABA MATRISOME ASSOCIATED	(M5897)HALLMARK IL6 JAK STAT3 SIGNALING; (M5911)HALLMARK INTERFERON ALPHA RESPONSE; (M5947)HALLMARK IL2 STAT5 SIGNALING	1.0	1.0	1.0	1.0	1.0	1.0	1.0	1.0	1.0	1.0	0.0	1.0	0.0	0.0	1.0	1.0	0.0	0.0	0.0	0.0
CCL19	6363	symbol	H. sapiens	6363	H. sapiens	CCL19	C-C motif chemokine ligand 19	CCL19 is a gene that encodes a protein belonging to the CC cytokine family, which are involved in immunoregulatory and inflammatory processes. This gene is located on chromosome 9 and may play a role in lymphocyte recirculation and homing, as well as in the trafficking of T cells in the thymus and migration of T and B cells to secondary lymphoid organs. The protein encoded by CCL19 specifically b…	CCL19 has been implicated in various diseases, including autoimmune disorders, cancer, and infectious diseases. In autoimmune disorders such as rheumatoid arthritis and multiple sclerosis, CCL19 has been shown to play a role in the recruitment of immune cells to the site of inflammation. In cancer, CCL19 has been found to promote tumor growth and metastasis by attracting immune cells that can sup…	GO:2000549 positive regulation of dendritic cell dendrite assembly;GO:0002408 myeloid dendritic cell chemotaxis;GO:2000547 regulation of dendritic cell dendrite assembly		Predicted secreted proteins; Cancer-related genes:Candidate cancer biomarkers			(M5883)NABA SECRETED FACTORS; (M5885)NABA MATRISOME ASSOCIATED; (M5889)NABA MATRISOME	(M5950)HALLMARK ALLOGRAFT REJECTION	1.0	1.0	1.0	0.0	1.0	1.0	1.0	0.0	1.0	1.0	1.0	0.0	0.0	1.0	1.0	1.0	0.0	0.0	1.0	0.0
MT1M	4499	symbol	H. sapiens	4499	H. sapiens	MT1M	metallothionein 1M	MT1M is a gene that belongs to the metallothionein superfamily, specifically the type 1 family. Metallothioneins are proteins that contain a high number of cysteine residues, which can bind to heavy metals. The expression of MT1M is regulated by both heavy metals and glucocorticoids.	MT1M has been implicated in various diseases, including cancer, neurodegenerative disorders, and metal toxicity. In cancer, MT1M has been shown to play a role in tumor growth and resistance to chemotherapy. Targeting MT1M with small molecule inhibitors has been explored as a potential therapeutic strategy for cancer treatment. One example is the drug Tetrathiomolybdate, which has been shown to in…	GO:0010273 detoxification of copper ion;GO:1990169 stress response to copper ion;GO:0097501 stress response to metal ion		Predicted intracellular proteins					0.0	0.0	0.0	0.0	0.0	0.0	0.0	0.0	0.0	0.0	0.0	0.0	0.0	0.0	0.0	0.0	0.0	0.0	0.0	0.0
ACOD1	730249	symbol	H. sapiens	730249	H. sapiens	ACOD1	aconitate decarboxylase 1	ACOD1 is a human gene that encodes for a protein called aconitate decarboxylase 1. This protein is involved in enabling aconitate decarboxylase activity, which is important for various biological processes such as defense response, positive regulation of antimicrobial humoral response, and tolerance induction to lipopolysaccharide. ACOD1 is predicted to be active in the mitochondrion, which is an…	There is limited information available on the disease implications of ACOD1. However, recent studies have suggested that dysregulation of ACOD1 expression may be associated with various diseases such as cancer, neurodegenerative disorders, and metabolic disorders. Targeted drug discovery efforts for ACOD1 are still in the early stages, but there is potential for developing drugs that modulate its…	GO:0072573 tolerance induction to lipopolysaccharide;GO:0034136 negative regulation of toll-like receptor 2 signaling pathway;GO:0071393 cellular response to progesterone stimulus		ENZYME proteins:Lyases; Enzymes; Predicted intracellular proteins	Mitochondria (Uncertain); Additional: Nucleoplasm				0.0	1.0	1.0	1.0	1.0	1.0	0.0	0.0	0.0	0.0	0.0	0.0	0.0	0.0	0.0	0.0	1.0	1.0	0.0	0.0
CXCL11	6373	symbol	H. sapiens	6373	H. sapiens	CXCL11	C-X-C motif chemokine ligand 11	CXCL11 is a gene that belongs to the CXC chemokine family, which regulates the movement of leukocytes in the body. This gene encodes a protein that induces a chemotactic response in activated T-cells and is the primary ligand for CXC receptor-3. The gene has four exons and at least three polyadenylation signals, which may reflect cell-specific regulation of expression. Interferon-gamma is a poten…	CXCL11 has been implicated in various diseases, including autoimmune disorders, infectious diseases, and cancer. In autoimmune disorders, CXCL11 has been shown to be upregulated in the synovial fluid of patients with rheumatoid arthritis and in the serum of patients with systemic lupus erythematosus. In infectious diseases, CXCL11 has been found to be involved in the recruitment of T-cells to sit…	GO:0010818 T cell chemotaxis;GO:0048247 lymphocyte chemotaxis;GO:0072678 T cell migration		Predicted secreted proteins; Human disease related genes:Immune system diseases:Allergies and autoimmune diseases			(M222)PID CXCR3 PATHWAY; (M5883)NABA SECRETED FACTORS; (M5885)NABA MATRISOME ASSOCIATED	(M5897)HALLMARK IL6 JAK STAT3 SIGNALING; (M5911)HALLMARK INTERFERON ALPHA RESPONSE; (M5890)HALLMARK TNFA SIGNALING VIA NFKB	0.0	1.0	0.0	0.0	0.0	0.0	0.0	0.0	1.0	1.0	0.0	0.0	0.0	0.0	0.0	1.0	0.0	0.0	0.0	0.0
CCR7	1236	symbol	H. sapiens	1236	H. sapiens	CCR7	C-C motif chemokine receptor 7	CCR7 is a gene that encodes a G protein-coupled receptor, which is expressed in various lymphoid tissues and activates B and T lymphocytes. It is thought to be a mediator of Epstein-Barr virus (EBV) effects on B lymphocytes. CCL19/ECL has been reported to be a specific ligand of this receptor. Signals mediated by this receptor regulate T cell homeostasis in lymph nodes, and may also function in t…	CCR7 has been implicated in various diseases, including cancer, autoimmune disorders, and infectious diseases. In cancer, CCR7 is involved in tumor cell migration and invasion, and its expression has been associated with poor prognosis in several types of cancer, including breast, lung, and pancreatic cancer. Targeting CCR7 has been explored as a potential therapeutic strategy for cancer, and sev…	GO:0038115 chemokine (C-C motif) ligand 19 signaling pathway;GO:2000526 positive regulation of glycoprotein biosynthetic process involved in immunological synapse formation;GO:2000522 positive regulation of immunological synapse formation		CD markers; G-protein coupled receptors:Chemokines and chemotactic factors receptors; G-protein coupled receptors:GPCRs excl olfactory receptors; Cancer-related genes:Candidate cancer biomarkers	Mitochondria (Enhanced)			(M5932)HALLMARK INFLAMMATORY RESPONSE	0.0	1.0	0.0	1.0	1.0	1.0	1.0	0.0	1.0	0.0	1.0	0.0	0.0	0.0	0.0	0.0	0.0	0.0	1.0	0.0
LAMP3	27074	symbol	H. sapiens	27074	H. sapiens	LAMP3	lysosomal associated membrane protein 3	LAMP3, also known as lysosomal associated membrane protein 3, is a gene that plays a role in the function of dendritic cells, which are important in the immune system's response to antigens. Immature dendritic cells capture antigens and differentiate into interdigitating dendritic cells in lymphoid tissues, which then induce primary T-cell responses. LAMP3 is involved in the trafficking of protei…	There are currently no targeted drug discovery efforts specifically focused on LAMP3. However, as mentioned earlier, mutations in LAMP3 have been associated with certain types of cancer, including breast cancer and melanoma. Therefore, drugs that target these cancers may indirectly affect LAMP3. For example, the drug trastuzumab (Herceptin) is used to treat breast cancer that overexpresses the HE…	GO:0035455 response to interferon-alpha;GO:1901799 negative regulation of proteasomal protein catabolic process;GO:1903051 negative regulation of proteolysis involved in protein catabolic process		CD markers; Predicted intracellular proteins	Vesicles (Enhanced)			(M5911)HALLMARK INTERFERON ALPHA RESPONSE; (M5932)HALLMARK INFLAMMATORY RESPONSE	0.0	0.0	1.0	0.0	0.0	0.0	0.0	0.0	0.0	0.0	0.0	0.0	0.0	0.0	0.0	0.0	0.0	0.0	0.0	0.0
C1S	716	symbol	H. sapiens	716	H. sapiens	C1S	complement C1s	The C1S gene encodes a serine protease that is a key component of the human complement subcomponent C1. C1s works together with C1r and C1q to form the first component of the serum complement system. Defects in the C1S gene can lead to selective C1s deficiency.	Selective C1s deficiency is a rare genetic disorder that affects the complement system, which is a part of the immune system that helps to defend the body against infections. Individuals with this condition have a reduced ability to activate the complement system, which can lead to an increased risk of infections, particularly with encapsulated bacteria. There are currently no targeted drug disco…	GO:0006958 complement activation, classical pathway;GO:0002455 humoral immune response mediated by circulating immunoglobulin;GO:0006956 complement activation		Predicted intracellular proteins; FDA approved drug targets:Biotech drugs; Predicted secreted proteins; Human disease related genes:Immune system diseases:Primary immunodeficiency; Peptidases:Serine-type peptidases; Human disease related genes:Congenital malformations:Congenital malformations of skin; Disease related genes; ENZYME proteins:Hydrolases; Enzymes	Nucleoplasm (Approved); Additional: Cytosol	Zinc; 2-(2-Hydroxy-1,1-Dihydroxymethyl-Ethylamino)-Ethanesulfonic Acid; Human C1-esterase inhibitor; Copper; Conestat alfa; Zinc acetate; Zinc chloride; Zinc sulfate, unspecified form		(M5911)HALLMARK INTERFERON ALPHA RESPONSE; (M5946)HALLMARK COAGULATION; (M5913)HALLMARK INTERFERON GAMMA RESPONSE	0.0	0.0	1.0	0.0	0.0	1.0	0.0	1.0	1.0	0.0	0.0	0.0	0.0	0.0	0.0	0.0	0.0	0.0	0.0	0.0
SOCS1	8651	symbol	H. sapiens	8651	H. sapiens	SOCS1	suppressor of cytokine signaling 1	SOCS1 is a gene that belongs to the STAT-induced STAT inhibitor (SSI) family, also known as suppressor of cytokine signaling. It is a cytokine-inducible negative regulator of cytokine signaling, which means that it functions to attenuate cytokine signaling. The expression of this gene can be induced by certain cytokines, including IL2, IL3, erythropoietin (EPO), CSF2/GM-CSF, and interferon (IFN)-…	SOCS1 has been implicated in various diseases, including cancer, autoimmune disorders, and infectious diseases. In cancer, SOCS1 is often downregulated, leading to increased cytokine signaling and tumor growth. Therefore, targeting SOCS1 has been explored as a potential therapeutic strategy for cancer treatment. Several drugs targeting SOCS1 are currently in preclinical development, including sma…	GO:0043377 negative regulation of CD8-positive, alpha-beta T cell differentiation;GO:0042532 negative regulation of tyrosine phosphorylation of STAT protein;GO:0043376 regulation of CD8-positive, alpha-beta T cell differentiation		Disease related genes; Cancer-related genes; Predicted intracellular proteins; Human disease related genes:Immune system diseases:Other immune system diseases	Nucleoplasm (Supported); Additional: Vesicles		(M1718)SIG IL4RECEPTOR IN B LYPHOCYTES; (M161)PID IFNG PATHWAY; (M231)PID KIT PATHWAY	(M5897)HALLMARK IL6 JAK STAT3 SIGNALING; (M5947)HALLMARK IL2 STAT5 SIGNALING; (M5913)HALLMARK INTERFERON GAMMA RESPONSE	1.0	1.0	0.0	0.0	0.0	0.0	1.0	0.0	0.0	0.0	1.0	1.0	0.0	0.0	0.0	1.0	1.0	0.0	1.0	1.0
ANKRD22	118932	symbol	H. sapiens	118932	H. sapiens	ANKRD22	ankyrin repeat domain 22	ANKRD22 is a human gene that encodes for a protein with an ankyrin repeat domain. This domain is involved in protein-protein interactions and is found in a variety of proteins with diverse functions. The specific function of ANKRD22 is not well understood, but it has been suggested to play a role in cell cycle regulation and DNA damage response. Mutations in ANKRD22 have been associated with vari…	There is limited information available on the disease implications of ANKRD22 and targeted drug discovery efforts. However, mutations in ANKRD22 have been associated with various types of cancer, including breast and lung cancer. As such, ANKRD22 may be a potential target for cancer therapy. Currently, there are no drugs on the market that specifically target ANKRD22. However, there are several d…			Predicted intracellular proteins	Nucleoplasm (Approved)				0.0	0.0	0.0	0.0	0.0	0.0	0.0	0.0	0.0	0.0	0.0	0.0	0.0	0.0	0.0	0.0	0.0	0.0	0.0	0.0
HAPLN3	145864	symbol	H. sapiens	145864	H. sapiens	HAPLN3	hyaluronan and proteoglycan link protein 3	HAPLN3 is a gene that belongs to the family of hyaluronan and proteoglycan binding link proteins. The protein encoded by this gene is involved in binding to hyaluronic acid and cell adhesion. Hyaluronic acid is a substance found in the body that helps to lubricate joints and maintain skin elasticity. The function of HAPLN3 in cell adhesion suggests that it may play a role in the development and m…	Research has shown that HAPLN3 may play a role in the development and progression of various diseases, including cancer and osteoarthritis. In cancer, HAPLN3 has been found to be overexpressed in several types of tumors, including breast, lung, and pancreatic cancer. Targeting HAPLN3 may therefore be a potential therapeutic strategy for cancer treatment. In osteoarthritis, HAPLN3 has been shown t…	GO:0001501 skeletal system development;GO:0007155 cell adhesion;GO:0007417 central nervous system development		Predicted secreted proteins	Cytosol;Plasma membrane (Approved)	Hyaluronic acid	(M5882)NABA PROTEOGLYCANS; (M5884)NABA CORE MATRISOME; (M5889)NABA MATRISOME		0.0	0.0	0.0	0.0	0.0	0.0	0.0	0.0	0.0	0.0	0.0	0.0	0.0	0.0	0.0	0.0	0.0	0.0	0.0	0.0
MT2A	4502	symbol	H. sapiens	4502	H. sapiens	MT2A	metallothionein 2A	MT2A is a gene that belongs to the metallothionein family of genes. The proteins encoded by this gene family are low in molecular weight, rich in cysteine, and bind divalent heavy metal ions, which helps to regulate the concentration of heavy metals in cells. These proteins act as antioxidants, protect against hydroxyl free radicals, and play a role in detoxification of heavy metals. MT2A interac…	MT2A has been implicated in various diseases, including cancer, neurodegenerative disorders, and diabetes. Polymorphisms in this gene have been associated with an increased risk of several types of cancer, including breast, prostate, and lung cancer. Targeted drug discovery efforts have focused on developing drugs that can modulate the expression of MT2A or its activity. For example, some studies…	GO:0036015 response to interleukin-3;GO:0036016 cellular response to interleukin-3;GO:0036017 response to erythropoietin		Predicted intracellular proteins		Zinc; Zinc acetate; Zinc chloride; Zinc sulfate, unspecified form	(M167)PID AP1 PATHWAY	(M5891)HALLMARK HYPOXIA; (M5901)HALLMARK G2M CHECKPOINT; (M5913)HALLMARK INTERFERON GAMMA RESPONSE	1.0	1.0	0.0	0.0	0.0	0.0	0.0	0.0	0.0	0.0	0.0	1.0	0.0	0.0	0.0	1.0	0.0	0.0	0.0	0.0
C1R	715	symbol	H. sapiens	715	H. sapiens	C1R	complement C1r	The C1R gene encodes a proteolytic subunit in the complement system C1 complex, which is involved in the innate immune response by triggering phagocytosis, inflammation, and rupturing the bacterial cell wall. Mutations in this gene are associated with Ehlers-Danlos Syndrome.	Ehlers-Danlos Syndrome (EDS) is a group of inherited connective tissue disorders characterized by hypermobility of joints, skin hyperextensibility, and tissue fragility. Mutations in the C1R gene have been associated with EDS, specifically the classical subtype. Targeted drug discovery efforts for EDS have focused on developing therapies that can improve collagen synthesis and stability, as colla…	GO:0006958 complement activation, classical pathway;GO:0002455 humoral immune response mediated by circulating immunoglobulin;GO:0031638 zymogen activation		Human disease related genes:Immune system diseases:Primary immunodeficiency; Human disease related genes:Congenital malformations:Congenital malformations of skin; Predicted intracellular proteins	Cytosol;Nucleoplasm (Uncertain)	Palivizumab; Daclizumab; Zinc; Human C1-esterase inhibitor; Conestat alfa; Zinc acetate; Zinc chloride; Zinc sulfate, unspecified form		(M5946)HALLMARK COAGULATION; (M5913)HALLMARK INTERFERON GAMMA RESPONSE; (M5921)HALLMARK COMPLEMENT	0.0	0.0	1.0	0.0	0.0	1.0	0.0	1.0	1.0	0.0	0.0	0.0	0.0	0.0	0.0	0.0	0.0	0.0	0.0	0.0
ETV7	51513	symbol	H. sapiens	51513	H. sapiens	ETV7	ETS variant transcription factor 7	ETV7 is a gene that belongs to the ETS family of transcription factors, which are important regulators of various cellular processes during development and differentiation. This gene is mainly expressed in hematopoietic tissues and has been linked to oncogenesis. There are multiple isoforms of the protein encoded by ETV7 due to alternative splicing of its transcript variants.	ETV7 has been implicated in various types of cancer, including leukemia, breast cancer, and lung cancer. In particular, it has been shown to play a role in the development and progression of acute myeloid leukemia (AML) and chronic myeloid leukemia (CML). Targeted drug discovery efforts have focused on developing inhibitors of ETV7 to treat these types of cancer. One example is the drug imatinib,…	GO:0006366 transcription by RNA polymerase II;GO:0006351 DNA-templated transcription;GO:0000122 negative regulation of transcription by RNA polymerase II		Transcription factors:Helix-turn-helix domains; Predicted intracellular proteins	Nucleoplasm (Supported)				0.0	0.0	0.0	0.0	0.0	0.0	0.0	0.0	0.0	0.0	0.0	0.0	0.0	0.0	0.0	0.0	0.0	0.0	0.0	0.0
ARNT2	9915	symbol	H. sapiens	9915	H. sapiens	ARNT2	aryl hydrocarbon receptor nuclear translocator 2	ARNT2 is a gene that encodes a transcription factor that belongs to the bHLH-PAS superfamily. This protein acts as a partner for several sensor proteins of the bHLH-PAS family, forming heterodimers with the sensor proteins that bind regulatory DNA sequences in genes responsive to developmental and environmental stimuli. Under hypoxic conditions, the encoded protein complexes with hypoxia-inducibl…	There is limited information available on the disease implications of ARNT2. However, some studies have suggested that mutations in this gene may be associated with intellectual disability and autism spectrum disorders. Targeted drug discovery efforts for ARNT2 are also limited, as the exact role of this gene in disease pathogenesis is not well understood. However, some studies have suggested tha…	GO:0001666 response to hypoxia;GO:0036293 response to decreased oxygen levels;GO:0070482 response to oxygen levels		Disease related genes; Transcription factors:Basic domains; Predicted intracellular proteins; Human disease related genes:Congenital malformations:Other congenital malformations	Nucleoplasm (Supported)				0.0	0.0	0.0	0.0	0.0	0.0	0.0	0.0	0.0	0.0	0.0	0.0	0.0	0.0	0.0	0.0	0.0	0.0	0.0	0.0
MT1E	4493	symbol	H. sapiens	4493	H. sapiens	MT1E	metallothionein 1E	MT1E is a human gene that encodes for a protein called metallothionein 1E. This protein is predicted to have the ability to bind to zinc ions. It is involved in the cellular response to both cadmium and zinc ions. MT1E is located in both the cytoplasm and nucleus of cells.	MT1E has been implicated in various diseases, including cancer, neurodegenerative disorders, and cardiovascular diseases. Studies have shown that MT1E expression is upregulated in certain types of cancer, such as breast, ovarian, and prostate cancer, and may play a role in tumor growth and progression. Additionally, MT1E has been linked to Alzheimer's disease and Parkinson's disease, as it may be…	GO:0010273 detoxification of copper ion;GO:1990169 stress response to copper ion;GO:0097501 stress response to metal ion		Predicted intracellular proteins	Nucleoplasm (Approved)			(M5942)HALLMARK UV RESPONSE DN; (M5891)HALLMARK HYPOXIA	0.0	0.0	0.0	0.0	0.0	0.0	0.0	0.0	0.0	0.0	0.0	0.0	0.0	0.0	0.0	0.0	0.0	0.0	0.0	0.0
TNFAIP6	7130	symbol	H. sapiens	7130	H. sapiens	TNFAIP6	TNF alpha induced protein 6	TNFAIP6, also known as TNF alpha induced protein 6, is a secretory protein that belongs to the hyaluronan-binding protein family. It contains a hyaluronan-binding domain that is involved in extracellular matrix stability and cell migration. TNFAIP6 forms a stable complex with inter-alpha-inhibitor (I alpha I), which enhances the serine protease inhibitory activity of I alpha I. This is important …	TNFAIP6 has been implicated in various diseases, including osteoarthritis, rheumatoid arthritis, atherosclerosis, and cancer. In osteoarthritis, TNFAIP6 is upregulated in the synovial fluid and cartilage, and it has been suggested that it may contribute to the degradation of cartilage by promoting the activity of matrix metalloproteinases. In rheumatoid arthritis, TNFAIP6 is involved in the forma…	GO:1905590 fibronectin fibril organization;GO:0001550 ovarian cumulus expansion;GO:0071623 negative regulation of granulocyte chemotaxis		Predicted secreted proteins		Donepezil; Acetylsalicylic acid; Hyaluronic acid	(M3008)NABA ECM GLYCOPROTEINS; (M5884)NABA CORE MATRISOME; (M5889)NABA MATRISOME	(M5890)HALLMARK TNFA SIGNALING VIA NFKB; (M5913)HALLMARK INTERFERON GAMMA RESPONSE; (M5932)HALLMARK INFLAMMATORY RESPONSE	0.0	0.0	0.0	0.0	1.0	0.0	0.0	0.0	1.0	0.0	1.0	0.0	0.0	0.0	0.0	0.0	1.0	0.0	0.0	0.0
ADAM19	8728	symbol	H. sapiens	8728	H. sapiens	ADAM19	ADAM metallopeptidase domain 19	ADAM19 is a gene that belongs to the ADAM family, which encodes for membrane-anchored proteins involved in various biological processes such as cell-cell and cell-matrix interactions, muscle development, and neurogenesis. ADAM19 is a type I transmembrane protein that acts as a marker for dendritic cell differentiation and has been shown to be an active metalloproteinase. It plays a role in normal…	ADAM19 has been implicated in various diseases, including cancer, inflammatory diseases, renal diseases, and Alzheimer's disease. In cancer, ADAM19 has been shown to promote tumor growth and metastasis by cleaving and activating growth factors and cytokines. Inflammatory diseases such as rheumatoid arthritis and asthma have also been associated with ADAM19, as it is involved in the activation of …	GO:2000049 positive regulation of cell-cell adhesion mediated by cadherin;GO:0042987 amyloid precursor protein catabolic process;GO:2000047 regulation of cell-cell adhesion mediated by cadherin			Vesicles (Approved)		(M3468)NABA ECM REGULATORS; (M5885)NABA MATRISOME ASSOCIATED; (M5889)NABA MATRISOME	(M5947)HALLMARK IL2 STAT5 SIGNALING	0.0	0.0	0.0	0.0	0.0	0.0	0.0	0.0	0.0	1.0	1.0	0.0	0.0	0.0	0.0	0.0	0.0	0.0	0.0	0.0
IL27	246778	symbol	H. sapiens	246778	H. sapiens	IL27	interleukin 27	IL27, or interleukin 27, is a subunit of a cytokine complex that interacts with Epstein-Barr virus induced gene 3 (EBI3) to drive rapid expansion of naive CD4(+) T cells. It synergizes with interleukin 12 to trigger interferon gamma (IFNG) production of naive CD4(+) T cells. The biological effects of this cytokine are mediated by the class I cytokine receptor (WSX1/TCRR). IL27 is related to inter…	IL27 has been implicated in various diseases, including autoimmune disorders, infectious diseases, and cancer. In autoimmune disorders, IL27 has been shown to suppress the development of Th17 cells, which are involved in the pathogenesis of diseases such as multiple sclerosis and rheumatoid arthritis. In infectious diseases, IL27 has been shown to play a role in the immune response to viral and b…	GO:0140459 response to Gram-positive bacterium;GO:0045625 regulation of T-helper 1 cell differentiation;GO:0002825 regulation of T-helper 1 type immune response		Predicted secreted proteins; Predicted intracellular proteins			(M36)PID IL27 PATHWAY		1.0	0.0	1.0	1.0	1.0	1.0	0.0	0.0	1.0	0.0	1.0	0.0	0.0	1.0	0.0	0.0	0.0	0.0	0.0	1.0
CALHM6	441168	symbol	H. sapiens	441168	H. sapiens	CALHM6	calcium homeostasis modulator family member 6	CALHM6 is a human gene that is predicted to enable cation channel activity and be involved in cation transmembrane transport. It is also predicted to be an integral component of the membrane and plasma membrane. The gene belongs to the calcium homeostasis modulator family and is involved in regulating calcium levels in the body. However, further research is needed to fully understand the function…	Unfortunately, there is currently limited information available on the disease implications and targeted drug discovery efforts for CALHM6. As the function of this gene is not yet fully understood, it is difficult to determine its potential role in disease. However, there is ongoing research into the calcium homeostasis modulator family and their potential involvement in various diseases, includi…	GO:0002727 regulation of natural killer cell cytokine production;GO:1904669 ATP export;GO:0015867 ATP transport		Transporters:Transporter channels and pores; Predicted intracellular proteins					0.0	0.0	0.0	0.0	0.0	1.0	0.0	0.0	0.0	0.0	0.0	0.0	0.0	1.0	0.0	0.0	0.0	0.0	0.0	0.0
CCL8	6355	symbol	H. sapiens	6355	H. sapiens	CCL8	C-C motif chemokine ligand 8	CCL8, also known as C-C motif chemokine ligand 8, is an antimicrobial gene located on chromosome 17. It belongs to the CC subfamily of chemokines, which are involved in immunoregulatory and inflammatory processes. CCL8 displays chemotactic activity for monocytes, lymphocytes, basophils, and eosinophils, and may contribute to tumor-associated leukocyte infiltration and the antiviral state against …	There is limited information available on the disease implications of CCL8. However, studies have suggested that CCL8 may play a role in the pathogenesis of various inflammatory diseases, including rheumatoid arthritis, asthma, and atherosclerosis. Targeted drug discovery efforts for CCL8 have focused on developing small molecule inhibitors that can block its activity and reduce inflammation. One…	GO:0044828 negative regulation by host of viral genome replication;GO:0044793 negative regulation by host of viral process;GO:0048245 eosinophil chemotaxis		Predicted secreted proteins; Cancer-related genes:Candidate cancer biomarkers		Pidolic acid	(M5883)NABA SECRETED FACTORS; (M5885)NABA MATRISOME ASSOCIATED; (M5889)NABA MATRISOME		0.0	1.0	1.0	0.0	1.0	0.0	0.0	1.0	1.0	1.0	1.0	0.0	1.0	0.0	0.0	0.0	0.0	0.0	0.0	0.0
RSAD2	91543	symbol	H. sapiens	91543	H. sapiens	RSAD2	radical S-adenosyl methionine domain containing 2	RSAD2 is a human gene that encodes for an interferon-inducible antiviral protein belonging to the SAM superfamily of enzymes. The protein plays a crucial role in cellular antiviral response and innate immune signaling. It inhibits viral RNA replication, interferes in the secretory pathway, binds to viral proteins, and dysregulates cellular lipid metabolism, resulting in antiviral effects. RSAD2 h…	RSAD2 has been implicated in various diseases, including viral infections, autoimmune diseases, and cancer. In viral infections, RSAD2 plays a crucial role in the host's innate immune response against viral pathogens. Dysregulation of RSAD2 expression has been associated with increased susceptibility to viral infections, such as influenza and HIV-1. In autoimmune diseases, RSAD2 has been found to…	GO:0034157 positive regulation of toll-like receptor 7 signaling pathway;GO:0034155 regulation of toll-like receptor 7 signaling pathway;GO:0034165 positive regulation of toll-like receptor 9 signaling pathway		Predicted intracellular proteins	Endoplasmic reticulum;Nucleoli fibrillar center (Approved)			(M5911)HALLMARK INTERFERON ALPHA RESPONSE; (M5913)HALLMARK INTERFERON GAMMA RESPONSE; (M5956)HALLMARK KRAS SIGNALING DN	1.0	0.0	1.0	0.0	0.0	1.0	1.0	0.0	0.0	0.0	0.0	1.0	0.0	1.0	0.0	0.0	0.0	0.0	0.0	0.0
INHBA	3624	symbol	H. sapiens	3624	H. sapiens	INHBA	inhibin subunit beta A	The INHBA gene encodes a protein that belongs to the TGF-beta superfamily. The protein is processed to form a subunit of activin and inhibin protein complexes, which activate and inhibit follicle stimulating hormone secretion from the pituitary gland. The protein also plays a role in the development of the eye, tooth, and testis. Elevated expression of this gene may be associated with cancer cach…	The INHBA gene has been implicated in various diseases, including cancer, cardiovascular disease, and osteoporosis. In particular, elevated expression of this gene has been associated with cancer cachexia, a condition characterized by weight loss, muscle wasting, and weakness that often accompanies advanced cancer. Targeted drug discovery efforts have focused on developing inhibitors of the TGF-b…	GO:1903449 androst-4-ene-3,17-dione biosynthetic process;GO:0042701 progesterone secretion;GO:0060279 positive regulation of ovulation		Predicted secreted proteins; Candidate cardiovascular disease genes; Cancer-related genes:Candidate cancer biomarkers			(M185)PID ALK1 PATHWAY; (M5883)NABA SECRETED FACTORS; (M5885)NABA MATRISOME ASSOCIATED	(M5890)HALLMARK TNFA SIGNALING VIA NFKB; (M5930)HALLMARK EPITHELIAL MESENCHYMAL TRANSITION; (M5932)HALLMARK INFLAMMATORY RESPONSE	0.0	1.0	0.0	1.0	0.0	0.0	1.0	0.0	1.0	1.0	1.0	0.0	1.0	0.0	0.0	1.0	1.0	0.0	1.0	0.0
GCH1	2643	symbol	H. sapiens	2643	H. sapiens	GCH1	GTP cyclohydrolase 1	The GCH1 gene encodes the first and rate-limiting enzyme in the biosynthesis of tetrahydrobiopterin (BH4), which is an essential cofactor required by aromatic amino acid hydroxylases and nitric oxide synthases. The encoded protein catalyzes the conversion of GTP into 7,8-dihydroneopterin triphosphate. Mutations in this gene are associated with malignant hyperphenylalaninemia and dopa-responsive d…	Mutations in the GCH1 gene have been associated with two main diseases: malignant hyperphenylalaninemia (MHP) and dopa-responsive dystonia (DRD). MHP is a rare genetic disorder characterized by high levels of phenylalanine in the blood, which can lead to intellectual disability, seizures, and other neurological problems if left untreated. DRD is a movement disorder that typically begins in childh…	GO:0051066 dihydrobiopterin metabolic process;GO:0014916 regulation of lung blood pressure;GO:0046654 tetrahydrofolate biosynthetic process		Human disease related genes:Nervous system diseases:Other nervous and sensory system diseases; Human disease related genes:Congenital disorders of metabolism:Congenital disorders of amino acid metabolism; Predicted intracellular proteins; Potential drug targets; Disease related genes; ENZYME proteins:Hydrolases; Enzymes	Nucleoplasm (Supported); Additional: Cytosol;Nuclear membrane	Guanine		(M5941)HALLMARK UV RESPONSE UP; (M5902)HALLMARK APOPTOSIS; (M5890)HALLMARK TNFA SIGNALING VIA NFKB	0.0	0.0	1.0	1.0	0.0	0.0	0.0	0.0	0.0	0.0	0.0	0.0	1.0	0.0	0.0	0.0	0.0	1.0	0.0	0.0
AC244100.3						None	None	None	None	None	None	None	None	None	None	None	nan	nan	nan	nan	nan	nan	nan	nan	nan	nan	nan	nan	nan	nan	nan	nan	nan	nan	nan	nan
IFITM1	8519	symbol	H. sapiens	8519	H. sapiens	IFITM1	interferon induced transmembrane protein 1	IFITM1 is a human gene that belongs to the interferon-induced transmembrane (IFITM) protein family. This gene encodes a protein that is induced by interferon and plays a role in restricting the entry of various viral pathogens into cells, including influenza A virus, Ebola virus, and Sars-CoV-2. IFITM1 is a member of the CD225 superfamily, which also includes IFITM2 and IFITM3. The protein encode…	There is growing interest in the potential therapeutic applications of IFITM1 in various viral diseases. Studies have shown that IFITM1 expression is downregulated in certain cancers, including breast, lung, and prostate cancer, suggesting a potential role in cancer progression. Additionally, IFITM1 has been implicated in the pathogenesis of several viral infections, including influenza A virus, …	GO:0035455 response to interferon-alpha;GO:0046597 negative regulation of viral entry into host cell;GO:1903901 negative regulation of viral life cycle		CD markers; Transporters:Accessory Factors Involved in Transport	Golgi apparatus;Plasma membrane (Approved)			(M5911)HALLMARK INTERFERON ALPHA RESPONSE; (M5932)HALLMARK INFLAMMATORY RESPONSE	1.0	1.0	1.0	0.0	0.0	0.0	0.0	1.0	0.0	0.0	0.0	1.0	1.0	0.0	0.0	1.0	0.0	1.0	0.0	0.0
MT1X	4501	symbol	H. sapiens	4501	H. sapiens	MT1X	metallothionein 1X	MT1X is a human gene that encodes for a protein called metallothionein 1X. This protein is predicted to have the ability to bind to copper and zinc ions. It is involved in various cellular responses such as response to cadmium ion, erythropoietin, and zinc ion. MT1X is located in both the cytoplasm and nucleus of cells.	MT1X has been implicated in various diseases, including cancer, neurodegenerative disorders, and cardiovascular diseases. Studies have shown that MT1X expression is upregulated in several types of cancer, including breast, prostate, and lung cancer. This upregulation has been associated with tumor growth, invasion, and resistance to chemotherapy. Therefore, MT1X has been proposed as a potential t…	GO:0036017 response to erythropoietin;GO:0036018 cellular response to erythropoietin;GO:0010273 detoxification of copper ion		Predicted intracellular proteins					0.0	1.0	0.0	0.0	0.0	0.0	0.0	0.0	0.0	0.0	0.0	0.0	0.0	0.0	0.0	0.0	0.0	0.0	0.0	0.0
SYNPO2	171024	symbol	H. sapiens	171024	H. sapiens	SYNPO2	synaptopodin 2	SYNPO2, also known as synaptopodin 2, is a human gene that plays a role in regulating actin filament bundle assembly, cell migration, and Rho-dependent protein serine/threonine kinase activity. It enables alpha-actinin and filamin binding activity and is located in various cellular components, including the Z disc, focal adhesion, and stress fiber. This gene is important for maintaining the struc…	There is limited information available on the disease implications of SYNPO2. However, studies have shown that mutations in this gene may be associated with the development of certain types of cancer, including breast cancer and hepatocellular carcinoma. Targeted drug discovery efforts for SYNPO2 are currently underway, with a focus on developing drugs that can modulate its activity and potential…	GO:2000298 regulation of Rho-dependent protein serine/threonine kinase activity;GO:0032233 positive regulation of actin filament bundle assembly;GO:0032231 regulation of actin filament bundle assembly		Predicted intracellular proteins	Actin filaments;Vesicles (Enhanced)				0.0	0.0	0.0	0.0	0.0	0.0	0.0	0.0	1.0	0.0	0.0	0.0	0.0	0.0	0.0	0.0	0.0	0.0	1.0	0.0
CXCL13	10563	symbol	H. sapiens	10563	H. sapiens	CXCL13	C-X-C motif chemokine ligand 13	CXCL13 is a human gene that encodes for a protein called C-X-C motif chemokine ligand 13. This protein is also known as B lymphocyte chemoattractant or Angie. CXCL13 is an antimicrobial peptide and CXC chemokine that is highly expressed in the follicles of the spleen, lymph nodes, and Peyer's patches. It plays a crucial role in promoting the migration of B lymphocytes to follicles by stimulating …	CXCL13 has been implicated in various diseases, including autoimmune disorders, infectious diseases, and cancer. Elevated levels of CXCL13 have been observed in the cerebrospinal fluid of patients with multiple sclerosis, suggesting a role in the pathogenesis of this disease. In addition, CXCL13 has been shown to be a biomarker for Lyme disease, a tick-borne illness that can cause neurological sy…	GO:0002518 lymphocyte chemotaxis across high endothelial venule;GO:0035766 cell chemotaxis to fibroblast growth factor;GO:0035768 endothelial cell chemotaxis to fibroblast growth factor		Predicted secreted proteins; Cancer-related genes:Candidate cancer biomarkers			(M222)PID CXCR3 PATHWAY; (M5883)NABA SECRETED FACTORS; (M5885)NABA MATRISOME ASSOCIATED	(M5897)HALLMARK IL6 JAK STAT3 SIGNALING; (M5950)HALLMARK ALLOGRAFT REJECTION	0.0	0.0	0.0	1.0	1.0	1.0	0.0	1.0	1.0	1.0	1.0	0.0	0.0	0.0	0.0	1.0	1.0	0.0	0.0	0.0
TMEM171	134285	symbol	H. sapiens	134285	H. sapiens	TMEM171	transmembrane protein 171	TMEM171 is a human gene that is predicted to be an integral component of the membrane. It encodes for a transmembrane protein, which means that it spans across the cell membrane and is involved in various cellular processes. However, the exact function of TMEM171 is not yet fully understood. The gene is located on chromosome 3 and mutations in TMEM171 have been associated with certain neurologica…	There is limited information available on the disease implications of TMEM171, as its function is not yet fully understood. However, mutations in this gene have been associated with certain neurological disorders, including Parkinson's disease and schizophrenia. Targeted drug discovery efforts for TMEM171 are currently underway, with a focus on identifying small molecules that can modulate its ac…								0.0	0.0	0.0	0.0	0.0	0.0	0.0	0.0	0.0	0.0	0.0	0.0	0.0	0.0	0.0	0.0	0.0	0.0	0.0	0.0
PTGES	9536	symbol	H. sapiens	9536	H. sapiens	PTGES	prostaglandin E synthase	PTGES is a gene that encodes for a glutathione-dependent prostaglandin E synthase. The expression of this gene can be induced by proinflammatory cytokine interleukin 1 beta (IL1B) and tumor suppressor protein TP53, and may be involved in TP53 induced apoptosis. Knockout studies in mice suggest that this gene may contribute to the pathogenesis of collagen-induced arthritis and mediate acute pain d…	PTGES has been implicated in various diseases, including inflammation, cancer, and cardiovascular diseases. Inhibition of PTGES has been explored as a potential therapeutic strategy for these diseases. Several small molecule inhibitors of PTGES have been developed, including ONO-8711, which has shown efficacy in preclinical models of inflammation and cancer. However, no PTGES inhibitors have been…	GO:0031620 regulation of fever generation;GO:0031650 regulation of heat generation;GO:0032308 positive regulation of prostaglandin secretion		Enzymes; ENZYME proteins:Isomerase; ENZYME proteins:Transferases	Endoplasmic reticulum (Supported)			(M5906)HALLMARK ESTROGEN RESPONSE EARLY; (M5907)HALLMARK ESTROGEN RESPONSE LATE; (M5934)HALLMARK XENOBIOTIC METABOLISM	0.0	0.0	0.0	0.0	1.0	0.0	0.0	0.0	0.0	0.0	0.0	0.0	1.0	0.0	0.0	1.0	0.0	0.0	0.0	0.0
BCL2L14	79370	symbol	H. sapiens	79370	H. sapiens	BCL2L14	BCL2 like 14	BCL2L14 is a gene that belongs to the BCL2 protein family and plays a role in regulating apoptosis (programmed cell death). It can act as an anti-apoptotic or pro-apoptotic regulator depending on the cellular context. Overexpression of BCL2L14 has been shown to induce apoptosis in cells. The gene has three alternatively spliced transcript variants that encode two distinct isoforms.	There is limited information available on the disease implications of BCL2L14. However, some studies have suggested that alterations in the expression of this gene may be associated with certain types of cancer, including breast cancer and hepatocellular carcinoma. Targeted drug discovery efforts for BCL2L14 are also limited, but some studies have explored the potential of using small molecule in…	GO:2001238 positive regulation of extrinsic apoptotic signaling pathway;GO:2001235 positive regulation of apoptotic signaling pathway;GO:2001236 regulation of extrinsic apoptotic signaling pathway		Predicted intracellular proteins	Cytosol (Supported); Additional: Vesicles		(M145)PID P53 DOWNSTREAM PATHWAY		0.0	0.0	0.0	0.0	0.0	0.0	0.0	0.0	0.0	0.0	0.0	0.0	1.0	0.0	0.0	0.0	0.0	0.0	0.0	0.0
SLAMF1	6504	symbol	H. sapiens	6504	H. sapiens	SLAMF1	signaling lymphocytic activation molecule family member 1	SLAMF1, also known as signaling lymphocytic activation molecule family member 1, is a human gene that encodes a protein involved in various cellular processes. It enables SH2 domain binding activity and identical protein binding activity. SLAMF1 is involved in negative regulation of CD40 signaling pathway, negative regulation of cytokine production, and positive regulation of MAPK cascade. The pr…	SLAMF1 has been implicated in various diseases, including autoimmune disorders, infectious diseases, and cancer. In autoimmune disorders, SLAMF1 has been shown to play a role in the pathogenesis of systemic lupus erythematosus (SLE) and multiple sclerosis (MS). In infectious diseases, SLAMF1 is involved in the immune response to viral infections such as measles, mumps, and HIV. In cancer, SLAMF1 …	GO:2000349 negative regulation of CD40 signaling pathway;GO:0002277 myeloid dendritic cell activation involved in immune response;GO:0001787 natural killer cell proliferation		CD markers; Predicted secreted proteins				(M5932)HALLMARK INFLAMMATORY RESPONSE	0.0	0.0	1.0	0.0	1.0	1.0	1.0	0.0	1.0	0.0	1.0	0.0	0.0	1.0	0.0	0.0	1.0	0.0	0.0	0.0
CCL5	6352	symbol	H. sapiens	6352	H. sapiens	CCL5	C-C motif chemokine ligand 5	CCL5, also known as C-C motif chemokine ligand 5, is a gene located on chromosome 17 that encodes a chemokine protein. Chemokines are a group of proteins involved in immune and inflammatory processes. CCL5 belongs to the CC subfamily of chemokines and acts as a chemoattractant for blood monocytes, memory T helper cells, and eosinophils. It also activates eosinophils and causes the release of hist…	CCL5 has been implicated in various diseases, including cancer, autoimmune disorders, and infectious diseases. In cancer, CCL5 promotes tumor growth and metastasis by recruiting immune cells to the tumor microenvironment. In autoimmune disorders, CCL5 is involved in the recruitment of inflammatory cells to the affected tissues. In infectious diseases, CCL5 plays a role in the immune response to v…	GO:0031584 activation of phospholipase D activity;GO:0035689 chemokine (C-C motif) ligand 5 signaling pathway;GO:2000503 positive regulation of natural killer cell chemotaxis		Predicted secreted proteins; Human disease related genes:Immune system diseases:Allergies and autoimmune diseases; Human disease related genes:Skin diseases:Skin and soft tissue diseases; Cancer-related genes:Candidate cancer biomarkers		Heparin Disaccharide I-S; Heparin Disaccharide Iii-S	(M165)PID SYNDECAN 4 PATHWAY; (M198)PID SYNDECAN 1 PATHWAY; (M254)PID MYC REPRESS PATHWAY	(M5890)HALLMARK TNFA SIGNALING VIA NFKB; (M5913)HALLMARK INTERFERON GAMMA RESPONSE; (M5921)HALLMARK COMPLEMENT	1.0	1.0	1.0	0.0	1.0	1.0	1.0	1.0	1.0	1.0	1.0	0.0	1.0	0.0	1.0	1.0	0.0	1.0	1.0	1.0
MT1L	4500	symbol	H. sapiens	4500	H. sapiens	MT1L	metallothionein 1L (pseudogene)										0.0	0.0	0.0	0.0	0.0	0.0	0.0	0.0	0.0	0.0	0.0	0.0	0.0	0.0	0.0	0.0	0.0	0.0	0.0	0.0
Z84488.1						None	None	None	None	None	None	None	None	None	None	None	nan	nan	nan	nan	nan	nan	nan	nan	nan	nan	nan	nan	nan	nan	nan	nan	nan	nan	nan	nan
GGT5	2687	symbol	H. sapiens	2687	H. sapiens	GGT5	gamma-glutamyltransferase 5	GGT5 is a gene that belongs to the gamma-glutamyl transpeptidase gene family. It is capable of breaking down the gamma-glutamyl moiety of glutathione. The gene encodes a single, catalytically-inactive polypeptide that is processed post-transcriptionally to form a heavy and light subunit, with the catalytic activity contained within the small subunit. The enzyme encoded by GGT5 can convert leukotr…	There is limited information available on the disease implications of GGT5. However, studies have suggested that GGT5 may play a role in cancer progression and drug resistance. Targeted drug discovery efforts for GGT5 are also limited, but some studies have identified potential inhibitors of the enzyme that could be used for cancer treatment. One example is the compound 4-methylumbelliferone, whi…	GO:1901750 leukotriene D4 biosynthetic process;GO:0006751 glutathione catabolic process;GO:1901748 leukotriene D4 metabolic process		ENZYME proteins:Hydrolases; Enzymes; Predicted intracellular proteins; ENZYME proteins:Transferases	Nucleoli fibrillar center (Approved)				0.0	0.0	0.0	0.0	1.0	0.0	0.0	0.0	0.0	0.0	0.0	0.0	0.0	0.0	0.0	0.0	0.0	0.0	0.0	0.0
AC005515.1						None	None	None	None	None	None	None	None	None	None	None	nan	nan	nan	nan	nan	nan	nan	nan	nan	nan	nan	nan	nan	nan	nan	nan	nan	nan	nan	nan
SERPINB7	8710	symbol	H. sapiens	8710	H. sapiens	SERPINB7	serpin family B member 7	SERPINB7 is a gene that encodes a protein belonging to the serpin family, which functions as a protease inhibitor. The expression of this gene is increased in IgA nephropathy, a kidney disease, and mutations in this gene have been linked to palmoplantar keratoderma, Nagashima type, a skin disorder. Alternative splicing of this gene results in the production of multiple transcript variants.	There is limited information available on targeted drug discovery efforts for SERPINB7. However, the increased expression of this gene in IgA nephropathy suggests that it may be a potential therapeutic target for this kidney disease. Currently, there are no drugs specifically targeting SERPINB7 on the market. In terms of successful drugs targeting other serpins, there are several examples. For in…	GO:0090362 positive regulation of platelet-derived growth factor production;GO:0090361 regulation of platelet-derived growth factor production;GO:0032914 positive regulation of transforming growth factor beta1 production		Disease related genes; Human disease related genes:Congenital malformations:Congenital malformations of skin; Predicted intracellular proteins	Endoplasmic reticulum (Approved); Additional: Mitochondria		(M3468)NABA ECM REGULATORS; (M5885)NABA MATRISOME ASSOCIATED; (M5889)NABA MATRISOME		0.0	0.0	0.0	0.0	0.0	1.0	0.0	0.0	0.0	1.0	0.0	0.0	0.0	0.0	0.0	0.0	0.0	0.0	0.0	0.0
AIM2	9447	symbol	H. sapiens	9447	H. sapiens	AIM2	absent in melanoma 2	AIM2 (Absent in Melanoma 2) is a gene that belongs to the IFI20X/IFI16 family and is involved in controlling cell proliferation and tumorigenic reversion. It is induced by interferon-gamma. However, AIM2 is absent in melanoma 2, which suggests that it may play a role in preventing the development of melanoma. The exact mechanism of how AIM2 functions in melanoma prevention is not yet fully unders…	AIM2 has been implicated in various diseases, including cancer, autoimmune disorders, and infectious diseases. In cancer, AIM2 has been shown to play a role in the regulation of cell proliferation and apoptosis, and its expression is often downregulated in various types of cancer, including melanoma, colorectal cancer, and breast cancer. Targeted drug discovery efforts have focused on developing …	GO:0140970 AIM2 inflammasome complex assembly;GO:1904270 pyroptosome complex assembly;GO:0035458 cellular response to interferon-beta		Predicted intracellular proteins	Mitochondria (Supported); Additional: Cytosol;Nucleoplasm				0.0	1.0	1.0	0.0	1.0	1.0	0.0	0.0	0.0	0.0	0.0	0.0	0.0	0.0	0.0	0.0	0.0	1.0	0.0	0.0
GBP4	115361	symbol	H. sapiens	115361	H. sapiens	GBP4	guanylate binding protein 4	GBP4 is a human gene that is activated by interferon and encodes for a guanylate-binding protein. This protein is responsible for hydrolyzing GTP into both GDP and GMP. The function of GBP4 is not fully understood, but it is believed to play a role in the immune response to viral infections. The gene was first identified in 2005 and is located on chromosome 1.	There is limited information available on the disease implications of GBP4. However, studies have shown that it may play a role in the immune response to viral infections, particularly in the activation of T cells and natural killer cells. As such, it may have implications in the development of antiviral therapies. There are currently no targeted drug discovery efforts specifically focused on GBP…	GO:0042832 defense response to protozoan;GO:0001562 response to protozoan;GO:0071346 cellular response to type II interferon		Predicted intracellular proteins	Golgi apparatus (Supported); Additional: Plasma membrane			(M5911)HALLMARK INTERFERON ALPHA RESPONSE; (M5947)HALLMARK IL2 STAT5 SIGNALING; (M5913)HALLMARK INTERFERON GAMMA RESPONSE	1.0	1.0	1.0	1.0	0.0	0.0	0.0	0.0	0.0	0.0	0.0	1.0	0.0	0.0	0.0	0.0	0.0	1.0	0.0	0.0
GBP1	2633	symbol	H. sapiens	2633	H. sapiens	GBP1	guanylate binding protein 1	GBP1 is a human gene that is induced by interferon and encodes for guanylate binding protein 1. This protein is known for its ability to specifically bind guanine nucleotides such as GMP, GDP, and GTP. It is distinguished from other GTP-binding proteins by the presence of two binding motifs instead of three. The function of GBP1 is not fully understood, but it is believed to play a role in the im…	Mutations in the GBP1 gene have been associated with susceptibility to various infectious diseases, including hepatitis C virus (HCV) infection, tuberculosis, and malaria. Studies have shown that individuals with certain genetic variants of GBP1 have an increased risk of developing these infections. Therefore, targeting GBP1 could be a potential strategy for drug discovery in the treatment of the…	GO:0160075 non-canonical inflammasome complex assembly;GO:0051715 cytolysis in another organism;GO:0140639 positive regulation of pyroptotic inflammatory response		Predicted intracellular proteins					1.0	1.0	1.0	1.0	1.0	1.0	0.0	0.0	1.0	0.0	0.0	1.0	0.0	0.0	0.0	0.0	1.0	1.0	0.0	0.0
ISG20	3669	symbol	H. sapiens	3669	H. sapiens	ISG20	interferon stimulated exonuclease gene 20	ISG20 is a human gene that encodes for a protein with 3'-5' exonuclease activity and RNA binding activity. It plays a role in the defense response to viruses by negatively regulating viral genome replication and in the catabolic process of nucleobase-containing compounds. The gene is located in both the cytoplasm and nuclear lumen.	Research on ISG20 has shown its potential implications in various diseases, including viral infections, cancer, and autoimmune disorders. In viral infections, ISG20 has been found to inhibit the replication of several viruses, including HIV, hepatitis C virus, and influenza A virus. In cancer, ISG20 has been shown to promote tumor growth and metastasis in some types of cancer, while in others, it…	GO:0006308 DNA catabolic process;GO:0045071 negative regulation of viral genome replication;GO:0045069 regulation of viral genome replication		ENZYME proteins:Hydrolases; Enzymes; Predicted intracellular proteins		Uridine monophosphate		(M5911)HALLMARK INTERFERON ALPHA RESPONSE; (M5902)HALLMARK APOPTOSIS; (M5891)HALLMARK HYPOXIA	1.0	0.0	1.0	0.0	0.0	0.0	0.0	0.0	0.0	0.0	0.0	1.0	0.0	0.0	0.0	0.0	0.0	0.0	0.0	0.0
MT1F	4494	symbol	H. sapiens	4494	H. sapiens	MT1F	metallothionein 1F	MT1F, also known as metallothionein 1F, is a human gene that is predicted to have the ability to bind to zinc ions. It is involved in the cellular response to cadmium ion and is located in both the cytoplasm and nucleus of cells. Metallothioneins are a family of small, cysteine-rich proteins that are involved in the regulation of metal ions in cells. They play a role in protecting cells from heav…	There is limited information available on the disease implications of MT1F. However, metallothioneins have been implicated in various diseases such as cancer, neurodegenerative disorders, and cardiovascular diseases. Targeted drug discovery efforts for metallothioneins have focused on developing drugs that can modulate their activity and expression. Some examples of successful drugs on the market…	GO:0010273 detoxification of copper ion;GO:1990169 stress response to copper ion;GO:0097501 stress response to metal ion		Predicted intracellular proteins					0.0	0.0	0.0	0.0	0.0	0.0	0.0	0.0	0.0	0.0	0.0	0.0	0.0	0.0	0.0	0.0	0.0	0.0	0.0	0.0
MT1A	4489	symbol	H. sapiens	4489	H. sapiens	MT1A	metallothionein 1A	MT1A is a gene that belongs to the metallothionein family of genes. The proteins encoded by this gene family are low in molecular weight, rich in cysteine, and bind divalent heavy metal ions. They act as antioxidants, protect against hydroxyl free radicals, and play a role in detoxification of heavy metals. MT1A is important in homeostatic control of metal in the cell. Disruption of two metalloth…	MT1A has been implicated in various diseases, including cancer, neurodegenerative disorders, and cardiovascular diseases. Studies have shown that MT1A expression is downregulated in several types of cancer, including breast, prostate, and liver cancer. This suggests that MT1A may have a tumor-suppressive role. Additionally, MT1A has been shown to play a role in protecting against neurodegenerativ…	GO:0010273 detoxification of copper ion;GO:1990169 stress response to copper ion;GO:0097501 stress response to metal ion		Predicted intracellular proteins; Cancer-related genes:Candidate cancer biomarkers		Nitric Oxide; Zinc; Zinc acetate; Zinc chloride; Zinc sulfate, unspecified form			0.0	0.0	0.0	0.0	0.0	0.0	0.0	0.0	0.0	0.0	0.0	0.0	0.0	0.0	0.0	0.0	0.0	0.0	0.0	0.0
G0S2	50486	symbol	H. sapiens	50486	H. sapiens	G0S2	G0/G1 switch 2	G0/G1 switch 2 (G0S2) is a human gene that plays a role in the extrinsic apoptotic signaling pathway and positively regulates this pathway. It is located in the mitochondrion, which is an organelle responsible for producing energy in cells. The extrinsic apoptotic signaling pathway is a process that leads to programmed cell death, which is important for maintaining tissue homeostasis and preventi…	There is limited information available on the disease implications of G0S2, but some studies suggest that it may play a role in cancer. Specifically, G0S2 has been found to be downregulated in several types of cancer, including breast, ovarian, and prostate cancer. This suggests that G0S2 may act as a tumor suppressor gene, and its loss may contribute to the development and progression of cancer.…	GO:2001238 positive regulation of extrinsic apoptotic signaling pathway;GO:0120162 positive regulation of cold-induced thermogenesis;GO:0097191 extrinsic apoptotic signaling pathway		Predicted intracellular proteins				(M5935)HALLMARK FATTY ACID METABOLISM; (M5890)HALLMARK TNFA SIGNALING VIA NFKB; (M5953)HALLMARK KRAS SIGNALING UP	0.0	0.0	0.0	0.0	0.0	0.0	0.0	0.0	0.0	0.0	0.0	0.0	1.0	0.0	0.0	0.0	0.0	0.0	0.0	0.0
CCL15	6359	symbol	H. sapiens	6359	H. sapiens	CCL15	C-C motif chemokine ligand 15	CCL15 is a gene that encodes for a CC cytokine, a secreted protein with two adjacent cysteines. It is located in a cluster of similar genes on chromosome 17 and is chemotactic for T cells and monocytes, acting through C-C chemokine receptor type 1 (CCR1). The proprotein is processed into smaller functional peptides. There are naturally-occurring readthrough transcripts from this gene into the dow…	CCL15 has been implicated in various diseases, including cancer, inflammation, and autoimmune disorders. In cancer, CCL15 has been shown to promote tumor growth and metastasis by recruiting immune cells to the tumor microenvironment. Inflammatory diseases such as rheumatoid arthritis and multiple sclerosis have also been associated with elevated levels of CCL15. Targeted drug discovery efforts ha…	GO:0050918 positive chemotaxis;GO:0070098 chemokine-mediated signaling pathway;GO:1990868 response to chemokine		Predicted secreted proteins; Predicted intracellular proteins	Golgi apparatus (Approved); Additional: Vesicles		(M5883)NABA SECRETED FACTORS; (M5885)NABA MATRISOME ASSOCIATED; (M5889)NABA MATRISOME		0.0	1.0	0.0	0.0	1.0	0.0	0.0	1.0	1.0	1.0	0.0	0.0	0.0	0.0	0.0	0.0	0.0	0.0	0.0	0.0
NEURL3	93082	symbol	H. sapiens	93082	H. sapiens	NEURL3	neuralized E3 ubiquitin protein ligase 3	NEURL3 is a human gene that is predicted to have ubiquitin protein ligase activity and to act upstream of or within protein ubiquitination. It is classified as a neuralized E3 ubiquitin protein ligase 3. The function of this gene is not yet fully understood, but it is believed to play a role in regulating protein degradation and turnover. NEURL3 may also be involved in the development and mainten…	There is limited information available on the disease implications of NEURL3. However, recent studies have suggested that mutations in this gene may be associated with the development of certain types of cancer, including breast cancer and hepatocellular carcinoma. Targeted drug discovery efforts for NEURL3 are still in the early stages, but there is potential for the development of drugs that ta…	GO:0070086 ubiquitin-dependent endocytosis;GO:0072594 establishment of protein localization to organelle;GO:0006897 endocytosis		Enzymes; Predicted intracellular proteins; ENZYME proteins:Transferases					0.0	0.0	1.0	0.0	0.0	0.0	0.0	0.0	0.0	0.0	0.0	0.0	0.0	0.0	0.0	0.0	0.0	0.0	0.0	0.0
IL7R	3575	symbol	H. sapiens	3575	H. sapiens	IL7R	interleukin 7 receptor	IL7R is a gene that encodes a receptor for interleukin 7 (IL7), a cytokine that plays a critical role in lymphocyte development. The function of this receptor requires the interleukin 2 receptor, gamma chain (IL2RG), which is a common gamma chain shared by the receptors of various cytokines. IL7R has been shown to be involved in V(D)J recombination during lymphocyte development. Defects in this g…	Defects in the IL7R gene have been associated with various immune-related disorders, including severe combined immunodeficiency (SCID), multiple sclerosis, and autoimmune diseases such as rheumatoid arthritis and type 1 diabetes. Targeted drug discovery efforts have focused on developing drugs that modulate the IL7R pathway to treat these diseases. One example is the monoclonal antibody drug, Toc…	GO:0038111 interleukin-7-mediated signaling pathway;GO:0001915 negative regulation of T cell mediated cytotoxicity;GO:0033089 positive regulation of T cell differentiation in thymus		Predicted intracellular proteins; Disease related genes; CD markers; Human disease related genes:Immune system diseases:Primary immunodeficiency; Cancer-related genes:Mutated cancer genes	Plasma membrane (Supported)			(M5890)HALLMARK TNFA SIGNALING VIA NFKB; (M5932)HALLMARK INFLAMMATORY RESPONSE; (M5953)HALLMARK KRAS SIGNALING UP	1.0	1.0	0.0	1.0	0.0	0.0	1.0	0.0	1.0	0.0	1.0	0.0	0.0	1.0	0.0	0.0	1.0	0.0	0.0	1.0
ITGB8	3696	symbol	H. sapiens	3696	H. sapiens	ITGB8	integrin subunit beta 8	ITGB8 is a gene that encodes a protein called integrin subunit beta 8, which is a type I membrane protein with a VWFA domain and four cysteine-rich repeats. This protein binds to an alpha subunit to form a heterodimeric integrin complex, which mediates cell-cell and cell-extracellular matrix interactions. ITGB8 plays a role in human airway epithelial proliferation. There are different protein iso…	ITGB8 has been implicated in various diseases, including cancer, fibrosis, and inflammation. In cancer, ITGB8 has been shown to promote tumor growth and metastasis by regulating cell adhesion, migration, and invasion. In fibrosis, ITGB8 has been linked to the activation of transforming growth factor-beta (TGF-β) signaling, which plays a critical role in the development of fibrotic diseases. In in…	GO:0061520 Langerhans cell differentiation;GO:0060022 hard palate development;GO:0043011 myeloid dendritic cell differentiation		Cancer-related genes:Candidate cancer biomarkers	Cytosol;Plasma membrane (Approved)		(M212)PID INTEGRIN5 PATHWAY; (M47)PID INTEGRIN CS PATHWAY	(M5932)HALLMARK INFLAMMATORY RESPONSE	0.0	0.0	1.0	0.0	0.0	0.0	1.0	0.0	0.0	0.0	0.0	0.0	0.0	0.0	0.0	0.0	0.0	0.0	0.0	0.0
AC099063.4						None	None	None	None	None	None	None	None	None	None	None	nan	nan	nan	nan	nan	nan	nan	nan	nan	nan	nan	nan	nan	nan	nan	nan	nan	nan	nan	nan
IL31RA	133396	symbol	H. sapiens	133396	H. sapiens	IL31RA	interleukin 31 receptor A	IL31RA is a gene that encodes a protein belonging to the type I cytokine receptor family. This receptor is expressed on monocytes and is involved in IL-31 signaling through activation of STAT-3 and STAT-5. It can function as a monomer or as part of a receptor complex with oncostatin M receptor (OSMR). The gene has several alternatively spliced transcript variants that encode different isoforms.	IL31RA has been implicated in several diseases, including atopic dermatitis, pruritus, and chronic kidney disease. In atopic dermatitis, IL-31RA is thought to play a role in the pathogenesis of pruritus, or itching, which is a hallmark symptom of the disease. Targeted drug discovery efforts have focused on developing drugs that block IL-31 signaling through IL-31RA, with the goal of reducing prur…	GO:0002438 acute inflammatory response to antigenic stimulus;GO:0030224 monocyte differentiation;GO:0043031 negative regulation of macrophage activation		Disease related genes; Human disease related genes:Skin diseases:Skin and soft tissue diseases; Predicted intracellular proteins	Cytosol;Plasma membrane (Approved)				1.0	1.0	0.0	0.0	1.0	0.0	1.0	0.0	1.0	0.0	1.0	0.0	0.0	0.0	0.0	0.0	1.0	0.0	1.0	1.0
GBP1P1	400759	symbol	H. sapiens	400759	H. sapiens	GBP1P1	guanylate binding protein 1 pseudogene 1										0.0	0.0	0.0	0.0	0.0	0.0	0.0	0.0	0.0	0.0	0.0	0.0	0.0	0.0	0.0	0.0	0.0	0.0	0.0	0.0
MT2P1	4503	symbol	H. sapiens	4503	H. sapiens	MT2P1	metallothionein 2 pseudogene 1										0.0	0.0	0.0	0.0	0.0	0.0	0.0	0.0	0.0	0.0	0.0	0.0	0.0	0.0	0.0	0.0	0.0	0.0	0.0	0.0
AMOTL2	51421	symbol	H. sapiens	51421	H. sapiens	AMOTL2	angiomotin like 2	AMOTL2 is a human gene that encodes a protein related to angiomotin and belongs to the motin protein family. Angiomotin is a protein that binds angiostatin, which inhibits the formation of new blood vessels. AMOTL2 mediates angiostatin inhibition of endothelial cell migration and tube formation in vitro. Alternative splicing of AMOTL2 results in multiple transcript variants.	There is limited information on the disease implications of AMOTL2. However, recent studies have suggested that AMOTL2 may play a role in cancer progression and metastasis. Specifically, AMOTL2 has been shown to promote the migration and invasion of cancer cells in vitro and in vivo. Targeted drug discovery efforts for AMOTL2 are still in the early stages, but there is potential for the developme…	GO:0003365 establishment of cell polarity involved in ameboidal cell migration;GO:0001886 endothelial cell morphogenesis;GO:0035329 hippo signaling		Predicted intracellular proteins	Cell Junctions (Approved)				0.0	0.0	0.0	0.0	0.0	0.0	0.0	0.0	0.0	0.0	0.0	0.0	0.0	0.0	0.0	0.0	0.0	0.0	0.0	0.0
MT1JP	4498	symbol	H. sapiens	4498	H. sapiens	MT1JP	metallothionein 1J, pseudogene										0.0	0.0	0.0	0.0	0.0	0.0	0.0	0.0	0.0	0.0	0.0	0.0	0.0	0.0	0.0	0.0	0.0	0.0	0.0	0.0
HSD11B1	3290	symbol	H. sapiens	3290	H. sapiens	HSD11B1	hydroxysteroid 11-beta dehydrogenase 1	HSD11B1 is a gene that encodes a microsomal enzyme responsible for converting the stress hormone cortisol to the inactive metabolite cortisone. It can also catalyze the reverse reaction, converting cortisone to cortisol. Overproduction of cortisol can lead to central obesity, and a specific variation in this gene has been linked to obesity and insulin resistance in children. Mutations in HSD11B1 …	HSD11B1 has been implicated in several diseases, including obesity, metabolic syndrome, and type 2 diabetes. Targeted drug discovery efforts have focused on developing inhibitors of HSD11B1 as a potential treatment for these conditions. One example is the drug carbenoxolone, which inhibits HSD11B1 and has been shown to improve insulin sensitivity in obese individuals. Another example is the drug …	GO:0006706 steroid catabolic process;GO:0030324 lung development;GO:0030323 respiratory tube development		Predicted intracellular proteins; ENZYME proteins:Oxidoreductases; Human disease related genes:Endocrine and metabolic diseases:Adrenal gland diseases; FDA approved drug targets:Small molecule drugs; Disease related genes; Enzymes		NADH; Carbenoxolone; Nicotinamide adenine dinucleotide phosphate; 2-(N-morpholino)ethanesulfonic acid; Corticosterone; INCB13739; (3,3-dimethylpiperidin-1-yl)(6-(3-fluoro-4-methylphenyl)pyridin-2-yl)methanone; (5S)-2-{[(1S)-1-(4-Fluorophenyl)ethyl]amino}-5-(2-hydroxy-2-propanyl)-5-methyl-1,3-thiazol-4(5H)-one; (2R)-1-[(4-tert-butylphenyl)sulfonyl]-2-methyl-4-(4-nitrophenyl)piperazine; 2-(6-{[(3-c…		(M5934)HALLMARK XENOBIOTIC METABOLISM; (M5953)HALLMARK KRAS SIGNALING UP	0.0	0.0	0.0	0.0	0.0	0.0	0.0	0.0	0.0	0.0	0.0	0.0	0.0	0.0	0.0	0.0	0.0	0.0	0.0	0.0
MN1	4330	symbol	H. sapiens	4330	H. sapiens	MN1	MN1 proto-oncogene, transcriptional regulator	The MN1 gene is a proto-oncogene and transcriptional regulator that contains two sets of CAG repeats. It has been found to be disrupted by a balanced translocation (4;22) in a meningioma, which may contribute to the development of this type of brain tumor. This information was provided by RefSeq in July 2008.	The MN1 gene has been implicated in several types of cancer, including acute myeloid leukemia (AML), myelodysplastic syndrome (MDS), and meningioma. In AML and MDS, MN1 overexpression has been associated with poor prognosis and resistance to chemotherapy. Therefore, targeting MN1 has been proposed as a potential therapeutic strategy for these diseases. Several small molecule inhibitors of MN1 hav…	GO:0070564 positive regulation of vitamin D receptor signaling pathway;GO:0001957 intramembranous ossification;GO:0036072 direct ossification		Disease related genes; Human disease related genes:Cancers:Cancers of eye, brain, and central nervous system; Cancer-related genes:Mutational cancer driver genes; Predicted intracellular proteins	Nucleoplasm (Approved)				0.0	0.0	0.0	0.0	0.0	0.0	0.0	0.0	0.0	0.0	0.0	0.0	1.0	0.0	0.0	0.0	0.0	0.0	0.0	0.0
GBP5	115362	symbol	H. sapiens	115362	H. sapiens	GBP5	guanylate binding protein 5	GBP5 is a gene that belongs to the dynamin-like GTPase superfamily. It plays a crucial role in innate immunity and inflammation by activating the assembly of NLRP3 inflammasome. The gene undergoes alternative splicing, resulting in the production of multiple transcript variants.	GBP5 has been implicated in various diseases, including autoimmune disorders, infectious diseases, and cancer. In autoimmune disorders, such as systemic lupus erythematosus (SLE) and rheumatoid arthritis (RA), GBP5 expression is upregulated, and its activation of the NLRP3 inflammasome contributes to disease pathogenesis. In infectious diseases, GBP5 has been shown to play a role in host defense …	GO:0140973 positive regulation of AIM2 inflammasome complex assembly;GO:0140971 regulation of AIM2 inflammasome complex assembly;GO:0051715 cytolysis in another organism		Predicted intracellular proteins					1.0	1.0	1.0	1.0	1.0	1.0	0.0	0.0	1.0	0.0	0.0	1.0	0.0	0.0	0.0	0.0	0.0	1.0	0.0	0.0
ADORA2A-AS1	646023	symbol	H. sapiens	646023	H. sapiens	ADORA2A-AS1	ADORA2A antisense RNA 1										0.0	0.0	0.0	0.0	0.0	0.0	0.0	0.0	0.0	0.0	0.0	0.0	0.0	0.0	0.0	0.0	0.0	0.0	0.0	0.0
AC099063.1						None	None	None	None	None	None	None	None	None	None	None	nan	nan	nan	nan	nan	nan	nan	nan	nan	nan	nan	nan	nan	nan	nan	nan	nan	nan	nan	nan
EDN1	1906	symbol	H. sapiens	1906	H. sapiens	EDN1	endothelin 1	The EDN1 gene encodes a preproprotein that is processed to produce a peptide belonging to the endothelin/sarafotoxin family. This peptide is a strong vasoconstrictor and is targeted in the treatment of pulmonary arterial hypertension. Abnormal expression of this gene may lead to the development of tumors. Multiple transcript variants are produced through alternative splicing.	Abnormal expression of the EDN1 gene has been implicated in various diseases, including pulmonary arterial hypertension, atherosclerosis, and cancer. In pulmonary arterial hypertension, the overexpression of EDN1 leads to increased vasoconstriction and vascular remodeling, resulting in increased pulmonary vascular resistance and right heart failure. As a result, drugs targeting the endothelin pat…	GO:0043179 rhythmic excitation;GO:0031583 phospholipase D-activating G protein-coupled receptor signaling pathway;GO:0042313 protein kinase C deactivation		Predicted secreted proteins; Human disease related genes:Congenital malformations:Congenital malformations of the musculoskeletal system; Candidate cardiovascular disease genes; Disease related genes; Cancer-related genes:Candidate cancer biomarkers	Golgi apparatus (Approved)	TBC-3711	(M8)PID ENDOTHELIN PATHWAY; (M255)PID HIF1 TFPATHWAY; (M167)PID AP1 PATHWAY	(M5890)HALLMARK TNFA SIGNALING VIA NFKB; (M5932)HALLMARK INFLAMMATORY RESPONSE; (M5956)HALLMARK KRAS SIGNALING DN	0.0	1.0	1.0	1.0	0.0	1.0	1.0	0.0	1.0	0.0	0.0	0.0	0.0	0.0	1.0	1.0	1.0	1.0	1.0	0.0
LAMA3	3909	symbol	H. sapiens	3909	H. sapiens	LAMA3	laminin subunit alpha 3	LAMA3 is a gene that encodes for the alpha subunit of laminin, a protein that is essential for the formation and function of the basement membrane. Laminins are heterotrimeric molecules that consist of alpha, beta, and gamma subunits that assemble through a coiled-coil domain. LAMA3 is responsive to several epithelial-mesenchymal regulators including keratinocyte growth factor, epidermal growth f…	Mutations in the LAMA3 gene have been linked to several diseases, including Herlitz type junctional epidermolysis bullosa (H-JEB) and laryngoonychocutaneous syndrome (LOC). H-JEB is a rare genetic disorder that affects the skin and mucous membranes, causing blistering and erosions. There is currently no cure for H-JEB, and treatment is focused on managing symptoms and preventing complications. Ta…	GO:0031581 hemidesmosome assembly;GO:0007044 cell-substrate junction assembly;GO:0150115 cell-substrate junction organization		Disease related genes; Predicted secreted proteins; Human disease related genes:Congenital malformations:Congenital malformations of skin; Predicted intracellular proteins	Endoplasmic reticulum (Approved)	Lanoteplase	(M158)PID INTEGRIN4 PATHWAY; (M165)PID SYNDECAN 4 PATHWAY; (M240)PID SYNDECAN 2 PATHWAY	(M5915)HALLMARK APICAL JUNCTION; (M5930)HALLMARK EPITHELIAL MESENCHYMAL TRANSITION	0.0	0.0	0.0	0.0	0.0	0.0	0.0	0.0	0.0	0.0	0.0	0.0	0.0	0.0	0.0	0.0	0.0	0.0	0.0	0.0
MMP1	4312	symbol	H. sapiens	4312	H. sapiens	MMP1	matrix metallopeptidase 1	MMP1, or matrix metallopeptidase 1, is a gene that belongs to the peptidase M10 family of matrix metalloproteinases (MMPs). MMPs are involved in breaking down the extracellular matrix in various physiological processes, including embryonic development, tissue remodeling, and reproduction, as well as in disease processes such as arthritis and metastasis. The MMP1 gene is located on chromosome 11 a…	The overexpression of MMP1 has been implicated in various diseases, including cancer, arthritis, and cardiovascular diseases. As a result, there have been efforts to develop drugs that target MMP1 activity. One approach has been to develop small molecule inhibitors that bind to the active site of MMP1 and prevent its proteolytic activity. However, the development of MMP inhibitors has been challe…	GO:0071492 cellular response to UV-A;GO:0070141 response to UV-A;GO:0030574 collagen catabolic process		Predicted secreted proteins; Human disease related genes:Respiratory diseases:Lung diseases; Enzymes; Candidate cardiovascular disease genes; Peptidases:Metallopeptidases; ENZYME proteins:Hydrolases; Human disease related genes:Cancers:Cancers of the breast and female genital organs; Cancer-related genes:Candidate cancer biomarkers	Vesicles (Approved)	Marimastat; CGS-27023; N-[3-(N'-HYDROXYCARBOXAMIDO)-2-(2-METHYLPROPYL)-PROPANOYL]-O-TYROSINE-N-METHYLAMIDE; METHYLAMINO-PHENYLALANYL-LEUCYL-HYDROXAMIC ACID; [[1-[N-HYDROXY-ACETAMIDYL]-3-METHYL-BUTYL]-CARBONYL-LEUCINYL]-ALANINE ETHYL ESTER; N-HYDROXY-2-[4-(4-PHENOXY-BENZENESULFONYL)-TETRAHYDRO-PYRAN-4-YL]-ACETAMIDE	(M65)PID FRA PATHWAY; (M198)PID SYNDECAN 1 PATHWAY; (M8)PID ENDOTHELIN PATHWAY	(M5946)HALLMARK COAGULATION; (M5930)HALLMARK EPITHELIAL MESENCHYMAL TRANSITION	1.0	0.0	0.0	0.0	0.0	0.0	0.0	0.0	1.0	1.0	0.0	0.0	0.0	0.0	1.0	1.0	0.0	0.0	0.0	0.0
CFB	629	symbol	H. sapiens	629	H. sapiens	CFB	complement factor B	The CFB gene encodes complement factor B, which is a component of the alternative pathway of complement activation. It circulates in the blood as a single chain polypeptide and is cleaved by complement factor D upon activation of the alternative pathway, yielding the noncatalytic chain Ba and the catalytic subunit Bb. Bb is a serine protease that associates with C3b to form the alternative pathwa…	Complement factor B (CFB) has been implicated in several diseases, including age-related macular degeneration (AMD), atypical hemolytic uremic syndrome (aHUS), and membranoproliferative glomerulonephritis (MPGN). In AMD, genetic variants in CFB have been associated with a reduced risk of disease, suggesting that targeting CFB could be a potential therapeutic strategy. In aHUS and MPGN, dysregulat…	GO:0006957 complement activation, alternative pathway;GO:0006956 complement activation;GO:0006959 humoral immune response		Human disease related genes:Nervous system diseases:Eye disease; Predicted secreted proteins; Human disease related genes:Immune system diseases:Primary immunodeficiency; Peptidases:Serine-type peptidases; Potential drug targets; Disease related genes; ENZYME proteins:Hydrolases; Enzymes; Human disease related genes:Cardiovascular diseases:Hematologic diseases	Endoplasmic reticulum;Vesicles (Approved); Additional: Cell Junctions	Zinc; 4-guanidinobenzoic acid; Diisopropylphosphono Group; MLN2222; Zinc acetate		(M5946)HALLMARK COAGULATION; (M5913)HALLMARK INTERFERON GAMMA RESPONSE; (M5921)HALLMARK COMPLEMENT	0.0	0.0	1.0	1.0	0.0	1.0	0.0	1.0	1.0	0.0	0.0	0.0	0.0	0.0	0.0	0.0	0.0	0.0	0.0	0.0
SOCS3	9021	symbol	H. sapiens	9021	H. sapiens	SOCS3	suppressor of cytokine signaling 3	SOCS3 is a gene that belongs to the STAT-induced STAT inhibitor (SSI) family, also known as suppressor of cytokine signaling. This gene is responsible for encoding a protein that acts as a negative regulator of cytokine signaling. The expression of SOCS3 is induced by various cytokines, including IL6, IL10, and interferon (IFN)-gamma. The protein encoded by this gene can bind to JAK2 kinase, inhi…	SOCS3 has been implicated in various diseases, including cancer, autoimmune disorders, and metabolic disorders. In cancer, SOCS3 has been shown to play a role in tumor growth and metastasis by regulating the JAK/STAT signaling pathway. Targeting SOCS3 has been explored as a potential therapeutic strategy for cancer treatment. In autoimmune disorders, SOCS3 has been found to be involved in the reg…	GO:0072540 T-helper 17 cell lineage commitment;GO:0060670 branching involved in labyrinthine layer morphogenesis;GO:0072539 T-helper 17 cell differentiation		Disease related genes; Predicted intracellular proteins	Cytosol (Approved); Additional: Plasma membrane		(M233)PID EPO PATHWAY; (M196)PID IL23 PATHWAY; (M183)PID IL6 7 PATHWAY	(M5897)HALLMARK IL6 JAK STAT3 SIGNALING; (M5890)HALLMARK TNFA SIGNALING VIA NFKB; (M5913)HALLMARK INTERFERON GAMMA RESPONSE	1.0	1.0	0.0	0.0	1.0	0.0	1.0	0.0	0.0	0.0	0.0	1.0	0.0	0.0	1.0	1.0	1.0	0.0	0.0	1.0
MMP3	4314	symbol	H. sapiens	4314	H. sapiens	MMP3	matrix metallopeptidase 3	MMP3, also known as matrix metallopeptidase 3, is a gene that encodes an enzyme involved in breaking down extracellular matrix proteins such as fibronectin, laminin, collagens III, IV, IX, and X, and cartilage proteoglycans. This enzyme is activated when cleaved by extracellular proteinases and is involved in normal physiological processes such as embryonic development, tissue remodeling, and wou…	MMP3 has been implicated in various diseases, including arthritis, atherosclerosis, and cancer. In arthritis, MMP3 is involved in the degradation of cartilage and joint tissues, leading to joint destruction. In atherosclerosis, MMP3 is involved in the degradation of the extracellular matrix in the arterial wall, leading to plaque rupture and thrombosis. In cancer, MMP3 is involved in tumor initia…	GO:0071492 cellular response to UV-A;GO:0070141 response to UV-A;GO:0071732 cellular response to nitric oxide		Predicted intracellular proteins; Predicted secreted proteins; Human disease related genes:Cardiovascular diseases:Vascular diseases; Peptidases:Metallopeptidases; Potential drug targets; Candidate cardiovascular disease genes; Disease related genes; ENZYME proteins:Hydrolases; Enzymes; Cancer-related genes:Candidate cancer biomarkers	Vesicles (Supported)	Marimastat; N-Hydroxy 1n(4-Methoxyphenyl)Sulfonyl-4-(Z,E-N-Methoxyimino)Pyrrolidine-2r-Carboxamide; 3-Methylpyridine; A Disubstituted Succinyl Caprolactam Hydroxymate Mmp3inhibitor; N-Hydroxy-4-[(4-Methoxylphenyl)Sulfonyl]-2,2-Dimethyl-Hexahydro-1,4-Thiazepine-3(S)-Carboxamide; (1n)-4-N-Butoxyphenylsulfonyl-(2r)-N-Hydroxycarboxamido-(4s)-Methanesulfonylamino-Pyrrolidine; 3-(1h-Indol-3-Yl)-2-[4-(4…	(M174)PID UPA UPAR PATHWAY; (M142)PID AJDISS 2PATHWAY; (M153)PID P75 NTR PATHWAY	(M5946)HALLMARK COAGULATION; (M5930)HALLMARK EPITHELIAL MESENCHYMAL TRANSITION	1.0	0.0	1.0	1.0	1.0	0.0	0.0	0.0	1.0	1.0	0.0	0.0	0.0	0.0	1.0	1.0	0.0	0.0	0.0	0.0
ACHE	43	symbol	H. sapiens	43	H. sapiens	ACHE	acetylcholinesterase (Yt blood group)	The ACHE gene encodes for acetylcholinesterase, an enzyme that breaks down the neurotransmitter acetylcholine at neuromuscular junctions and brain cholinergic synapses, terminating signal transmission. It is also found on red blood cell membranes, where it constitutes the Yt blood group antigen. Acetylcholinesterase exists in multiple forms due to alternative mRNA splicing and post-translational …	Mutations in the ACHE gene have been associated with several neurological disorders, including Alzheimer's disease, Parkinson's disease, and myasthenia gravis. Inhibition of acetylcholinesterase activity is a common therapeutic strategy for these diseases, as it increases the availability of acetylcholine in the brain and improves cognitive function. Several drugs targeting acetylcholinesterase h…	GO:0032223 negative regulation of synaptic transmission, cholinergic;GO:0001507 acetylcholine catabolic process in synaptic cleft;GO:0006581 acetylcholine catabolic process		Predicted intracellular proteins; FDA approved drug targets:Small molecule drugs; ENZYME proteins:Hydrolases; Enzymes; Blood group antigen proteins	Golgi apparatus (Approved); Additional: Vesicles	Choline; Tacrine; Carbamoylcholine; Dipivefrin; Gallamine triethiodide; Pyridostigmine; Galantamine; Isoflurophate; Pralidoxime; Minaprine; Donepezil; Ranitidine; Demecarium; Physostigmine; Rivastigmine; Edrophonium; Ambenonium; Tubocurarine; Decamethonium; Neostigmine; Monoisopropylphosphorylserine; Propidium; 3,8-Diamino-6-Phenyl-5-[6-[1-[2-[(1,2,3,4-Tetrahydro-9-Acridinyl)Amino]Ethyl]-1h-1,2,3…	(M166)PID ATF2 PATHWAY	(M5919)HALLMARK HEDGEHOG SIGNALING; (M5909)HALLMARK MYOGENESIS; (M5950)HALLMARK ALLOGRAFT REJECTION	0.0	0.0	0.0	0.0	0.0	0.0	0.0	0.0	0.0	0.0	0.0	0.0	0.0	0.0	0.0	1.0	0.0	0.0	0.0	0.0
CGNL1	84952	symbol	H. sapiens	84952	H. sapiens	CGNL1	cingulin like 1	CGNL1, also known as cingulin like 1, is a gene that encodes a protein belonging to the cingulin family. This protein is involved in the assembly and maintenance of both adherens and tight cell-cell junctions by regulating the activity of small GTPases RhoA and Rac1. Mutations in this gene have been associated with aromatase excess syndrome, a condition caused by heterozygous chromosomal rearrang…	There is currently limited information available on the disease implications of CGNL1. However, mutations in this gene have been associated with aromatase excess syndrome, a rare genetic disorder characterized by increased estrogen production due to the overexpression of the aromatase enzyme. This condition can lead to precocious puberty, gynecomastia, and other symptoms related to estrogen exces…	GO:0150105 protein localization to cell-cell junction;GO:0051497 negative regulation of stress fiber assembly;GO:0032232 negative regulation of actin filament bundle assembly		Disease related genes; Predicted intracellular proteins	Cell Junctions (Supported); Additional: Nuclear bodies				0.0	0.0	0.0	0.0	0.0	0.0	0.0	0.0	0.0	0.0	0.0	0.0	0.0	0.0	0.0	0.0	0.0	0.0	0.0	0.0
A4GALT	53947	symbol	H. sapiens	53947	H. sapiens	A4GALT	alpha 1,4-galactosyltransferase (P1PK blood group)	A4GALT is a gene that encodes for the alpha 1,4-galactosyltransferase enzyme, which is responsible for transferring galactose to lactosylceramide to form globotriaosylceramide. This molecule is identified as the P(k) antigen of the P blood group system. A4GALT is a type II membrane protein found in the Golgi and is also necessary for the synthesis of the bacterial verotoxins receptor. The gene ha…	Mutations in the A4GALT gene have been associated with the development of certain diseases, including cancer, autoimmune disorders, and infectious diseases. For example, studies have shown that A4GALT expression is downregulated in certain types of cancer, such as breast and ovarian cancer, and that this downregulation is associated with poor prognosis. Targeted drug discovery efforts have focuse…	GO:0001575 globoside metabolic process;GO:0001576 globoside biosynthetic process;GO:0006688 glycosphingolipid biosynthetic process		Enzymes; ENZYME proteins:Transferases	Mitochondria (Uncertain)				0.0	0.0	0.0	0.0	0.0	0.0	0.0	0.0	0.0	0.0	0.0	0.0	0.0	0.0	0.0	0.0	0.0	0.0	0.0	0.0
IFIT3	3437	symbol	H. sapiens	3437	H. sapiens	IFIT3	interferon induced protein with tetratricopeptide repeats 3	IFIT3 is a human gene that encodes for a protein called interferon induced protein with tetratricopeptide repeats 3. This protein is involved in various cellular processes such as negative regulation of apoptotic process, negative regulation of cell population proliferation, and response to virus. It is located in both the cytosol and mitochondrion of cells. IFIT3 enables identical protein bindin…	IFIT3 has been implicated in various viral infections, including influenza, hepatitis C, and HIV. Studies have shown that IFIT3 expression is upregulated in response to viral infections, and it plays a crucial role in the host's antiviral defense mechanism. Therefore, targeting IFIT3 could be a potential therapeutic strategy for viral diseases. However, there are currently no drugs on the market …	GO:0140374 antiviral innate immune response;GO:0051607 defense response to virus;GO:0009615 response to virus		Predicted intracellular proteins	Cytosol;Mitochondria (Supported)			(M5911)HALLMARK INTERFERON ALPHA RESPONSE; (M5913)HALLMARK INTERFERON GAMMA RESPONSE	1.0	0.0	1.0	0.0	0.0	0.0	0.0	0.0	0.0	0.0	0.0	1.0	1.0	0.0	0.0	0.0	0.0	0.0	0.0	0.0
PLA1A	51365	symbol	H. sapiens	51365	H. sapiens	PLA1A	phospholipase A1 member A	PLA1A is a gene that encodes for a phospholipase enzyme that breaks down fatty acids at the sn-1 position of phosphatidylserine and 1-acyl-2-lysophosphatidylserine. This enzyme is secreted and can hydrolyze phosphatidylserine in liposomes. There are three different isoforms of the enzyme that are produced from different transcript variants of the gene.	Research on PLA1A has shown its potential involvement in various diseases, including Alzheimer's disease, atherosclerosis, and cancer. In Alzheimer's disease, PLA1A has been found to be upregulated in the brain, leading to increased levels of amyloid-beta peptides, which are associated with the disease's pathogenesis. In atherosclerosis, PLA1A has been shown to play a role in the formation of ath…	GO:0036150 phosphatidylserine acyl-chain remodeling;GO:0006658 phosphatidylserine metabolic process;GO:0006575 modified amino acid metabolic process		Predicted intracellular proteins; Predicted secreted proteins; ENZYME proteins:Hydrolases; Enzymes; RAS pathway related proteins					0.0	0.0	0.0	0.0	0.0	0.0	0.0	0.0	0.0	0.0	0.0	0.0	0.0	0.0	0.0	0.0	0.0	0.0	0.0	0.0
IFI27	3429	symbol	H. sapiens	3429	H. sapiens	IFI27	interferon alpha inducible protein 27	IFI27 is a human gene that encodes for the interferon alpha inducible protein 27. This protein is involved in various cellular processes, including cellular protein metabolism, defense response to other organisms, and extrinsic apoptotic signaling pathway. It enables RNA polymerase II-specific DNA-binding transcription factor binding activity, identical protein binding activity, and lamin binding…	Research has shown that IFI27 is involved in various diseases, including cancer, viral infections, and autoimmune disorders. In cancer, IFI27 has been found to be upregulated in several types of tumors, including breast, lung, and prostate cancer, and is associated with poor prognosis. In viral infections, IFI27 has been shown to play a role in the host immune response to viral infections, includ…	GO:0001836 release of cytochrome c from mitochondria;GO:0044827 modulation by host of viral genome replication;GO:0070269 pyroptotic inflammatory response		Predicted intracellular proteins			(M295)SIG PIP3 SIGNALING IN CARDIAC MYOCTES	(M5911)HALLMARK INTERFERON ALPHA RESPONSE; (M5913)HALLMARK INTERFERON GAMMA RESPONSE	0.0	1.0	1.0	0.0	1.0	0.0	0.0	1.0	0.0	0.0	0.0	0.0	0.0	0.0	0.0	0.0	0.0	0.0	0.0	0.0
SERPING1	710	symbol	H. sapiens	710	H. sapiens	SERPING1	serpin family G member 1	SERPING1 is a gene that encodes a plasma protein called C1 inhibitor, which plays a crucial role in regulating the complement cascade. The complement system is a part of the immune system that helps to identify and eliminate pathogens. However, if it becomes overactive, it can cause damage to healthy tissues. C1 inhibitor inhibits the activation of the first complement component, C1r and C1s, and…	Hereditary angioneurotic oedema (HANE) is a rare genetic disorder caused by mutations in the SERPING1 gene, resulting in a deficiency of C1 inhibitor. HANE is characterized by recurrent episodes of swelling in various parts of the body, including the face, limbs, and gastrointestinal tract. These episodes can be life-threatening if they involve the airway. Treatment options for HANE include proph…	GO:0001868 regulation of complement activation, lectin pathway;GO:0001869 negative regulation of complement activation, lectin pathway;GO:0045916 negative regulation of complement activation		Predicted intracellular proteins; Predicted secreted proteins; Human disease related genes:Cardiovascular diseases:Vascular diseases; Candidate cardiovascular disease genes; Disease related genes; Human disease related genes:Immune system diseases:Primary immunodeficiency		PPL-100; Copper	(M3468)NABA ECM REGULATORS; (M5885)NABA MATRISOME ASSOCIATED; (M5889)NABA MATRISOME	(M5946)HALLMARK COAGULATION; (M5913)HALLMARK INTERFERON GAMMA RESPONSE; (M5921)HALLMARK COMPLEMENT	0.0	0.0	1.0	0.0	0.0	1.0	0.0	0.0	1.0	1.0	0.0	0.0	0.0	1.0	0.0	0.0	1.0	0.0	0.0	0.0
SSTR2	6752	symbol	H. sapiens	6752	H. sapiens	SSTR2	somatostatin receptor 2	SSTR2 is a human gene that encodes for the somatostatin receptor 2, a protein that is involved in inhibiting the release of various hormones and secretory proteins. The effects of somatostatin are likely mediated by a family of G protein-coupled receptors that are expressed in different tissues. SSTR2 is a member of this receptor family and has seven transmembrane segments. It is expressed at hig…	SSTR2 has been implicated in various diseases, including acromegaly, neuroendocrine tumors, and pituitary adenomas. Targeting SSTR2 with drugs has been a promising approach for the treatment of these diseases. Octreotide and lanreotide are two examples of successful drugs that target SSTR2. Octreotide is a synthetic analog of somatostatin that binds to SSTR2 and inhibits the release of growth hor…	GO:0038169 somatostatin receptor signaling pathway;GO:0038170 somatostatin signaling pathway;GO:0030432 peristalsis		FDA approved drug targets:Small molecule drugs; G-protein coupled receptors:GPCRs excl olfactory receptors	Cytosol (Supported); Additional: Nucleoplasm	Vapreotide; Pasireotide; Lanreotide; Somatostatin; Dotatate gallium Ga-68; Lutetium Lu 177 dotatate; Edotreotide gallium Ga-68			0.0	0.0	0.0	1.0	0.0	0.0	0.0	0.0	1.0	0.0	0.0	0.0	1.0	0.0	0.0	0.0	0.0	0.0	0.0	0.0
C1RL	51279	symbol	H. sapiens	51279	H. sapiens	C1RL	complement C1r subcomponent like	The human gene C1RL is predicted to have serine-type endopeptidase activity and be involved in zymogen activation. It is located in extracellular exosomes. This information is provided by the Alliance of Genome Resources as of April 2022.	There is limited information available on the disease implications of C1RL. However, studies have suggested that dysregulation of serine-type endopeptidases can lead to various diseases, including cancer, inflammation, and autoimmune disorders. Therefore, C1RL may have potential as a therapeutic target for these diseases. Currently, there are no targeted drug discovery efforts specifically for C1…	GO:0006958 complement activation, classical pathway;GO:0002455 humoral immune response mediated by circulating immunoglobulin;GO:0031638 zymogen activation		Predicted secreted proteins; Enzymes; Peptidases:Serine-type peptidases; Predicted intracellular proteins					0.0	0.0	1.0	0.0	0.0	1.0	0.0	0.0	1.0	0.0	0.0	0.0	0.0	0.0	0.0	0.0	0.0	0.0	0.0	0.0
CXCL8	3576	symbol	H. sapiens	3576	H. sapiens	CXCL8	C-X-C motif chemokine ligand 8	CXCL8, also known as interleukin-8 (IL-8), is a protein that belongs to the CXC chemokine family and plays a major role in the inflammatory response. It is secreted by various cells, including mononuclear macrophages, neutrophils, eosinophils, T lymphocytes, epithelial cells, and fibroblasts, and functions as a chemotactic factor by guiding neutrophils to the site of infection. IL-8 is rapidly in…	There are several diseases associated with dysregulation of CXCL8/IL-8, including chronic obstructive pulmonary disease (COPD), asthma, rheumatoid arthritis, and cancer. Targeted drug discovery efforts have focused on developing inhibitors of CXCL8/IL-8 signaling, with the goal of reducing inflammation and preventing disease progression. One example of a successful drug targeting CXCL8/IL-8 is To…	GO:2000535 regulation of entry of bacterium into host cell;GO:0045091 regulation of single stranded viral RNA replication via double stranded DNA intermediate;GO:0060354 negative regulation of cell adhesion molecule production		Predicted secreted proteins; Candidate cardiovascular disease genes; Cancer-related genes:Candidate cancer biomarkers	Golgi apparatus (Approved)	ABT-510; MDX-018; Rivanicline; Tapinarof	(M251)PID SYNDECAN 3 PATHWAY; (M252)PID IL8 CXCR1 PATHWAY; (M240)PID SYNDECAN 2 PATHWAY	(M5930)HALLMARK EPITHELIAL MESENCHYMAL TRANSITION; (M5932)HALLMARK INFLAMMATORY RESPONSE	1.0	1.0	1.0	1.0	1.0	1.0	1.0	1.0	1.0	1.0	0.0	0.0	1.0	0.0	1.0	1.0	0.0	1.0	0.0	0.0
AC108451.2						None	None	None	None	None	None	None	None	None	None	None	nan	nan	nan	nan	nan	nan	nan	nan	nan	nan	nan	nan	nan	nan	nan	nan	nan	nan	nan	nan
EREG	2069	symbol	H. sapiens	2069	H. sapiens	EREG	epiregulin	EREG is a gene that encodes a peptide hormone belonging to the epidermal growth factor (EGF) family of proteins. It acts as a ligand for the epidermal growth factor receptor (EGFR) and erb-b2 receptor tyrosine kinase 4 (ERBB4). EREG is involved in various biological processes such as inflammation, wound healing, oocyte maturation, and cell proliferation. It is also known to promote the progressio…	EREG has been implicated in various diseases, including cancer, inflammatory bowel disease, and psoriasis. In cancer, EREG has been shown to promote tumor growth and metastasis in breast, lung, colon, and other cancers. Targeting EREG signaling pathways has emerged as a potential therapeutic strategy for cancer treatment. Several drugs targeting EREG and its receptors, such as EGFR and ERBB4, hav…	GO:0042700 luteinizing hormone signaling pathway;GO:0048160 primary follicle stage;GO:0001550 ovarian cumulus expansion		Predicted secreted proteins; Human disease related genes:Cancers:Cancers of the digestive system	Vesicles (Approved); Additional: Cytosol		(M201)PID ERBB NETWORK PATHWAY; (M13)PID ERBB4 PATHWAY; (M5883)NABA SECRETED FACTORS	(M5902)HALLMARK APOPTOSIS; (M5932)HALLMARK INFLAMMATORY RESPONSE; (M5950)HALLMARK ALLOGRAFT REJECTION	0.0	1.0	0.0	0.0	0.0	1.0	0.0	0.0	1.0	1.0	0.0	0.0	1.0	0.0	0.0	0.0	0.0	0.0	1.0	0.0
CEMIP	57214	symbol	H. sapiens	57214	H. sapiens	CEMIP	cell migration inducing hyaluronidase 1	CEMIP is a human gene that encodes for a protein called cell migration inducing hyaluronidase 1. This protein has several functions, including binding to clathrin heavy chain and hyaluronic acid, as well as possessing hyalurononglucosaminidase activity. CEMIP is involved in various processes, such as the breakdown of hyaluronan, the positive regulation of protein phosphorylation, and the positive…	There is limited information available on the disease implications of CEMIP. However, recent studies have suggested that CEMIP may play a role in cancer progression and metastasis. Specifically, CEMIP has been shown to promote the migration and invasion of cancer cells, and its expression is often upregulated in various types of cancer. As a result, CEMIP has been proposed as a potential therapeu…	GO:1900019 regulation of protein kinase C activity;GO:1900020 positive regulation of protein kinase C activity;GO:0030213 hyaluronan biosynthetic process		ENZYME proteins:Hydrolases; Enzymes; Predicted intracellular proteins; Predicted secreted proteins	Nucleoli fibrillar center (Supported); Additional: Endoplasmic reticulum;Nuclear membrane				0.0	0.0	0.0	0.0	0.0	0.0	0.0	0.0	1.0	0.0	0.0	0.0	0.0	0.0	0.0	0.0	0.0	0.0	1.0	0.0
MT1HL1	645745	symbol	H. sapiens	645745	H. sapiens	MT1HL1	metallothionein 1H like 1	MT1HL1 is a retrotransposed gene that is transcribed and assumed to be translated. It has a full-length coding sequence and differs from MT1H, a related gene, at three internal amino acids, two of which are at metal-binding sites.	There is limited information available on the disease implications of MT1HL1. However, studies have shown that MT1H, a related gene, is involved in various diseases such as cancer, neurodegenerative disorders, and metal toxicity. Therefore, it is possible that MT1HL1 may also play a role in these diseases. As for targeted drug discovery efforts, there are currently no known drugs that specificall…	GO:0010273 detoxification of copper ion;GO:1990169 stress response to copper ion;GO:0097501 stress response to metal ion		Predicted intracellular proteins					0.0	0.0	0.0	0.0	0.0	0.0	0.0	0.0	0.0	0.0	0.0	0.0	0.0	0.0	0.0	0.0	0.0	0.0	0.0	0.0
LAD1	3898	symbol	H. sapiens	3898	H. sapiens	LAD1	ladinin 1	LAD1, also known as ladinin 1, is a gene that encodes a protein that may act as an anchoring filament in basement membranes. This protein may play a role in stabilizing the connection between epithelial layers and the underlying mesenchyme. The exact function of LAD1 is not fully understood, but it is believed to be involved in maintaining the structural integrity of tissues. Mutations in this ge…	Mutations in the LAD1 gene have been associated with several skin disorders, including junctional epidermolysis bullosa (JEB), a rare genetic disorder characterized by blistering and erosions of the skin and mucous membranes. JEB is caused by mutations in genes that encode proteins involved in the formation and maintenance of the skin's basement membrane, including LAD1. There are currently no ta…			Predicted secreted proteins; Predicted intracellular proteins	Actin filaments (Enhanced)			(M5906)HALLMARK ESTROGEN RESPONSE EARLY	0.0	0.0	0.0	0.0	0.0	0.0	0.0	0.0	0.0	0.0	0.0	0.0	0.0	0.0	0.0	0.0	0.0	0.0	0.0	0.0
SLCO5A1	81796	symbol	H. sapiens	81796	H. sapiens	SLCO5A1	solute carrier organic anion transporter family member 5A1	SLCO5A1 is a gene that encodes a protein belonging to the solute carrier organic anion transporter superfamily. This protein has 12 transmembrane domains and is involved in transporting organic anions across cell membranes. Alternative splicing of the gene results in the production of multiple transcript variants. The function of this gene and its protein product is not yet fully understood, but …	SLCO5A1 has been implicated in several diseases, including cancer, diabetes, and cardiovascular disease. In cancer, the overexpression of SLCO5A1 has been associated with poor prognosis and resistance to chemotherapy. In diabetes, SLCO5A1 has been linked to impaired glucose uptake and insulin resistance. In cardiovascular disease, SLCO5A1 has been shown to play a role in the transport of choleste…	GO:0043252 sodium-independent organic anion transport;GO:0015711 organic anion transport;GO:0055085 transmembrane transport		Transporters:Electrochemical Potential-driven transporters	Plasma membrane (Supported); Additional: Vesicles				0.0	0.0	0.0	0.0	0.0	0.0	0.0	0.0	0.0	0.0	0.0	0.0	0.0	0.0	0.0	0.0	0.0	0.0	0.0	0.0
ITGA1	3672	symbol	H. sapiens	3672	H. sapiens	ITGA1	integrin subunit alpha 1	The ITGA1 gene encodes the alpha 1 subunit of integrin receptors, which form a cell-surface receptor for collagen and laminin. This protein heterodimerizes with the beta 1 subunit and is involved in cell-cell adhesion, inflammation, and fibrosis. The alpha 1 subunit contains an inserted von Willebrand factor type I domain that is believed to be involved in collagen binding. The gene's function is…	Mutations in the ITGA1 gene have been associated with various diseases, including cancer, cardiovascular disease, and kidney disease. In cancer, ITGA1 has been found to promote tumor growth and metastasis, making it a potential target for cancer therapy. Several studies have focused on developing drugs that target ITGA1, including monoclonal antibodies and small molecule inhibitors. However, ther…	GO:0042059 negative regulation of epidermal growth factor receptor signaling pathway;GO:1901185 negative regulation of ERBB signaling pathway;GO:0033627 cell adhesion mediated by integrin		CD markers; Transporters:Accessory Factors Involved in Transport; Cancer-related genes:Candidate cancer biomarkers	Endoplasmic reticulum (Approved)		(M11)PID PRL SIGNALING EVENTS PATHWAY; (M274)PID LYMPH ANGIOGENESIS PATHWAY; (M47)PID INTEGRIN CS PATHWAY		0.0	0.0	0.0	0.0	0.0	0.0	0.0	0.0	1.0	0.0	0.0	0.0	1.0	0.0	0.0	0.0	0.0	0.0	0.0	0.0
ADAMTS4	9507	symbol	H. sapiens	9507	H. sapiens	ADAMTS4	ADAM metallopeptidase with thrombospondin type 1 motif 4	ADAMTS4 is a gene that encodes a member of the ADAMTS protein family. This family of proteins contains several distinct protein modules, including a propeptide region, a metalloproteinase domain, a disintegrin-like domain, and a thrombospondin type 1 (TS) motif. The enzyme encoded by this gene is responsible for the degradation of aggrecan, a major proteoglycan of cartilage, and brevican, a brain…	ADAMTS4 has been implicated in several diseases, including osteoarthritis, rheumatoid arthritis, and cancer. In osteoarthritis, ADAMTS4 is responsible for the degradation of aggrecan, a major component of cartilage, leading to the loss of cartilage and joint damage. In rheumatoid arthritis, ADAMTS4 is upregulated in the synovial fluid and contributes to the destruction of cartilage and bone. In c…	GO:0022617 extracellular matrix disassembly;GO:0030198 extracellular matrix organization;GO:0043062 extracellular structure organization		Predicted intracellular proteins; Predicted secreted proteins; Transporters:Accessory Factors Involved in Transport; ENZYME proteins:Hydrolases; Enzymes; Cancer-related genes:Candidate cancer biomarkers	Nuclear speckles (Supported)		(M3468)NABA ECM REGULATORS; (M5885)NABA MATRISOME ASSOCIATED; (M5889)NABA MATRISOME		0.0	0.0	0.0	0.0	0.0	0.0	0.0	0.0	0.0	1.0	0.0	0.0	0.0	0.0	0.0	0.0	0.0	0.0	0.0	0.0
EBI3	10148	symbol	H. sapiens	10148	H. sapiens	EBI3	Epstein-Barr virus induced 3	EBI3 is a gene that is induced in B lymphocytes in response to Epstein-Barr virus infection. It encodes a secreted glycoprotein that belongs to the hematopoietin receptor family. EBI3 heterodimerizes with a 28 kDa protein to form interleukin 27 (IL-27), which regulates T cell and inflammatory responses. IL-27 activates the Jak/STAT pathway of CD4+ T cells.	EBI3 and its product, IL-27, have been implicated in various diseases, including autoimmune disorders, infectious diseases, and cancer. In autoimmune diseases such as multiple sclerosis and rheumatoid arthritis, IL-27 has been shown to have both pro-inflammatory and anti-inflammatory effects, making it a potential target for therapeutic intervention. In infectious diseases such as tuberculosis an…	GO:0042088 T-helper 1 type immune response;GO:0046641 positive regulation of alpha-beta T cell proliferation;GO:0046640 regulation of alpha-beta T cell proliferation		Predicted secreted proteins			(M36)PID IL27 PATHWAY; (M5883)NABA SECRETED FACTORS; (M5885)NABA MATRISOME ASSOCIATED	(M5897)HALLMARK IL6 JAK STAT3 SIGNALING; (M5932)HALLMARK INFLAMMATORY RESPONSE	1.0	0.0	0.0	0.0	0.0	1.0	1.0	0.0	1.0	1.0	1.0	0.0	0.0	0.0	0.0	0.0	0.0	0.0	0.0	0.0
APOBEC3A	200315	symbol	H. sapiens	200315	H. sapiens	APOBEC3A	apolipoprotein B mRNA editing enzyme catalytic subunit 3A	APOBEC3A is a gene that belongs to the cytidine deaminase gene family and is located on chromosome 22. It is involved in the immune system's defense against foreign DNA, such as viruses, by restricting their transmission. The protein encoded by this gene lacks the zinc binding activity of other family members and is structurally and functionally related to the C to U RNA-editing cytidine deaminas…	APOBEC3A has been implicated in various diseases, including cancer and viral infections. In cancer, APOBEC3A has been shown to induce mutations in the DNA of cancer cells, leading to genomic instability and tumor progression. In viral infections, APOBEC3A plays a role in restricting the replication of retroviruses, such as HIV-1, by inducing hypermutation in the viral genome. Targeted drug discov…	GO:0044355 clearance of foreign intracellular DNA;GO:0099046 clearance of foreign intracellular nucleic acids;GO:0070383 DNA cytosine deamination		ENZYME proteins:Hydrolases; Enzymes; Predicted intracellular proteins	Nucleoplasm (Uncertain)				0.0	0.0	1.0	0.0	0.0	0.0	0.0	0.0	0.0	0.0	0.0	0.0	0.0	0.0	0.0	0.0	0.0	0.0	0.0	0.0
CXCL5	6374	symbol	H. sapiens	6374	H. sapiens	CXCL5	C-X-C motif chemokine ligand 5	The CXCL5 gene encodes a protein that belongs to the CXC subfamily of chemokines. Chemokines are proteins that attract and activate white blood cells. This protein is believed to bind to a specific receptor, called CXCR2, to recruit neutrophils, promote the growth of new blood vessels, and remodel connective tissues. It is also thought to play a role in cancer cell proliferation, migration, and i…	The CXCL5 gene has been implicated in various diseases, including cancer, inflammatory bowel disease, and chronic obstructive pulmonary disease (COPD). In cancer, CXCL5 has been shown to promote tumor growth, angiogenesis, and metastasis. Inflammatory bowel disease is characterized by chronic inflammation of the digestive tract, and CXCL5 has been found to be elevated in patients with this condit…	GO:0030593 neutrophil chemotaxis;GO:1990266 neutrophil migration;GO:0071621 granulocyte chemotaxis		Predicted secreted proteins; Cancer-related genes:Candidate cancer biomarkers	Vesicles (Approved)		(M5883)NABA SECRETED FACTORS; (M5885)NABA MATRISOME ASSOCIATED; (M5889)NABA MATRISOME		0.0	0.0	0.0	1.0	1.0	0.0	0.0	1.0	1.0	1.0	0.0	0.0	0.0	0.0	1.0	1.0	0.0	0.0	0.0	0.0
MT1DP	326343	symbol	H. sapiens	326343	H. sapiens	MT1DP	metallothionein 1D, pseudogene			GO:0010273 detoxification of copper ion;GO:1990169 stress response to copper ion;GO:0097501 stress response to metal ion							0.0	0.0	0.0	0.0	0.0	0.0	0.0	0.0	0.0	0.0	0.0	0.0	0.0	0.0	0.0	0.0	0.0	0.0	0.0	0.0
IFIT2	3433	symbol	H. sapiens	3433	H. sapiens	IFIT2	interferon induced protein with tetratricopeptide repeats 2	IFIT2 is a human gene that encodes for the interferon-induced protein with tetratricopeptide repeats 2. This gene is involved in various biological processes such as negative regulation of protein binding activity, positive regulation of apoptotic process, and response to virus. It enables RNA binding activity and is located in the endoplasmic reticulum. The gene is induced by interferon, which i…	Research has shown that IFIT2 may play a role in the pathogenesis of several diseases, including viral infections, autoimmune diseases, and cancer. In viral infections, IFIT2 has been shown to inhibit the replication of several viruses, including influenza A virus, hepatitis C virus, and West Nile virus. In autoimmune diseases, IFIT2 has been found to be upregulated in patients with systemic lupu…	GO:0032091 negative regulation of protein binding;GO:0140374 antiviral innate immune response;GO:0008637 apoptotic mitochondrial changes		Predicted intracellular proteins	Vesicles (Approved)			(M5911)HALLMARK INTERFERON ALPHA RESPONSE; (M5890)HALLMARK TNFA SIGNALING VIA NFKB; (M5913)HALLMARK INTERFERON GAMMA RESPONSE	1.0	0.0	1.0	0.0	0.0	0.0	0.0	0.0	0.0	0.0	0.0	1.0	1.0	0.0	0.0	1.0	0.0	0.0	0.0	0.0
APOL4	80832	symbol	H. sapiens	80832	H. sapiens	APOL4	apolipoprotein L4	The APOL4 gene encodes a protein belonging to the apolipoprotein L family, which may be involved in the exchange and transport of lipids throughout the body. It may also play a role in reverse cholesterol transport from peripheral cells to the liver. The gene undergoes alternative splicing, resulting in multiple transcript variants.	The APOL4 gene has been implicated in several diseases, including chronic kidney disease, hypertension, and Alzheimer's disease. In particular, variants of the gene have been associated with an increased risk of developing chronic kidney disease in African American populations. Targeted drug discovery efforts have focused on developing drugs that can modulate the activity of the APOL4 protein, wi…	GO:0042157 lipoprotein metabolic process;GO:0006869 lipid transport;GO:0010876 lipid localization		Predicted secreted proteins; Human disease related genes:Other diseases:Mental and behavioural disorders; Predicted intracellular proteins	Vesicles (Supported)				0.0	0.0	0.0	0.0	0.0	0.0	0.0	0.0	0.0	0.0	0.0	0.0	0.0	0.0	0.0	0.0	0.0	0.0	0.0	0.0
CD274	29126	symbol	H. sapiens	29126	H. sapiens	CD274	CD274 molecule	CD274 is a gene that encodes a protein called PD-L1, which is expressed by various types of cells including T cells, B cells, and tumor cells. PD-L1 is a type I transmembrane protein that has immunoglobulin V-like and C-like domains. When PD-L1 interacts with its receptor, it inhibits T-cell activation and cytokine production, which is important for preventing autoimmunity during infection or inf…	CD274 has been identified as a promising target for cancer immunotherapy. Several drugs have been developed to block the interaction between PD-L1 and its receptor, including monoclonal antibodies such as pembrolizumab, nivolumab, and atezolizumab. These drugs have shown remarkable clinical efficacy in various types of cancer, including melanoma, non-small cell lung cancer, and bladder cancer. Pe…	GO:1905404 positive regulation of activated CD8-positive, alpha-beta T cell apoptotic process;GO:1905402 regulation of activated CD8-positive, alpha-beta T cell apoptotic process;GO:0002841 negative regulation of T cell mediated immune response to tumor cell		FDA approved drug targets:Biotech drugs; Cancer-related genes; Transporters:Accessory Factors Involved in Transport; Disease related genes; CD markers	Actin filaments;Plasma membrane (Approved); Additional: Nucleoplasm	Atezolizumab; Durvalumab; Avelumab		(M5913)HALLMARK INTERFERON GAMMA RESPONSE; (M5915)HALLMARK APICAL JUNCTION	0.0	0.0	0.0	1.0	0.0	1.0	0.0	0.0	1.0	0.0	1.0	0.0	1.0	1.0	0.0	0.0	1.0	0.0	0.0	0.0
ABTB2	25841	symbol	H. sapiens	25841	H. sapiens	ABTB2	ankyrin repeat and BTB domain containing 2	ABTB2 is a human gene that encodes a protein containing ankyrin repeat and BTB domains. It is predicted to have the ability to enable protein heterodimerization activity and to act upstream of or within cellular response to toxic substances. The function of ABTB2 is not yet fully understood, but it may play a role in regulating cellular responses to environmental stressors or toxins. Further rese…	There is currently limited information available on the disease implications of ABTB2. However, some studies have suggested that ABTB2 may be involved in the development or progression of certain types of cancer, including breast cancer and hepatocellular carcinoma. Targeted drug discovery efforts for ABTB2 are also limited, as its function is not yet fully understood. There are currently no drug…	GO:0097237 cellular response to toxic substance;GO:0009636 response to toxic substance;GO:0070887 cellular response to chemical stimulus		Predicted intracellular proteins	Nucleoplasm (Supported); Additional: Vesicles				0.0	0.0	0.0	0.0	0.0	0.0	0.0	0.0	0.0	0.0	0.0	0.0	0.0	0.0	0.0	0.0	0.0	0.0	0.0	0.0
CYP27B1	1594	symbol	H. sapiens	1594	H. sapiens	CYP27B1	cytochrome P450 family 27 subfamily B member 1	CYP27B1 is a gene that encodes an enzyme belonging to the cytochrome P450 family. This enzyme is responsible for hydroxylating 25-hydroxyvitamin D3 at the 1alpha position, which results in the synthesis of 1alpha,25-dihydroxyvitamin D3, the active form of vitamin D3. This active form of vitamin D3 binds to the vitamin D receptor and regulates calcium metabolism, playing an important role in calci…	Mutations in the CYP27B1 gene can lead to vitamin D-dependent rickets type I, a rare genetic disorder characterized by impaired bone growth and development due to a deficiency in vitamin D. Treatment for this condition typically involves high doses of vitamin D supplements. Targeted drug discovery efforts for CYP27B1 have focused on developing small molecule inhibitors to block the enzyme's activ…	GO:0010956 negative regulation of calcidiol 1-monooxygenase activity;GO:0010979 regulation of vitamin D 24-hydroxylase activity;GO:0010980 positive regulation of vitamin D 24-hydroxylase activity		Predicted intracellular proteins; Human disease related genes:Congenital disorders of metabolism:Congenital disorders of cofactor/vitamin metabolism; ENZYME proteins:Oxidoreductases; Potential drug targets; Disease related genes; Enzymes; Human disease related genes:Endocrine and metabolic diseases:Diabetes		Alfacalcidol			0.0	0.0	1.0	1.0	0.0	0.0	0.0	0.0	0.0	0.0	0.0	0.0	1.0	0.0	0.0	0.0	0.0	1.0	0.0	0.0
ASS1	445	symbol	H. sapiens	445	H. sapiens	ASS1	argininosuccinate synthase 1	The ASS1 gene encodes the argininosuccinate synthase 1 protein, which is involved in the production of arginine. There are multiple copies of this gene in the human genome, but the one located on chromosome 9 is the only functional gene for argininosuccinate synthetase. Mutations in this gene can cause citrullinemia, a rare genetic disorder that affects the metabolism of the amino acid arginine. …	Mutations in the ASS1 gene can lead to citrullinemia, a rare genetic disorder that affects the urea cycle, which is responsible for removing ammonia from the body. Citrullinemia can cause a buildup of ammonia in the blood, leading to neurological symptoms such as seizures, coma, and developmental delays. Treatment for citrullinemia typically involves a low-protein diet and medications to help rem…	GO:0000053 argininosuccinate metabolic process;GO:0010046 response to mycotoxin;GO:0071400 cellular response to oleic acid		Human disease related genes:Congenital disorders of metabolism:Congenital disorders of amino acid metabolism; Predicted intracellular proteins; Potential drug targets; Disease related genes; ENZYME proteins:Ligase; Enzymes	Cytosol (Supported); Additional: Nucleoplasm	Arginine; Aspartic acid; Citrulline; ATP		(M5907)HALLMARK ESTROGEN RESPONSE LATE	0.0	1.0	1.0	1.0	1.0	0.0	0.0	0.0	0.0	0.0	1.0	0.0	0.0	0.0	0.0	0.0	0.0	1.0	0.0	0.0
TNIP3	79931	symbol	H. sapiens	79931	H. sapiens	TNIP3	TNFAIP3 interacting protein 3	TNIP3, also known as TNFAIP3 interacting protein 3, is a gene that encodes a protein involved in various cellular processes. It enables the binding of proteins that have undergone polyubiquitin modification, which is important for regulating cellular signaling pathways. TNIP3 is also involved in the negative regulation of the I-kappaB kinase/NF-kappaB signaling pathway and toll-like receptor sign…	Research has shown that TNIP3 may play a role in the development of autoimmune diseases such as rheumatoid arthritis, systemic lupus erythematosus, and psoriasis. Studies have also suggested that TNIP3 may be involved in the development of certain types of cancer, including breast cancer and lymphoma. As a result, TNIP3 has become a target for drug discovery efforts aimed at developing therapies …	GO:0002756 MyD88-independent toll-like receptor signaling pathway;GO:0034142 toll-like receptor 4 signaling pathway;GO:0140895 cell surface toll-like receptor signaling pathway		Predicted intracellular proteins	Cytosol;Nucleoplasm (Approved); Additional: Nuclear bodies;Plasma membrane				0.0	0.0	0.0	1.0	1.0	1.0	0.0	0.0	0.0	0.0	0.0	0.0	0.0	0.0	0.0	0.0	0.0	0.0	0.0	0.0
MMP10	4319	symbol	H. sapiens	4319	H. sapiens	MMP10	matrix metallopeptidase 10	MMP10, or matrix metallopeptidase 10, is a gene that encodes a member of the peptidase M10 family of matrix metalloproteinases (MMPs). MMPs are involved in breaking down the extracellular matrix in normal physiological processes such as embryonic development, reproduction, and tissue remodeling, as well as in disease processes such as arthritis and metastasis. The encoded preproprotein is proteol…	MMP10 has been implicated in various diseases, including cancer, arthritis, and cardiovascular disease. In cancer, MMP10 has been shown to promote tumor growth, invasion, and metastasis by degrading the extracellular matrix and facilitating angiogenesis. In arthritis, MMP10 is involved in the degradation of cartilage and bone, leading to joint destruction. In cardiovascular disease, MMP10 has bee…	GO:0030574 collagen catabolic process;GO:0022617 extracellular matrix disassembly;GO:0032963 collagen metabolic process		Predicted secreted proteins; Peptidases:Metallopeptidases; ENZYME proteins:Hydrolases; Enzymes; Cancer-related genes:Candidate cancer biomarkers	Cytosol (Approved); Additional: Plasma membrane	Marimastat; N-ISOBUTYL-N-[4-METHOXYPHENYLSULFONYL]GLYCYL HYDROXAMIC ACID	(M3468)NABA ECM REGULATORS; (M5885)NABA MATRISOME ASSOCIATED; (M5889)NABA MATRISOME	(M5946)HALLMARK COAGULATION; (M5953)HALLMARK KRAS SIGNALING UP	0.0	0.0	0.0	0.0	0.0	0.0	0.0	0.0	0.0	1.0	0.0	0.0	0.0	0.0	0.0	0.0	0.0	0.0	0.0	0.0
IL3RA	3563	symbol	H. sapiens	3563	H. sapiens	IL3RA	interleukin 3 receptor subunit alpha	IL3RA is a gene that encodes for the interleukin 3 receptor subunit alpha, which is a component of a cytokine receptor that is specific to interleukin 3. The receptor is made up of two subunits, the alpha subunit, which is specific to the ligand, and the beta subunit, which is shared by other receptors for interleukin 3, colony stimulating factor 2, and interleukin 5. The binding of the alpha sub…	IL3RA has been implicated in various diseases, including leukemia, asthma, and multiple sclerosis. In leukemia, IL3RA is overexpressed in some subtypes, making it a potential therapeutic target. Targeted drug discovery efforts have focused on developing monoclonal antibodies that can block the IL3RA receptor, such as lemzoparlimab and CSL362. Lemzoparlimab has shown promising results in clinical …	GO:0036015 response to interleukin-3;GO:0036016 cellular response to interleukin-3;GO:0038156 interleukin-3-mediated signaling pathway		FDA approved drug targets:Biotech drugs; CD markers; Predicted intracellular proteins		Sargramostim; Tagraxofusp	(M182)PID IL3 PATHWAY	(M5897)HALLMARK IL6 JAK STAT3 SIGNALING; (M5947)HALLMARK IL2 STAT5 SIGNALING	0.0	1.0	0.0	0.0	0.0	0.0	0.0	0.0	1.0	0.0	0.0	0.0	0.0	0.0	0.0	0.0	0.0	0.0	0.0	1.0
AC025580.2						None	None	None	None	None	None	None	None	None	None	None	nan	nan	nan	nan	nan	nan	nan	nan	nan	nan	nan	nan	nan	nan	nan	nan	nan	nan	nan	nan
CAMK2A	815	symbol	H. sapiens	815	H. sapiens	CAMK2A	calcium/calmodulin dependent protein kinase II alpha	CAMK2A is a gene that encodes for the alpha chain of the calcium/calmodulin-dependent protein kinase II (CaMKII) enzyme. CaMKII is a serine/threonine protein kinase that plays a crucial role in calcium signaling and plasticity at glutamatergic synapses. The alpha chain of CaMKII is required for hippocampal long-term potentiation (LTP) and spatial learning. The enzyme is composed of four different…	Research has shown that mutations in the CAMK2A gene are associated with several neurological and psychiatric disorders, including autism spectrum disorder, schizophrenia, bipolar disorder, and Alzheimer's disease. Targeted drug discovery efforts have focused on developing drugs that modulate the activity of CaMKII, with the goal of treating these disorders. One example of a successful drug targe…	GO:1990443 peptidyl-threonine autophosphorylation;GO:2000124 regulation of endocannabinoid signaling pathway;GO:0038166 angiotensin-activated signaling pathway	yes	Predicted intracellular proteins; Human disease related genes:Other diseases:Mental and behavioural disorders; ENZYME proteins:Transferases; Potential drug targets; Kinases:CAMK Ser/Thr protein kinases; Disease related genes; Enzymes	Plasma membrane;Primary cilium tip;Primary cilium transition zone;Principal piece (Uncertain); Additional: Calyx;Cell Junctions;Connecting piece;End piece;Perinuclear theca	Hexatantalum Dodecabromide; 1,4-Dithiothreitol; (2Z,3E)-2,3'-biindole-2',3(1H,1'H)-dione 3-{O-[(3R)-3,4-dihydroxybutyl]oxime}; Fostamatinib	(M23)PID WNT NONCANONICAL PATHWAY; (M108)PID NETRIN PATHWAY; (M271)PID PI3K PLC TRK PATHWAY		1.0	1.0	1.0	0.0	0.0	0.0	0.0	0.0	1.0	0.0	0.0	1.0	1.0	0.0	1.0	0.0	0.0	1.0	0.0	0.0
IL15RA	3601	symbol	H. sapiens	3601	H. sapiens	IL15RA	interleukin 15 receptor subunit alpha	IL15RA is a gene that encodes a cytokine receptor that specifically binds interleukin 15 (IL15) with high affinity. Unlike IL2RA, IL15RA is capable of binding IL15 with high affinity independent of other subunits, which suggests distinct roles between IL15 and IL2. The protein encoded by this gene is structurally related to IL2R alpha, an additional IL2-specific alpha subunit necessary for high a…	IL15RA has been implicated in various diseases, including cancer, autoimmune disorders, and infectious diseases. In cancer, IL15RA has been shown to promote tumor growth and survival, making it a potential target for cancer therapy. Targeted drug discovery efforts have focused on developing IL15RA antagonists to inhibit its activity and prevent tumor growth. One example of a successful drug targe…	GO:0032825 positive regulation of natural killer cell differentiation;GO:0035723 interleukin-15-mediated signaling pathway;GO:0071350 cellular response to interleukin-15		CD markers; Predicted intracellular proteins; Predicted secreted proteins	Plasma membrane;Vesicles (Supported); Additional: Cytosol			(M5897)HALLMARK IL6 JAK STAT3 SIGNALING; (M5890)HALLMARK TNFA SIGNALING VIA NFKB; (M5913)HALLMARK INTERFERON GAMMA RESPONSE	1.0	1.0	0.0	0.0	0.0	0.0	1.0	0.0	1.0	0.0	1.0	0.0	0.0	0.0	0.0	0.0	0.0	0.0	0.0	1.0
CSF3	1440	symbol	H. sapiens	1440	H. sapiens	CSF3	colony stimulating factor 3	CSF3, also known as colony stimulating factor 3, is a gene that encodes a cytokine belonging to the IL-6 superfamily. This cytokine plays a crucial role in controlling the production, differentiation, and function of granulocytes, which are a type of white blood cell involved in the innate immune response. CSF3 is commonly administered in a modified form to manage chemotherapy-induced neutropenia…	CSF3 has been implicated in several diseases, including severe congenital neutropenia (SCN), a rare genetic disorder characterized by a severe reduction in the number of neutrophils. Mutations in the CSF3R gene, which encodes the receptor for CSF3, have been identified in some cases of SCN. Additionally, CSF3 has been linked to the development and progression of certain cancers, such as acute mye…	GO:0038158 granulocyte colony-stimulating factor signaling pathway;GO:0030851 granulocyte differentiation;GO:0030838 positive regulation of actin filament polymerization		Predicted secreted proteins; Cancer-related genes:Candidate cancer biomarkers			(M5883)NABA SECRETED FACTORS; (M5885)NABA MATRISOME ASSOCIATED; (M5889)NABA MATRISOME	(M5932)HALLMARK INFLAMMATORY RESPONSE	1.0	1.0	0.0	1.0	0.0	0.0	1.0	0.0	1.0	1.0	1.0	0.0	0.0	0.0	1.0	1.0	0.0	0.0	1.0	1.0
CHST2	9435	symbol	H. sapiens	9435	H. sapiens	CHST2	carbohydrate sulfotransferase 2	The CHST2 gene encodes a sulfotransferase protein that catalyzes the sulfation of a specific sugar molecule. This process may be involved in the biosynthesis of a carbohydrate antigen called 6-sulfosialyl Lewis X.	The CHST2 gene has been implicated in various diseases, including cancer, inflammation, and cardiovascular diseases. In cancer, CHST2 expression has been shown to be upregulated in several types of tumors, including breast, lung, and colon cancer. Targeting CHST2 may therefore be a potential strategy for cancer therapy. Several studies have also suggested that CHST2 may play a role in inflammatio…	GO:1903238 positive regulation of leukocyte tethering or rolling;GO:0018146 keratan sulfate biosynthetic process;GO:0006044 N-acetylglucosamine metabolic process			Golgi apparatus (Supported); Additional: Cytosol;Nucleoplasm			(M5891)HALLMARK HYPOXIA; (M5932)HALLMARK INFLAMMATORY RESPONSE; (M5937)HALLMARK GLYCOLYSIS	0.0	0.0	0.0	0.0	1.0	0.0	0.0	0.0	1.0	0.0	1.0	0.0	0.0	0.0	0.0	0.0	0.0	0.0	0.0	0.0
IGFBP3	3486	symbol	H. sapiens	3486	H. sapiens	IGFBP3	insulin like growth factor binding protein 3	The IGFBP3 gene encodes a protein that belongs to the insulin-like growth factor binding protein family. The protein contains an IGFBP domain and a thyroglobulin type-I domain. It forms a complex with insulin-like growth factor acid-labile subunit (IGFALS) and either insulin-like growth factor (IGF) I or II, which circulates in the plasma and prolongs the half-life of IGFs, altering their interac…	The IGFBP3 gene has been implicated in various diseases, including cancer, diabetes, and cardiovascular disease. In cancer, IGFBP3 has been shown to have both tumor-suppressive and tumor-promoting effects, depending on the type of cancer and the cellular context. Targeted drug discovery efforts have focused on developing drugs that modulate the IGF signaling pathway, which is regulated by IGFBP3.…	GO:0043568 positive regulation of insulin-like growth factor receptor signaling pathway;GO:0044342 type B pancreatic cell proliferation;GO:0043567 regulation of insulin-like growth factor receptor signaling pathway		Predicted secreted proteins; Predicted intracellular proteins; Cancer-related genes:Candidate cancer biomarkers	Vesicles (Uncertain)	Alitretinoin; Mecasermin; Lonafarnib	(M236)PID DELTA NP63 PATHWAY; (M256)PID TAP63 PATHWAY; (M145)PID P53 DOWNSTREAM PATHWAY	(M5891)HALLMARK HYPOXIA; (M5909)HALLMARK MYOGENESIS; (M5930)HALLMARK EPITHELIAL MESENCHYMAL TRANSITION	0.0	0.0	0.0	0.0	0.0	0.0	0.0	1.0	0.0	0.0	0.0	0.0	1.0	0.0	0.0	0.0	0.0	0.0	1.0	0.0
LBP	3929	symbol	H. sapiens	3929	H. sapiens	LBP	lipopolysaccharide binding protein	LBP (lipopolysaccharide binding protein) is a gene that plays a crucial role in the immune response to gram-negative bacterial infections. It binds to lipopolysaccharide (LPS), a glycolipid found on the outer cell wall of gram-negative bacteria, and interacts with the CD14 receptor to regulate LPS-dependent monocyte responses. Studies in mice suggest that LBP is necessary for the rapid acute-phas…	LBP has been implicated in a variety of diseases, including sepsis, inflammatory bowel disease, and atherosclerosis. In sepsis, LBP levels are elevated and may contribute to the systemic inflammatory response. Inflammatory bowel disease patients have been found to have decreased LBP expression, suggesting a potential role in disease pathogenesis. In atherosclerosis, LBP has been shown to promote …	GO:0015920 lipopolysaccharide transport;GO:0060265 positive regulation of respiratory burst involved in inflammatory response;GO:0002232 leukocyte chemotaxis involved in inflammatory response		Predicted secreted proteins; Transporters:Transporter channels and pores			(M183)PID IL6 7 PATHWAY		1.0	0.0	1.0	1.0	1.0	1.0	1.0	1.0	1.0	0.0	1.0	0.0	0.0	1.0	1.0	1.0	0.0	0.0	0.0	0.0
AC004130.1						None	None	None	None	None	None	None	None	None	None	None	nan	nan	nan	nan	nan	nan	nan	nan	nan	nan	nan	nan	nan	nan	nan	nan	nan	nan	nan	nan
NNMT	4837	symbol	H. sapiens	4837	H. sapiens	NNMT	nicotinamide N-methyltransferase	The NNMT gene encodes for the protein responsible for the enzymatic activity of N-methylation, which is a process by which the liver metabolizes drugs and other xenobiotic compounds. This enzymatic activity uses S-adenosyl methionine as the methyl donor.	The NNMT gene has been implicated in several diseases, including cancer, obesity, and metabolic disorders. Studies have shown that NNMT expression is upregulated in various types of cancer, including breast, colon, and liver cancer, and is associated with poor prognosis. Inhibition of NNMT has been proposed as a potential therapeutic strategy for cancer treatment. Additionally, NNMT has been link…	GO:0006769 nicotinamide metabolic process;GO:0009820 alkaloid metabolic process;GO:0090312 positive regulation of protein deacetylation		Enzymes; FDA approved drug targets:Small molecule drugs; Predicted intracellular proteins; ENZYME proteins:Transferases	Golgi apparatus (Approved); Additional: Cytosol	Niacin		(M5930)HALLMARK EPITHELIAL MESENCHYMAL TRANSITION	0.0	0.0	0.0	0.0	0.0	0.0	0.0	0.0	0.0	0.0	0.0	0.0	0.0	0.0	0.0	0.0	0.0	0.0	1.0	0.0
CMPK2	129607	symbol	H. sapiens	129607	H. sapiens	CMPK2	cytidine/uridine monophosphate kinase 2	CMPK2 is a gene that encodes an enzyme involved in the nucleotide synthesis salvage pathway. This enzyme may play a role in the final differentiation of monocytic cells. The gene has multiple transcript variants that encode different isoforms.	There is limited information available on the disease implications of CMPK2. However, some studies have suggested that mutations in this gene may be associated with certain types of cancer, including breast cancer and lung cancer. Targeted drug discovery efforts for CMPK2 are also limited, as the function of this gene is not well understood. However, some studies have suggested that targeting nuc…	GO:0006227 dUDP biosynthetic process;GO:0009196 pyrimidine deoxyribonucleoside diphosphate metabolic process;GO:0009197 pyrimidine deoxyribonucleoside diphosphate biosynthetic process	yes	Enzymes; Predicted intracellular proteins; ENZYME proteins:Transferases	Mitochondria (Supported); Additional: Nucleoplasm			(M5911)HALLMARK INTERFERON ALPHA RESPONSE; (M5898)HALLMARK DNA REPAIR; (M5913)HALLMARK INTERFERON GAMMA RESPONSE	0.0	0.0	0.0	1.0	0.0	0.0	0.0	0.0	0.0	0.0	0.0	0.0	0.0	0.0	0.0	0.0	0.0	0.0	0.0	0.0
WFDC21P	645638	symbol	H. sapiens	645638	H. sapiens	WFDC21P	WAP four-disulfide core domain 21, pseudogene										0.0	0.0	0.0	0.0	0.0	0.0	0.0	0.0	0.0	0.0	0.0	0.0	0.0	0.0	0.0	0.0	0.0	0.0	0.0	0.0
OASL	8638	symbol	H. sapiens	8638	H. sapiens	OASL	2'-5'-oligoadenylate synthetase like	The human gene OASL encodes a protein that has DNA binding and double-stranded RNA binding activity. It is involved in various biological processes, including the regulation of viral genome replication and the RIG-I signaling pathway. OASL is located in the cytosol, nucleolus, and nucleoplasm.	Research has shown that OASL plays a role in the immune response to viral infections, particularly in the regulation of the RIG-I signaling pathway. Mutations in the OASL gene have been associated with susceptibility to viral infections, including hepatitis C virus (HCV) and West Nile virus (WNV). Additionally, OASL has been implicated in the development and progression of certain cancers, includ…	GO:0070106 interleukin-27-mediated signaling pathway;GO:1900246 positive regulation of RIG-I signaling pathway;GO:0039535 regulation of RIG-I signaling pathway		Predicted intracellular proteins	Cytosol;Nucleoplasm (Supported)			(M5911)HALLMARK INTERFERON ALPHA RESPONSE; (M5913)HALLMARK INTERFERON GAMMA RESPONSE	1.0	1.0	1.0	0.0	0.0	1.0	0.0	0.0	0.0	0.0	0.0	1.0	0.0	0.0	0.0	0.0	0.0	0.0	0.0	0.0
AC108451.1						None	None	None	None	None	None	None	None	None	None	None	nan	nan	nan	nan	nan	nan	nan	nan	nan	nan	nan	nan	nan	nan	nan	nan	nan	nan	nan	nan
UBD	10537	symbol	H. sapiens	10537	H. sapiens	UBD	ubiquitin D	The human gene UBD encodes a protein that contains two ubiquitin-like domains and functions similarly to ubiquitin. The protein targets other proteins for degradation by the 26S proteasome through covalent attachment. UBD is involved in various cellular processes, including apoptosis, aggresome formation, mitotic regulation, and dendritic cell maturation. Upregulation of UBD may lead to inflammat…	There are currently no drugs specifically targeting UBD, but its involvement in various diseases has led to interest in its potential as a therapeutic target. In chronic kidney disease, upregulation of UBD has been linked to inflammation and fibrosis, making it a potential target for anti-inflammatory therapies. In cancer, UBD overexpression has been observed in many types of tumors and is associ…	GO:0070842 aggresome assembly;GO:0070841 inclusion body assembly;GO:0043011 myeloid dendritic cell differentiation		Predicted intracellular proteins	Nucleoplasm (Supported); Additional: Nucleoli fibrillar center				0.0	0.0	1.0	0.0	0.0	0.0	1.0	0.0	0.0	0.0	0.0	0.0	1.0	0.0	0.0	0.0	0.0	1.0	0.0	0.0
MIR3945HG	731424	symbol	H. sapiens	731424	H. sapiens	MIR3945HG	MIR3945 host gene										0.0	0.0	0.0	0.0	0.0	0.0	0.0	0.0	0.0	0.0	0.0	0.0	0.0	0.0	0.0	0.0	0.0	0.0	0.0	0.0
ISG15	9636	symbol	H. sapiens	9636	H. sapiens	ISG15	ISG15 ubiquitin like modifier	ISG15 is a human gene that encodes a protein that acts as a ubiquitin-like modifier. When activated by interferon-alpha and interferon-beta, the protein is conjugated to intracellular target proteins. The protein has several functions, including chemotactic activity towards neutrophils, directing ligated target proteins to intermediate filaments, cell-to-cell signaling, and antiviral activity dur…	ISG15 has been implicated in various diseases, including viral infections, autoimmune diseases, and cancer. In viral infections, ISG15 has been shown to have antiviral activity by inhibiting viral replication and promoting the immune response. In autoimmune diseases, ISG15 has been found to be upregulated and may contribute to the pathogenesis of the disease. In cancer, ISG15 has been shown to pr…	GO:0032461 positive regulation of protein oligomerization;GO:0032020 ISG15-protein conjugation;GO:0032459 regulation of protein oligomerization		Disease related genes; Predicted secreted proteins; Human disease related genes:Immune system diseases:Primary immunodeficiency; Predicted intracellular proteins				(M5911)HALLMARK INTERFERON ALPHA RESPONSE; (M5913)HALLMARK INTERFERON GAMMA RESPONSE	1.0	0.0	1.0	1.0	0.0	1.0	0.0	0.0	0.0	0.0	1.0	1.0	0.0	0.0	0.0	0.0	1.0	0.0	0.0	0.0
C15orf48	84419	symbol	H. sapiens	84419	H. sapiens	C15orf48	chromosome 15 open reading frame 48	C15orf48 is a gene located on chromosome 15 that was first discovered in a study of human esophageal squamous cell carcinoma tissues. The gene is expressed in various adult human tissues, including the esophagus, stomach, small intestine, colon, and placenta. However, levels of both the message and protein are reduced in carcinoma samples. The gene has alternatively spliced transcript variants th…	There is limited information available on the disease implications of C15orf48. However, some studies have suggested that the gene may play a role in the development and progression of certain types of cancer, including esophageal squamous cell carcinoma and gastric cancer. Targeted drug discovery efforts for C15orf48 are also limited, as the function of the gene is not well understood. Currently…	GO:0009617 response to bacterium;GO:0051707 response to other organism;GO:0043207 response to external biotic stimulus		Predicted intracellular proteins					0.0	0.0	0.0	1.0	0.0	0.0	0.0	0.0	0.0	0.0	0.0	0.0	0.0	0.0	0.0	0.0	0.0	0.0	0.0	0.0
CD300E	342510	symbol	H. sapiens	342510	H. sapiens	CD300E	CD300e molecule	CD300E is a gene that encodes a protein belonging to the CD300 glycoprotein family, which is expressed on myeloid cells. The protein interacts with the TYRO protein tyrosine kinase-binding protein and is believed to function as an activating receptor. The CD300E molecule is involved in immune responses and may play a role in regulating inflammation. It is also thought to be involved in the recogn…	CD300E has been implicated in various diseases, including autoimmune disorders and cancer. In autoimmune disorders, CD300E has been shown to play a role in regulating the immune response, and mutations in the gene have been associated with increased risk for diseases such as multiple sclerosis and rheumatoid arthritis. In cancer, CD300E has been found to be overexpressed in certain types of tumor…	GO:0045088 regulation of innate immune response;GO:0002831 regulation of response to biotic stimulus;GO:0031347 regulation of defense response		CD markers; Predicted intracellular proteins					0.0	0.0	0.0	0.0	0.0	1.0	0.0	0.0	0.0	0.0	0.0	0.0	0.0	0.0	0.0	0.0	0.0	0.0	0.0	0.0
LAG3	3902	symbol	H. sapiens	3902	H. sapiens	LAG3	lymphocyte activating 3	LAG3, or lymphocyte activating 3, is a gene that belongs to the immunoglobulin superfamily and contains four extracellular Ig-like domains. It is closely related to the CD4 gene, as indicated by its sequence data, exon/intron organization, and chromosomal localization. LAG3 is involved in regulating T cell activation and immune response, and has been identified as a potential target for cancer im…	LAG3 has been identified as a potential target for cancer immunotherapy due to its role in regulating T cell activation and immune response. Several clinical trials are currently underway to evaluate the efficacy of LAG3-targeted therapies in various types of cancer, including melanoma, lung cancer, and lymphoma. One such therapy is relatlimab, a monoclonal antibody that targets LAG3 and is being…	GO:0002270 plasmacytoid dendritic cell activation;GO:0045590 negative regulation of regulatory T cell differentiation;GO:0045954 positive regulation of natural killer cell mediated cytotoxicity		FDA approved drug targets:Biotech drugs; CD markers; Predicted intracellular proteins					0.0	0.0	1.0	0.0	0.0	1.0	1.0	0.0	1.0	0.0	1.0	0.0	0.0	1.0	0.0	1.0	1.0	0.0	0.0	0.0
IL32	9235	symbol	H. sapiens	9235	H. sapiens	IL32	interleukin 32	IL32, also known as interleukin 32, is a gene that encodes a cytokine protein. The protein contains various sites that allow for modifications and interactions with other cells. Its expression is increased after the activation of T-cells or NK cells, and it induces the production of TNFalpha from macrophage cells. Different isoforms of the protein have been identified through alternate transcript…	IL32 has been implicated in various diseases, including inflammatory bowel disease, rheumatoid arthritis, and cancer. Inflammatory bowel disease patients have been found to have increased levels of IL32 in their intestinal tissues, and blocking IL32 has been shown to reduce inflammation in animal models of the disease. In rheumatoid arthritis, IL32 has been found to promote the production of pro-…	GO:0034346 positive regulation of type III interferon production;GO:1905636 positive regulation of RNA polymerase II regulatory region sequence-specific DNA binding;GO:0034344 regulation of type III interferon production		Predicted secreted proteins; Predicted intracellular proteins				(M5930)HALLMARK EPITHELIAL MESENCHYMAL TRANSITION	0.0	0.0	1.0	0.0	0.0	1.0	0.0	0.0	1.0	0.0	0.0	0.0	0.0	0.0	0.0	0.0	0.0	0.0	0.0	0.0
AC244100.2						None	None	None	None	None	None	None	None	None	None	None	nan	nan	nan	nan	nan	nan	nan	nan	nan	nan	nan	nan	nan	nan	nan	nan	nan	nan	nan	nan
IDO2	169355	symbol	H. sapiens	169355	H. sapiens	IDO2	indoleamine 2,3-dioxygenase 2	IDO2, or indoleamine 2,3-dioxygenase 2, is an enzyme that plays a role in the metabolism of tryptophan in the kynurenine pathway. It is one of three enzymes that are involved in this process, along with INDO and TDO2. The INDOL1 gene encodes for this enzyme. The kynurenine pathway is important for regulating immune responses and inflammation, and abnormalities in this pathway have been linked to …	There is growing interest in the role of IDO2 and the kynurenine pathway in various diseases, including cancer, autoimmune disorders, and neurodegenerative diseases. In cancer, IDO2 has been shown to promote tumor growth and suppress the immune system, making it an attractive target for cancer immunotherapy. Several drugs targeting IDO1, another enzyme in the kynurenine pathway, have been develop…	GO:0019441 tryptophan catabolic process to kynurenine;GO:0034354 'de novo' NAD biosynthetic process from tryptophan;GO:0034627 'de novo' NAD biosynthetic process		Predicted intracellular proteins	Cytosol (Approved)				0.0	0.0	0.0	0.0	0.0	0.0	0.0	0.0	0.0	0.0	0.0	0.0	0.0	0.0	0.0	0.0	0.0	0.0	0.0	0.0
CLU	1191	symbol	H. sapiens	1191	H. sapiens	CLU	clusterin	CLU, also known as clusterin, is a gene that encodes a protein that acts as a chaperone and can be found in both the cell cytosol and secreted outside the cell. It is believed to play a role in various biological processes such as cell death, tumor progression, and neurodegenerative disorders. The gene undergoes alternate splicing, resulting in both coding and non-coding variants.	CLU has been implicated in various diseases, including Alzheimer's disease, cancer, and age-related macular degeneration. In Alzheimer's disease, CLU has been shown to be involved in the clearance of amyloid-beta plaques, which are a hallmark of the disease. In cancer, CLU has been found to be overexpressed in several types of tumors and is associated with tumor progression and resistance to chem…	GO:1902847 regulation of neuronal signal transduction;GO:1902998 positive regulation of neurofibrillary tangle assembly;GO:0002434 immune complex clearance		Predicted secreted proteins; Candidate cardiovascular disease genes; Predicted intracellular proteins; Cancer-related genes:Candidate cancer biomarkers	Cytosol (Supported)	Zinc; Copper; Zinc acetate; Zinc chloride; Zinc sulfate, unspecified form	(M254)PID MYC REPRESS PATHWAY	(M5892)HALLMARK CHOLESTEROL HOMEOSTASIS; (M5946)HALLMARK COAGULATION; (M5902)HALLMARK APOPTOSIS	0.0	0.0	1.0	0.0	1.0	1.0	1.0	0.0	1.0	0.0	0.0	0.0	1.0	0.0	0.0	0.0	0.0	0.0	0.0	0.0
C1RL-AS1	283314	symbol	H. sapiens	283314	H. sapiens	C1RL-AS1	C1RL antisense RNA 1										0.0	0.0	0.0	0.0	0.0	0.0	0.0	0.0	0.0	0.0	0.0	0.0	0.0	0.0	0.0	0.0	0.0	0.0	0.0	0.0
SLAMF7	57823	symbol	H. sapiens	57823	H. sapiens	SLAMF7	SLAM family member 7	SLAMF7, also known as SLAM family member 7, is a human gene that encodes a protein with identical protein binding activity. It is predicted to be involved in the adaptive immune response and to act upstream of or within the regulation of natural killer cell activation. The gene is located in the endoplasmic reticulum. This information is provided by the Alliance of Genome Resources as of April 20…	SLAMF7 has been implicated in several diseases, including multiple myeloma, a type of blood cancer. The protein is highly expressed on the surface of malignant plasma cells in multiple myeloma patients, making it a potential therapeutic target. Several drugs targeting SLAMF7 have been developed, including elotuzumab, a monoclonal antibody that binds to SLAMF7 and activates natural killer cells to…	GO:0042267 natural killer cell mediated cytotoxicity;GO:0002228 natural killer cell mediated immunity;GO:0030101 natural killer cell activation		FDA approved drug targets:Biotech drugs; CD markers; Predicted intracellular proteins	Vesicles (Approved)	Elotuzumab		(M5913)HALLMARK INTERFERON GAMMA RESPONSE	0.0	0.0	1.0	0.0	0.0	0.0	1.0	0.0	1.0	0.0	0.0	0.0	0.0	0.0	0.0	0.0	0.0	0.0	0.0	0.0
EXOC3L4	91828	symbol	H. sapiens	91828	H. sapiens	EXOC3L4	exocyst complex component 3 like 4	EXOC3L4 is a human gene that is predicted to be involved in exocyst localization and exocytosis. It is also predicted to be part of the exocyst complex and enable SNARE binding activity. The exocyst complex is a protein complex that is involved in the targeting and tethering of secretory vesicles to the plasma membrane for exocytosis. SNARE proteins are involved in the fusion of vesicles with the…	Unfortunately, there is currently limited information available on the disease implications of EXOC3L4 and targeted drug discovery efforts. As a relatively newly discovered gene, research on its potential role in disease is still ongoing. However, given its predicted involvement in exocytosis and cellular secretion, it is possible that dysregulation of EXOC3L4 could contribute to diseases such as…	GO:0051601 exocyst localization;GO:0031503 protein-containing complex localization;GO:0006887 exocytosis		Predicted intracellular proteins					0.0	0.0	0.0	0.0	0.0	0.0	0.0	0.0	0.0	0.0	0.0	0.0	0.0	0.0	0.0	0.0	0.0	0.0	0.0	0.0
HS3ST3B1	9953	symbol	H. sapiens	9953	H. sapiens	HS3ST3B1	heparan sulfate-glucosamine 3-sulfotransferase 3B1	HS3ST3B1 is a gene that encodes a type II integral membrane protein belonging to the 3-O-sulfotransferases family. These proteins add sulfate groups to glucosamine in heparan sulfate, with the substrate specificity based on prior modification of the heparan sulfate chain. The gene is activated in a pancreatic cell line following treatment with a histone deacetylase inhibitor, resulting in promoti…	There is limited information available on the disease implications of HS3ST3B1. However, research has shown that alterations in heparan sulfate sulfation patterns can contribute to the development and progression of various diseases, including cancer, inflammation, and neurodegenerative disorders. Therefore, targeting enzymes involved in heparan sulfate modification, such as HS3ST3B1, may have th…	GO:0015015 heparan sulfate proteoglycan biosynthetic process, enzymatic modification;GO:0030201 heparan sulfate proteoglycan metabolic process;GO:0015012 heparan sulfate proteoglycan biosynthetic process		Enzymes; Predicted intracellular proteins; ENZYME proteins:Transferases	Vesicles (Approved)				0.0	0.0	0.0	0.0	0.0	0.0	0.0	0.0	0.0	0.0	0.0	0.0	0.0	0.0	0.0	0.0	0.0	0.0	0.0	0.0
COL1A1	1277	symbol	H. sapiens	1277	H. sapiens	COL1A1	collagen type I alpha 1 chain	COL1A1 is a gene that encodes the pro-alpha1 chains of type I collagen, which is a fibril-forming collagen found in most connective tissues and is abundant in bone, cornea, dermis, and tendon. The triple helix of type I collagen comprises two alpha1 chains and one alpha2 chain. Mutations in this gene are associated with several conditions, including osteogenesis imperfecta types I-IV, Ehlers-Danl…	Mutations in the COL1A1 gene are associated with several genetic disorders, including osteogenesis imperfecta (OI), Ehlers-Danlos syndrome (EDS), and idiopathic osteoporosis. OI is a rare genetic disorder characterized by brittle bones that are prone to fracture, while EDS is a group of inherited connective tissue disorders that affect the skin, joints, and blood vessels. Targeted drug discovery …	GO:0071306 cellular response to vitamin E;GO:1902618 cellular response to fluoride;GO:1902617 response to fluoride		Predicted intracellular proteins; FDA approved drug targets:Biotech drugs; Predicted secreted proteins; Human disease related genes:Musculoskeletal diseases:Skeletal diseases; Human disease related genes:Congenital malformations:Congenital malformations of skin; Human disease related genes:Congenital malformations:Congenital malformations of the musculoskeletal system; Disease related genes; Canc…	Endoplasmic reticulum (Approved); Additional: Vesicles	Collagenase clostridium histolyticum; Halofuginone; Clove oil; Vonicog Alfa; Von Willebrand Factor Human	(M274)PID LYMPH ANGIOGENESIS PATHWAY; (M53)PID INTEGRIN3 PATHWAY; (M3005)NABA COLLAGENS	(M5942)HALLMARK UV RESPONSE DN; (M5909)HALLMARK MYOGENESIS; (M5930)HALLMARK EPITHELIAL MESENCHYMAL TRANSITION	0.0	1.0	0.0	1.0	0.0	0.0	0.0	0.0	1.0	0.0	0.0	0.0	0.0	0.0	0.0	1.0	0.0	1.0	0.0	0.0
AC097709.1						None	None	None	None	None	None	None	None	None	None	None	nan	nan	nan	nan	nan	nan	nan	nan	nan	nan	nan	nan	nan	nan	nan	nan	nan	nan	nan	nan
TRAF1	7185	symbol	H. sapiens	7185	H. sapiens	TRAF1	TNF receptor associated factor 1	TRAF1 is a gene that encodes a protein belonging to the TNF receptor associated factor (TRAF) family. TRAF proteins are involved in signal transduction from various receptors of the TNF receptor superfamily. TRAF1 forms a heterodimeric complex with TRAF2, which is required for TNF-alpha-mediated activation of MAPK8/JNK and NF-kappaB. The protein complex formed by TRAF1 and TRAF2 also interacts wi…	Research has implicated TRAF1 in several diseases, including autoimmune disorders such as rheumatoid arthritis and systemic lupus erythematosus. In these conditions, TRAF1 may contribute to the dysregulation of immune responses and the development of chronic inflammation. Targeted drug discovery efforts have focused on developing small molecule inhibitors of TRAF1, with the goal of reducing infla…	GO:0033209 tumor necrosis factor-mediated signaling pathway;GO:0051092 positive regulation of NF-kappaB transcription factor activity;GO:0071356 cellular response to tumor necrosis factor		Predicted intracellular proteins; Cancer-related genes:Candidate cancer biomarkers	Nucleoplasm (Approved)		(M45)PID CD40 PATHWAY; (M197)PID HIV NEF PATHWAY; (M128)PID TNF PATHWAY	(M5947)HALLMARK IL2 STAT5 SIGNALING; (M5890)HALLMARK TNFA SIGNALING VIA NFKB; (M5915)HALLMARK APICAL JUNCTION	0.0	1.0	0.0	0.0	0.0	0.0	0.0	0.0	0.0	0.0	0.0	0.0	0.0	0.0	1.0	0.0	0.0	1.0	0.0	0.0
VAMP5	10791	symbol	H. sapiens	10791	H. sapiens	VAMP5	vesicle associated membrane protein 5	VAMP5 is a gene that belongs to the vesicle-associated membrane protein (VAMP)/synaptobrevin family and the SNARE superfamily. It is involved in the docking and/or fusion of vesicles and cell membranes. VAMP5 may participate in vesicle trafficking events that are associated with myogenesis. Myogenesis is the process of muscle cell formation and differentiation. The protein encoded by VAMP5 is a c…	There is limited information available on the disease implications of VAMP5. However, some studies have suggested that mutations in this gene may be associated with certain neuromuscular disorders. Targeted drug discovery efforts for VAMP5 are also limited, as the function of this gene is not well understood. Currently, there are no drugs on the market that specifically target VAMP5. However, the…	GO:0043001 Golgi to plasma membrane protein transport;GO:0061951 establishment of protein localization to plasma membrane;GO:0006893 Golgi to plasma membrane transport			Nucleoplasm;Plasma membrane (Approved)			(M5913)HALLMARK INTERFERON GAMMA RESPONSE	0.0	0.0	0.0	0.0	0.0	0.0	0.0	0.0	0.0	0.0	0.0	0.0	0.0	0.0	0.0	0.0	0.0	0.0	0.0	0.0
AC025580.1						None	None	None	None	None	None	None	None	None	None	None	nan	nan	nan	nan	nan	nan	nan	nan	nan	nan	nan	nan	nan	nan	nan	nan	nan	nan	nan	nan
DUSP5	1847	symbol	H. sapiens	1847	H. sapiens	DUSP5	dual specificity phosphatase 5	DUSP5 is a gene that encodes a protein belonging to the dual specificity protein phosphatase subfamily. This protein is involved in the inactivation of target kinases by dephosphorylating both phosphoserine/threonine and phosphotyrosine residues. It negatively regulates members of the MAP kinase superfamily, which are associated with cellular proliferation and differentiation. DUSP5 specifically …	DUSP5 has been implicated in various diseases, including cancer, diabetes, and cardiovascular disease. In cancer, DUSP5 has been shown to act as a tumor suppressor by inhibiting the MAPK/ERK signaling pathway, which is frequently dysregulated in cancer cells. Targeting DUSP5 has been proposed as a potential therapeutic strategy for cancer treatment. In diabetes, DUSP5 has been shown to regulate i…	GO:0035970 peptidyl-threonine dephosphorylation;GO:0035335 peptidyl-tyrosine dephosphorylation;GO:0070371 ERK1 and ERK2 cascade		ENZYME proteins:Hydrolases; Enzymes; Predicted intracellular proteins			(M166)PID ATF2 PATHWAY; (M145)PID P53 DOWNSTREAM PATHWAY	(M5890)HALLMARK TNFA SIGNALING VIA NFKB; (M5921)HALLMARK COMPLEMENT	0.0	0.0	0.0	0.0	0.0	0.0	0.0	0.0	0.0	0.0	0.0	0.0	0.0	0.0	0.0	0.0	0.0	0.0	0.0	0.0
EPOP	100170841	symbol	H. sapiens	100170841	H. sapiens	EPOP	elongin BC and polycomb repressive complex 2 associated protein	EPOP is a human gene that is associated with elongin BC and polycomb repressive complex 2. It is predicted to have chromatin binding activity and be involved in several processes, including histone H2B conserved C-terminal lysine deubiquitination, neuron fate commitment, and stem cell differentiation. EPOP is predicted to be located in the chromosome and colocalize with the ESC/E(Z) complex and e…	There is limited information available on the disease implications of EPOP. However, recent studies have suggested that EPOP may play a role in cancer development and progression. Targeted drug discovery efforts for EPOP are currently underway, with a focus on developing small molecule inhibitors that can selectively target EPOP and disrupt its function. While there are currently no drugs on the …	GO:0140673 transcription elongation-coupled chromatin remodeling;GO:0006368 transcription elongation by RNA polymerase II;GO:0006354 DNA-templated transcription elongation		Predicted intracellular proteins	Nucleoplasm (Supported); Additional: Cytoplasmic bodies;Cytosol				0.0	0.0	0.0	0.0	0.0	0.0	0.0	0.0	0.0	0.0	0.0	0.0	0.0	0.0	0.0	0.0	0.0	0.0	0.0	0.0
AC245884.12						None	None	None	None	None	None	None	None	None	None	None	nan	nan	nan	nan	nan	nan	nan	nan	nan	nan	nan	nan	nan	nan	nan	nan	nan	nan	nan	nan
SEPTIN4	5414	symbol	H. sapiens	5414	H. sapiens	SEPTIN4	septin 4	SEPTIN4, also known as septin 4, is a gene that belongs to the septin family of nucleotide binding proteins. Septins were first identified in yeast as proteins that regulate cell division cycle. They are highly conserved in yeast, Drosophila, and mouse, and play a role in regulating cytoskeletal organization. Disruption of septin function can lead to abnormal cytokinesis and the formation of larg…	SEPTIN4 has been implicated in several diseases, including cancer, neurodegenerative disorders, and cardiovascular diseases. In cancer, SEPTIN4 has been shown to be overexpressed in various types of tumors, including breast, lung, and colon cancer. Targeting SEPTIN4 has been proposed as a potential therapeutic strategy for cancer treatment. In neurodegenerative disorders, SEPTIN4 has been linked …	GO:0061484 hematopoietic stem cell homeostasis;GO:2001244 positive regulation of intrinsic apoptotic signaling pathway;GO:0031398 positive regulation of protein ubiquitination		Predicted intracellular proteins	Annulus (Supported)			(M5951)HALLMARK SPERMATOGENESIS	0.0	0.0	0.0	0.0	0.0	0.0	0.0	0.0	0.0	0.0	0.0	0.0	1.0	0.0	0.0	0.0	0.0	0.0	1.0	0.0
SAA1	6288	symbol	H. sapiens	6288	H. sapiens	SAA1	serum amyloid A1	The human gene SAA1 encodes for the serum amyloid A1 protein, which is a major acute phase protein that is highly expressed in response to inflammation and tissue injury. This protein plays a crucial role in HDL metabolism and cholesterol homeostasis. High levels of this protein are associated with chronic inflammatory diseases such as atherosclerosis, rheumatoid arthritis, Alzheimer's disease, a…	The serum amyloid A1 protein, encoded by the SAA1 gene, has been implicated in a variety of diseases, including cardiovascular disease, rheumatoid arthritis, and cancer. As a result, there has been significant interest in developing drugs that target this protein. One approach has been to develop inhibitors of the protein's expression or activity, which could potentially reduce inflammation and i…	GO:0048246 macrophage chemotaxis;GO:1905517 macrophage migration;GO:0048247 lymphocyte chemotaxis		Disease related genes; Predicted secreted proteins					1.0	0.0	0.0	0.0	1.0	1.0	1.0	1.0	1.0	0.0	1.0	0.0	0.0	0.0	0.0	0.0	1.0	0.0	0.0	0.0
MUC1	4582	symbol	H. sapiens	4582	H. sapiens	MUC1	mucin 1, cell surface associated	MUC1 is a gene that encodes a membrane-bound protein belonging to the mucin family. Mucins are proteins that are glycosylated and play a crucial role in forming protective mucous barriers on epithelial surfaces. MUC1 is expressed on the apical surface of epithelial cells lining the mucosal surfaces of various tissues, including the lung, breast, stomach, and pancreas. The protein is proteolytical…	MUC1 has been implicated in various diseases, including cancer, inflammatory bowel disease, and cystic fibrosis. In cancer, MUC1 is often overexpressed and aberrantly glycosylated, leading to increased cell proliferation, invasion, and metastasis. Targeted drug discovery efforts have focused on developing agents that can inhibit MUC1 expression or function. One approach involves the use of monocl…	GO:0033629 negative regulation of cell adhesion mediated by integrin;GO:0010944 negative regulation of transcription by competitive promoter binding;GO:1902166 negative regulation of intrinsic apoptotic signaling pathway in response to DNA damage by p53 class mediator		Predicted intracellular proteins; Human disease related genes:Congenital malformations:Congenital malformations of the urinary system; Predicted secreted proteins; Human disease related genes:Urinary system diseases:Kidney diseases; Disease related genes; CD markers; Cancer-related genes:Candidate cancer biomarkers	Plasma membrane (Supported)	TG4010	(M5880)NABA ECM AFFILIATED; (M5885)NABA MATRISOME ASSOCIATED; (M5889)NABA MATRISOME	(M5947)HALLMARK IL2 STAT5 SIGNALING; (M5906)HALLMARK ESTROGEN RESPONSE EARLY	0.0	0.0	0.0	0.0	0.0	0.0	0.0	0.0	0.0	1.0	0.0	0.0	0.0	0.0	0.0	0.0	0.0	0.0	0.0	0.0
ZBED6CL	113763	gene_synonym	H. sapiens	113763	H. sapiens	ZBED10P	zinc finger BED-type containing 10, pseudogene										0.0	0.0	0.0	0.0	0.0	0.0	0.0	0.0	0.0	0.0	0.0	0.0	0.0	0.0	0.0	0.0	0.0	0.0	0.0	0.0
XIRP1	165904	symbol	H. sapiens	165904	H. sapiens	XIRP1	xin actin binding repeat containing 1	XIRP1 is a gene that encodes a protein belonging to the Xin actin-binding repeat-containing protein family. This protein is found in striated muscle and plays a role in protecting actin filaments during depolymerization. The gene has multiple alternatively spliced transcript variants that encode different isoforms of the protein.	There is limited information available on the disease implications of XIRP1. However, recent studies have suggested that mutations in this gene may be associated with dilated cardiomyopathy, a condition characterized by the enlargement of the heart chambers and reduced heart function. Targeted drug discovery efforts for XIRP1 are currently limited, as the exact role of this protein in disease pat…	GO:0014835 myoblast differentiation involved in skeletal muscle regeneration;GO:0014901 satellite cell activation involved in skeletal muscle regeneration;GO:0014719 skeletal muscle satellite cell activation		Predicted intracellular proteins	Actin filaments (Approved); Additional: Nucleoplasm				0.0	0.0	0.0	0.0	0.0	0.0	1.0	0.0	0.0	0.0	0.0	0.0	0.0	0.0	0.0	0.0	0.0	0.0	0.0	0.0
PNMA2	10687	symbol	H. sapiens	10687	H. sapiens	PNMA2	PNMA family member 2	PNMA2 is a human gene that belongs to the PNMA family. It is predicted to play a role in the positive regulation of the apoptotic process, which is a natural process of programmed cell death. The gene is also predicted to be located in the nucleolus, a subnuclear structure that is involved in the synthesis of ribosomes. The information about PNMA2 is provided by the Alliance of Genome Resources, …	There is limited information available on the disease implications of PNMA2. However, some studies have suggested that the gene may be involved in the development and progression of certain types of cancer, including breast cancer and glioblastoma. Targeted drug discovery efforts for PNMA2 are also limited, as the gene is not well-characterized and its exact function is not fully understood. Curr…	GO:0043065 positive regulation of apoptotic process;GO:0043068 positive regulation of programmed cell death;GO:0042981 regulation of apoptotic process		Predicted intracellular proteins					0.0	0.0	0.0	0.0	0.0	0.0	0.0	0.0	0.0	0.0	0.0	0.0	1.0	0.0	0.0	0.0	0.0	0.0	0.0	0.0
ZNF462	58499	symbol	H. sapiens	58499	H. sapiens	ZNF462	zinc finger protein 462	ZNF462 is a human gene that encodes a protein belonging to the C2H2-type zinc finger family. This protein contains multiple C2H2-type zinc fingers and is likely involved in transcriptional regulation. Alternative splicing of the gene results in multiple transcript variants that encode different isoforms of the protein.	There is limited information available on the disease implications of ZNF462. However, recent studies have suggested that mutations in this gene may be associated with intellectual disability and developmental delay. Targeted drug discovery efforts for ZNF462 are also limited, as the exact function of the protein encoded by this gene is not well understood. Currently, there are no drugs on the ma…	GO:0045944 positive regulation of transcription by RNA polymerase II;GO:0006325 chromatin organization;GO:0045893 positive regulation of DNA-templated transcription		Disease related genes; Transcription factors:Zinc-coordinating DNA-binding domains; Predicted intracellular proteins; Human disease related genes:Congenital malformations:Other congenital malformations	Nucleoplasm (Supported)				0.0	0.0	0.0	0.0	0.0	0.0	0.0	0.0	0.0	0.0	0.0	0.0	0.0	0.0	0.0	0.0	0.0	0.0	0.0	0.0
FAM124A	220108	symbol	H. sapiens	220108	H. sapiens	FAM124A	family with sequence similarity 124 member A	FAM124A is a human gene that encodes for a protein belonging to the family with sequence similarity 124. The function of this protein is not yet fully understood, but it is believed to play a role in cell growth and differentiation. Studies have shown that FAM124A may be involved in the development of certain types of cancer, such as breast cancer and hepatocellular carcinoma. Additionally, mutat…	There is limited information available on the disease implications and targeted drug discovery efforts for FAM124A. However, studies have suggested that this gene may play a role in the development of certain types of cancer, such as breast cancer and hepatocellular carcinoma. As such, there may be potential for targeted drug discovery efforts aimed at inhibiting the function of FAM124A in cancer…			Predicted intracellular proteins	Nucleoplasm (Approved); Additional: Cytosol				0.0	0.0	0.0	0.0	0.0	0.0	0.0	0.0	0.0	0.0	0.0	0.0	0.0	0.0	0.0	0.0	0.0	0.0	0.0	0.0
MMP12	4321	symbol	H. sapiens	4321	H. sapiens	MMP12	matrix metallopeptidase 12	MMP12 is a gene that belongs to the peptidase M10 family of matrix metalloproteinases (MMPs). These proteins are involved in breaking down the extracellular matrix in various physiological processes, including embryonic development, tissue remodeling, and reproduction. MMP12 is responsible for degrading both soluble and insoluble elastin. Mutations in this gene have been linked to lung function a…	MMP12 has been implicated in various diseases, including chronic obstructive pulmonary disease (COPD), emphysema, and atherosclerosis. In COPD, MMP12 is thought to play a role in the destruction of lung tissue, leading to decreased lung function. Targeted drug discovery efforts have focused on developing inhibitors of MMP12 to treat these diseases. Several MMP inhibitors have been developed, incl…	GO:1904905 negative regulation of endothelial cell-matrix adhesion via fibronectin;GO:0060309 elastin catabolic process;GO:0051541 elastin metabolic process		Predicted secreted proteins; Peptidases:Metallopeptidases; ENZYME proteins:Hydrolases; Enzymes; Cancer-related genes:Candidate cancer biomarkers		Acetohydroxamic acid; Marimastat; CP-271485; PF-00356231; Batimastat; 2-[2-(1,3-Dioxo-1,3-Dihydro-2h-Isoindol-2-Yl)Ethyl]-4-(4'-Ethoxy-1,1'-Biphenyl-4-Yl)-4-Oxobutanoic Acid; AE-941; (1S,5S,7R)-N~7~-(BIPHENYL-4-YLMETHYL)-N~3~-HYDROXY-6,8-DIOXA-3-AZABICYCLO[3.2.1]OCTANE-3,7-DICARBOXAMIDE; N-(biphenyl-4-ylsulfonyl)-D-leucine; CGS-27023; N-(dibenzo[b,d]thiophen-3-ylsulfonyl)-L-valine; N-oxo-2-[(4-ph…	(M174)PID UPA UPAR PATHWAY; (M3468)NABA ECM REGULATORS; (M5885)NABA MATRISOME ASSOCIATED	(M5921)HALLMARK COMPLEMENT	0.0	0.0	1.0	0.0	0.0	1.0	0.0	0.0	0.0	1.0	0.0	0.0	0.0	0.0	0.0	0.0	1.0	0.0	0.0	0.0
CKB	1152	symbol	H. sapiens	1152	H. sapiens	CKB	creatine kinase B	The CKB gene encodes a cytoplasmic enzyme that plays a crucial role in energy homeostasis. The protein catalyzes the transfer of phosphate between ATP and various phosphogens, including creatine phosphate. It functions as a homodimer in the brain and other tissues, and as a heterodimer with a similar muscle isozyme in the heart. The protein is a member of the ATP:guanido phosphotransferase protei…	Mutations in the CKB gene have been associated with several diseases, including muscle disorders such as myopathy and muscular dystrophy, as well as neurological disorders such as epilepsy and schizophrenia. Targeted drug discovery efforts have focused on developing drugs that modulate the activity of the CKB enzyme, with the goal of treating these diseases. One example is the drug creatine, whic…	GO:0140651 futile creatine cycle;GO:0006599 phosphagen metabolic process;GO:0006603 phosphocreatine metabolic process	yes	Predicted intracellular proteins; ENZYME proteins:Transferases; FDA approved drug targets:Small molecule drugs; Candidate cardiovascular disease genes; Enzymes; Cancer-related genes:Candidate cancer biomarkers	Cytosol (Supported)	Creatine; Phosphocreatine		(M5907)HALLMARK ESTROGEN RESPONSE LATE; (M5909)HALLMARK MYOGENESIS	0.0	0.0	0.0	0.0	0.0	0.0	0.0	0.0	0.0	0.0	0.0	0.0	0.0	0.0	0.0	0.0	0.0	0.0	0.0	0.0
CXCL3	2921	symbol	H. sapiens	2921	H. sapiens	CXCL3	C-X-C motif chemokine ligand 3	CXCL3 is a gene that encodes a protein belonging to the CXC subfamily of chemokines. This protein is a secreted growth factor that signals through the CXC receptor 2, a G-protein coupled receptor. CXCL3 plays a role in inflammation and acts as a chemoattractant for neutrophils, which are a type of white blood cell that helps fight infections. The protein is also antimicrobial, meaning it can help…	CXCL3 has been implicated in various diseases, including cancer, inflammatory bowel disease, and cardiovascular disease. In cancer, CXCL3 has been shown to promote tumor growth and metastasis by recruiting immune cells to the tumor microenvironment. Inflammatory bowel disease is characterized by chronic inflammation of the digestive tract, and CXCL3 has been found to be upregulated in patients wi…	GO:0030593 neutrophil chemotaxis;GO:1990266 neutrophil migration;GO:0071621 granulocyte chemotaxis		Predicted secreted proteins			(M5883)NABA SECRETED FACTORS; (M5885)NABA MATRISOME ASSOCIATED; (M5889)NABA MATRISOME	(M5897)HALLMARK IL6 JAK STAT3 SIGNALING; (M5890)HALLMARK TNFA SIGNALING VIA NFKB	0.0	0.0	0.0	0.0	0.0	0.0	0.0	1.0	1.0	1.0	0.0	0.0	0.0	0.0	1.0	1.0	0.0	0.0	0.0	0.0
ELOVL7	79993	symbol	H. sapiens	79993	H. sapiens	ELOVL7	ELOVL fatty acid elongase 7	ELOVL7 is a human gene that encodes for a protein involved in fatty acid elongation. Specifically, it enables fatty acid elongase activity and is involved in the biosynthesis of polyunsaturated fatty acids, saturated fatty acids, and very long-chain fatty acids. The protein is located in the endoplasmic reticulum.	Research on ELOVL7 has shown its potential involvement in various diseases, including metabolic disorders, cancer, and neurodegenerative diseases. For example, studies have suggested that ELOVL7 may play a role in the development of non-alcoholic fatty liver disease (NAFLD) and insulin resistance. Additionally, ELOVL7 has been found to be overexpressed in certain types of cancer, such as breast c…	GO:0019368 fatty acid elongation, unsaturated fatty acid;GO:0034625 fatty acid elongation, monounsaturated fatty acid;GO:0034626 fatty acid elongation, polyunsaturated fatty acid		Enzymes; ENZYME proteins:Transferases					0.0	0.0	0.0	0.0	0.0	0.0	0.0	0.0	0.0	0.0	0.0	0.0	0.0	0.0	0.0	0.0	0.0	0.0	0.0	0.0
UNC5C	8633	symbol	H. sapiens	8633	H. sapiens	UNC5C	unc-5 netrin receptor C	UNC5C is a gene that belongs to the UNC-5 family of netrin receptors. Netrins are proteins that play a role in directing axon extension and cell migration during neural development. UNC5C is a transmembrane protein that contains two immunoglobulin-like domains and two type I thrombospondin motifs in the extracellular region. The UNC-5 family of receptors mediates the repellent response to netrin,…	UNC5C has been implicated in various diseases, including cancer and neurodegenerative disorders. In cancer, UNC5C has been shown to act as a tumor suppressor by inhibiting cell proliferation and promoting apoptosis. Loss of UNC5C expression has been observed in several types of cancer, including colorectal, breast, and lung cancer. Therefore, UNC5C is a potential target for cancer therapy. In neu…	GO:0061643 chemorepulsion of axon;GO:0033564 anterior/posterior axon guidance;GO:1990791 dorsal root ganglion development		Disease related genes; Predicted intracellular proteins			(M108)PID NETRIN PATHWAY	(M5919)HALLMARK HEDGEHOG SIGNALING	0.0	0.0	0.0	0.0	0.0	0.0	0.0	0.0	1.0	0.0	0.0	0.0	1.0	0.0	0.0	0.0	0.0	0.0	0.0	0.0
CLEC4E	26253	symbol	H. sapiens	26253	H. sapiens	CLEC4E	C-type lectin domain family 4 member E	CLEC4E is a gene that belongs to the C-type lectin/C-type lectin-like domain (CTL/CTLD) superfamily. This family of genes has diverse functions, including cell adhesion, cell-cell signaling, glycoprotein turnover, and roles in inflammation and immune response. CLEC4E is a type II transmembrane protein that is regulated by CCAAT/enhancer binding protein (C/EBP), beta (CEBPB) and may play a role in…	Research on CLEC4E is still in its early stages, and there is limited information available on its disease implications and targeted drug discovery efforts. However, some studies have suggested that CLEC4E may play a role in the pathogenesis of certain diseases, including viral infections and cancer. For example, CLEC4E has been shown to be involved in the recognition and clearance of hepatitis C…	GO:0061760 antifungal innate immune response;GO:0038094 Fc-gamma receptor signaling pathway;GO:0002292 T cell differentiation involved in immune response		Predicted intracellular proteins		Cholesterol	(M5880)NABA ECM AFFILIATED; (M5885)NABA MATRISOME ASSOCIATED; (M5889)NABA MATRISOME		0.0	0.0	1.0	1.0	0.0	1.0	1.0	0.0	0.0	1.0	0.0	0.0	0.0	0.0	0.0	0.0	0.0	0.0	0.0	0.0
LY6E	4061	symbol	H. sapiens	4061	H. sapiens	LY6E	lymphocyte antigen 6 family member E	LY6E is a gene that encodes a protein that is anchored to the surface of cells by a glycosylphosphatidyl-inositol (GPI) molecule. This protein is part of the Ly6 gene family and plays a crucial role in the physiology of T cells, as well as in the regulation of the immune system and oncogenesis. Additionally, LY6E has been found to be involved in the modulation of viral infections caused by corona…	There is limited information available on the disease implications of LY6E, but research suggests that it may play a role in the development and progression of certain types of cancer, including breast cancer and hepatocellular carcinoma. Targeted drug discovery efforts for LY6E are still in the early stages, but there is potential for the development of drugs that target this protein for the tre…	GO:0046597 negative regulation of viral entry into host cell;GO:1903901 negative regulation of viral life cycle;GO:0046596 regulation of viral entry into host cell		Predicted intracellular proteins				(M5911)HALLMARK INTERFERON ALPHA RESPONSE; (M5913)HALLMARK INTERFERON GAMMA RESPONSE; (M5932)HALLMARK INFLAMMATORY RESPONSE	0.0	0.0	1.0	0.0	0.0	0.0	0.0	0.0	0.0	0.0	0.0	0.0	0.0	0.0	0.0	0.0	0.0	0.0	0.0	0.0
WTAPP1	100288077	symbol	H. sapiens	100288077	H. sapiens	WTAPP1	WTAP pseudogene 1										0.0	0.0	0.0	0.0	0.0	0.0	0.0	0.0	0.0	0.0	0.0	0.0	0.0	0.0	0.0	0.0	0.0	0.0	0.0	0.0
CD38	952	symbol	H. sapiens	952	H. sapiens	CD38	CD38 molecule	CD38 is a glycoprotein that is involved in the synthesis and hydrolysis of cyclic adenosine 5'-diphosphate-ribose, which is a messenger that mobilizes calcium ions within cells. It is a type II transmembrane protein that has both extracellular and intracellular functions. CD38 has an N-terminal cytoplasmic tail, a single membrane-spanning domain, and a C-terminal extracellular region with four N-…	CD38 has been implicated in various diseases, including cancer, autoimmune disorders, and neurodegenerative diseases. In particular, CD38 is overexpressed in multiple myeloma, a type of blood cancer, and is a target for therapeutic intervention. Daratumumab, a monoclonal antibody that targets CD38, has been approved for the treatment of multiple myeloma. Other CD38-targeted therapies in developme…	GO:0014824 artery smooth muscle contraction;GO:0014820 tonic smooth muscle contraction;GO:0014829 vascular associated smooth muscle contraction		Predicted intracellular proteins; ENZYME proteins:Transferases; Cancer-related genes:Candidate cancer biomarkers; CD markers; Enzymes; ENZYME proteins:Hydrolases	Plasma membrane (Supported)	Daratumumab; Isatuximab		(M5897)HALLMARK IL6 JAK STAT3 SIGNALING; (M5902)HALLMARK APOPTOSIS; (M5913)HALLMARK INTERFERON GAMMA RESPONSE	0.0	0.0	0.0	0.0	0.0	1.0	1.0	0.0	0.0	0.0	1.0	0.0	0.0	0.0	0.0	0.0	0.0	1.0	0.0	0.0
GJB2	2706	symbol	H. sapiens	2706	H. sapiens	GJB2	gap junction protein beta 2	The human gene GJB2, also known as gap junction protein beta 2, belongs to the gap junction protein family. Gap junctions are specialized structures on plasma membranes of adherent cells that facilitate the transfer of ions and small molecules between cells. The gap junction proteins, or connexins, are divided into two categories, alpha and beta, based on sequence similarities at the nucleotide a…	Mutations in the GJB2 gene have been linked to a variety of hearing disorders, including non-syndromic hearing loss, which is the most common form of genetic hearing loss. The severity of the hearing loss can vary widely, from mild to profound, and can affect one or both ears. There are currently no targeted drugs available for the treatment of GJB2-related hearing loss. However, there are severa…	GO:0044752 response to human chorionic gonadotropin;GO:1905867 epididymis development;GO:1990349 gap junction-mediated intercellular transport		Human disease related genes:Nervous system diseases:Ear disease; Human disease related genes:Congenital malformations:Congenital malformations of skin; Potential drug targets; Disease related genes; Transporters:Transporter channels and pores	Mitochondria (Approved)				0.0	0.0	0.0	1.0	0.0	0.0	0.0	0.0	0.0	0.0	0.0	0.0	0.0	0.0	0.0	0.0	0.0	0.0	0.0	0.0
CLUHP3	100132341	symbol	H. sapiens	100132341	H. sapiens	CLUHP3	clustered mitochondria homolog pseudogene 3										0.0	0.0	0.0	0.0	0.0	0.0	0.0	0.0	0.0	0.0	0.0	0.0	0.0	0.0	0.0	0.0	0.0	0.0	0.0	0.0
LINC01181	379034	symbol	H. sapiens	379034	H. sapiens	LINC01181	long intergenic non-protein coding RNA 1181										0.0	0.0	0.0	0.0	0.0	0.0	0.0	0.0	0.0	0.0	0.0	0.0	0.0	0.0	0.0	0.0	0.0	0.0	0.0	0.0
IL1B	3553	symbol	H. sapiens	3553	H. sapiens	IL1B	interleukin 1 beta	IL1B is a gene that encodes for the interleukin 1 beta cytokine, which is produced by activated macrophages and plays a crucial role in the inflammatory response. It is involved in various cellular activities, including cell proliferation, differentiation, and apoptosis. IL1B has been implicated in the pathogenesis of human osteoarthritis and is found to contribute to inflammatory pain hypersensi…	IL1B has been implicated in various diseases, including rheumatoid arthritis, osteoarthritis, and inflammatory bowel disease. Targeting IL1B has been a focus of drug discovery efforts, and several drugs have been developed to inhibit its activity. One example is anakinra, a recombinant IL-1 receptor antagonist that is used to treat rheumatoid arthritis and other inflammatory diseases. Another exa…	GO:1903597 negative regulation of gap junction assembly;GO:0001660 fever generation;GO:0060559 positive regulation of calcidiol 1-monooxygenase activity		Human disease related genes:Immune system diseases:Allergies and autoimmune diseases; Human disease related genes:Skin diseases:Skin and soft tissue diseases; Predicted intracellular proteins; FDA approved drug targets:Biotech drugs; Predicted secreted proteins; FDA approved drug targets:Small molecule drugs; Candidate cardiovascular disease genes; Transporters:Transporter channels and pores; Can…		Donepezil; Minocycline; VP025; Gallium nitrate; Talmapimod; Etiprednol dicloacetate; VX-702; VX-765; Andrographolide; Canakinumab; Rilonacept; Foreskin keratinocyte (neonatal); Binimetinib; Gevokizumab; Dilmapimod	(M11736)SA MMP CYTOKINE CONNECTION; (M267)PID ANTHRAX PATHWAY; (M36)PID IL27 PATHWAY	(M5897)HALLMARK IL6 JAK STAT3 SIGNALING; (M5902)HALLMARK APOPTOSIS; (M5890)HALLMARK TNFA SIGNALING VIA NFKB	1.0	1.0	0.0	1.0	1.0	1.0	1.0	1.0	1.0	1.0	1.0	1.0	1.0	1.0	1.0	1.0	0.0	1.0	1.0	0.0
IFI44L	10964	symbol	H. sapiens	10964	H. sapiens	IFI44L	interferon induced protein 44 like	The human gene IFI44L is a protein that is induced by interferon and is similar to protein 44. It is predicted to have GTP binding activity and is involved in the defense response to viruses. The protein is predicted to be located in the cytoplasm. This information is provided by the Alliance of Genome Resources as of April 2022.	IFI44L has been implicated in various diseases, including viral infections, autoimmune diseases, and cancer. In viral infections, IFI44L is upregulated in response to interferon signaling and plays a role in the antiviral response by inhibiting viral replication. In autoimmune diseases, IFI44L has been found to be upregulated in patients with systemic lupus erythematosus and rheumatoid arthritis,…	GO:0051607 defense response to virus;GO:0009615 response to virus;GO:0140546 defense response to symbiont		Predicted intracellular proteins	Nucleoplasm (Approved)			(M5911)HALLMARK INTERFERON ALPHA RESPONSE; (M5913)HALLMARK INTERFERON GAMMA RESPONSE; (M5956)HALLMARK KRAS SIGNALING DN	1.0	0.0	1.0	0.0	0.0	0.0	0.0	1.0	0.0	0.0	0.0	1.0	0.0	0.0	0.0	0.0	0.0	0.0	0.0	0.0
CCL7	6354	symbol	H. sapiens	6354	H. sapiens	CCL7	C-C motif chemokine ligand 7	CCL7, also known as monocyte chemotactic protein 3, is a gene that encodes a secreted chemokine that attracts macrophages during inflammation and metastasis. It belongs to the C-C subfamily of chemokines, which are characterized by having two adjacent cysteine residues. The protein is an in vivo substrate of matrix metalloproteinase 2, an enzyme that degrades components of the extracellular matri…	CCL7 has been implicated in various diseases, including cancer, atherosclerosis, and inflammatory disorders. In cancer, CCL7 has been shown to promote tumor growth and metastasis by recruiting macrophages to the tumor microenvironment. Targeting CCL7 has been explored as a potential therapeutic strategy for cancer, with preclinical studies showing promising results. For example, a monoclonal anti…	GO:2000503 positive regulation of natural killer cell chemotaxis;GO:2000501 regulation of natural killer cell chemotaxis;GO:0071361 cellular response to ethanol		Predicted secreted proteins; Cancer-related genes:Candidate cancer biomarkers			(M5883)NABA SECRETED FACTORS; (M5885)NABA MATRISOME ASSOCIATED; (M5889)NABA MATRISOME	(M5897)HALLMARK IL6 JAK STAT3 SIGNALING; (M5913)HALLMARK INTERFERON GAMMA RESPONSE; (M5932)HALLMARK INFLAMMATORY RESPONSE	0.0	1.0	0.0	0.0	1.0	1.0	0.0	0.0	1.0	1.0	0.0	0.0	0.0	0.0	1.0	0.0	0.0	0.0	0.0	0.0
TNFSF10	8743	symbol	H. sapiens	8743	H. sapiens	TNFSF10	TNF superfamily member 10	TNFSF10, also known as TNF superfamily member 10, is a cytokine that belongs to the tumor necrosis factor (TNF) ligand family. It induces apoptosis in transformed and tumor cells, but not in normal cells, although it is expressed in most normal tissues. TNFSF10 binds to several members of the TNF receptor superfamily, including TNFRSF10A/TRAILR1, TNFRSF10B/TRAILR2, TNFRSF10C/TRAILR3, TNFRSF10D/TR…	TNFSF10 has been implicated in various diseases, including cancer, autoimmune diseases, and viral infections. In cancer, TNFSF10 has been shown to induce apoptosis in tumor cells, making it a potential target for cancer therapy. Several drugs targeting TNFSF10 or its receptors have been developed, including monoclonal antibodies and small molecule inhibitors. One example is the monoclonal antibod…	GO:0036462 TRAIL-activated apoptotic signaling pathway;GO:0090200 positive regulation of release of cytochrome c from mitochondria;GO:0090199 regulation of release of cytochrome c from mitochondria		Predicted intracellular proteins; Predicted secreted proteins; Transporters:Accessory Factors Involved in Transport; CD markers; Cancer-related genes:Candidate cancer biomarkers			(M79)PID TRAIL PATHWAY; (M5883)NABA SECRETED FACTORS; (M5885)NABA MATRISOME ASSOCIATED	(M5902)HALLMARK APOPTOSIS; (M5947)HALLMARK IL2 STAT5 SIGNALING; (M5913)HALLMARK INTERFERON GAMMA RESPONSE	0.0	0.0	0.0	0.0	0.0	0.0	0.0	1.0	1.0	1.0	0.0	0.0	1.0	0.0	1.0	0.0	0.0	0.0	0.0	0.0
KLK10	5655	symbol	H. sapiens	5655	H. sapiens	KLK10	kallikrein related peptidase 10	KLK10 is a gene that belongs to the kallikrein subfamily, a group of serine proteases with various physiological functions. KLK10 is located on chromosome 19 and encodes a secreted protein that may have a role in suppressing tumorigenesis in breast and prostate cancers. There is growing evidence that kallikreins are involved in carcinogenesis and may serve as potential biomarkers for cancer and o…	KLK10 has been implicated in several diseases, including breast and prostate cancers. Studies have shown that KLK10 expression is downregulated in breast cancer, and its overexpression can suppress tumor growth and invasion. In prostate cancer, KLK10 has been shown to have a tumor-suppressive role by inhibiting cell proliferation and inducing apoptosis. Targeted drug discovery efforts for KLK10 h…	GO:0051604 protein maturation;GO:0006508 proteolysis;GO:0010467 gene expression		Predicted secreted proteins; Enzymes; Peptidases:Serine-type peptidases; Cancer-related genes:Candidate cancer biomarkers				(M5906)HALLMARK ESTROGEN RESPONSE EARLY; (M5907)HALLMARK ESTROGEN RESPONSE LATE	0.0	0.0	0.0	0.0	0.0	0.0	0.0	0.0	0.0	0.0	0.0	0.0	0.0	0.0	0.0	0.0	0.0	0.0	0.0	0.0
AL049830.3						None	None	None	None	None	None	None	None	None	None	None	nan	nan	nan	nan	nan	nan	nan	nan	nan	nan	nan	nan	nan	nan	nan	nan	nan	nan	nan	nan
ABHD17C	58489	symbol	H. sapiens	58489	H. sapiens	ABHD17C	abhydrolase domain containing 17C, depalmitoylase	ABHD17C is a human gene that encodes for a protein called abhydrolase domain containing 17C, which functions as a depalmitoylase enzyme. This enzyme is involved in the removal of palmitoyl groups from proteins, a process known as protein depalmitoylation. ABHD17C is predicted to be located in the postsynaptic density and to be active in the endosome membrane, glutamatergic synapse, and plasma mem…	There is limited information available on the disease implications of ABHD17C. However, recent studies have suggested that dysregulation of protein palmitoylation, which is regulated by ABHD17C, may be involved in the pathogenesis of various diseases, including cancer, neurological disorders, and infectious diseases. Therefore, ABHD17C may be a potential therapeutic target for these diseases. How…	GO:1902816 regulation of protein localization to microtubule;GO:1902817 negative regulation of protein localization to microtubule;GO:0002084 protein depalmitoylation		ENZYME proteins:Hydrolases; Enzymes; Predicted intracellular proteins					0.0	0.0	0.0	0.0	0.0	0.0	0.0	0.0	0.0	0.0	0.0	0.0	0.0	0.0	0.0	0.0	0.0	0.0	0.0	0.0
SLC39A8	64116	symbol	H. sapiens	64116	H. sapiens	SLC39A8	solute carrier family 39 member 8	SLC39A8 is a gene that belongs to the SLC39 family of solute-carrier genes, which are involved in the transport of zinc. The encoded protein is found in the plasma membrane and mitochondria and is responsible for the cellular import of zinc during inflammation. Additionally, it is believed to be the primary transporter of cadmium, a toxic cation found in cigarette smoke. The gene has multiple tra…	Research on SLC39A8 has revealed its potential involvement in several diseases, including cancer, diabetes, and neurodegenerative disorders. In particular, studies have shown that alterations in SLC39A8 expression and function may contribute to the development and progression of prostate cancer, breast cancer, and Alzheimer's disease. As a result, there is growing interest in targeting SLC39A8 fo…	GO:0015694 mercury ion transport;GO:0061757 leukocyte adhesion to arterial endothelial cell;GO:0097080 plasma membrane selenite transport		Disease related genes; Transporters:Electrochemical Potential-driven transporters; Human disease related genes:Congenital disorders of metabolism:Congenital disorders of glycan/glycoprotein metabolism; Potential drug targets				(M5947)HALLMARK IL2 STAT5 SIGNALING	0.0	0.0	0.0	0.0	1.0	0.0	0.0	0.0	0.0	0.0	0.0	0.0	0.0	0.0	0.0	0.0	1.0	0.0	0.0	0.0
NKG7	4818	symbol	H. sapiens	4818	H. sapiens	NKG7	natural killer cell granule protein 7	NKG7 is a gene that encodes for a protein called natural killer cell granule protein 7. This protein is predicted to be an integral component of the plasma membrane and to be active in the plasma membrane. Natural killer cells are a type of immune cell that play a critical role in the body's defense against viruses and cancer cells. The NKG7 protein is thought to be involved in the regulation of …	There is limited information available on the disease implications of NKG7. However, some studies have suggested that alterations in NKG7 expression may be associated with certain types of cancer, such as colorectal cancer and lung cancer. Targeted drug discovery efforts for NKG7 are also limited, but some studies have explored the potential of NKG7 as a therapeutic target for cancer immunotherap…	GO:0002420 natural killer cell mediated cytotoxicity directed against tumor cell target;GO:0002423 natural killer cell mediated immune response to tumor cell;GO:0002418 immune response to tumor cell		Predicted intracellular proteins	Vesicles (Approved)				0.0	0.0	1.0	0.0	1.0	1.0	1.0	0.0	1.0	0.0	0.0	0.0	0.0	0.0	0.0	0.0	0.0	0.0	0.0	0.0
NTN1	9423	symbol	H. sapiens	9423	H. sapiens	NTN1	netrin 1	The human gene NTN1, also known as netrin 1, is a member of the laminin-related secreted protein family. Its function is not yet fully understood, but it is believed to play a role in guiding axons and cell migration during development. Mutations and loss of expression of netrin have been linked to cancer development, suggesting that variations in this gene may be involved in the disease.	Netrin 1 (NTN1) has been implicated in various diseases, including cancer, neurological disorders, and cardiovascular diseases. In cancer, NTN1 has been shown to promote tumor growth and metastasis by enhancing angiogenesis and invasion. Targeting NTN1 signaling pathways has been proposed as a potential therapeutic strategy for cancer treatment. Several drugs targeting NTN1 or its receptors are c…	GO:0061643 chemorepulsion of axon;GO:0032488 Cdc42 protein signal transduction;GO:0033564 anterior/posterior axon guidance		Human disease related genes:Nervous system diseases:Other nervous and sensory system diseases; Predicted intracellular proteins; Predicted secreted proteins; Disease related genes; Cancer-related genes:Candidate cancer biomarkers	Cytosol (Approved); Additional: Actin filaments;Nucleoplasm		(M108)PID NETRIN PATHWAY; (M5887)NABA BASEMENT MEMBRANES; (M3008)NABA ECM GLYCOPROTEINS		0.0	0.0	0.0	0.0	0.0	0.0	0.0	0.0	1.0	0.0	1.0	0.0	0.0	0.0	0.0	0.0	0.0	0.0	0.0	0.0
CCL1	6346	symbol	H. sapiens	6346	H. sapiens	CCL1	C-C motif chemokine ligand 1	CCL1, also known as C-C motif chemokine ligand 1, is an antimicrobial gene located on chromosome 17. It belongs to the CC subfamily of chemokines, which are secreted proteins involved in immunoregulatory and inflammatory processes. CCL1 is secreted by activated T cells and has chemotactic activity for monocytes but not for neutrophils. It binds to the chemokine (C-C motif) receptor 8.	CCL1 has been implicated in various diseases, including asthma, allergic rhinitis, and multiple sclerosis. In asthma, CCL1 is thought to play a role in recruiting inflammatory cells to the airways, leading to airway inflammation and hyperresponsiveness. In multiple sclerosis, CCL1 has been shown to be involved in the recruitment of T cells to the central nervous system, contributing to the develo…	GO:0048245 eosinophil chemotaxis;GO:0072677 eosinophil migration;GO:0090026 positive regulation of monocyte chemotaxis		Predicted secreted proteins			(M5883)NABA SECRETED FACTORS; (M5885)NABA MATRISOME ASSOCIATED; (M5889)NABA MATRISOME		0.0	1.0	0.0	0.0	1.0	1.0	0.0	1.0	1.0	1.0	0.0	0.0	0.0	0.0	0.0	0.0	0.0	0.0	0.0	0.0
ARNTL2	56938	gene_synonym	H. sapiens	56938	H. sapiens	BMAL2	basic helix-loop-helix ARNT like 2	BMAL2, also known as basic helix-loop-helix ARNT like 2, is a gene that encodes a transcription factor belonging to the PAS superfamily. This protein plays a crucial role in adaptation to low oxygen levels, exposure to environmental pollutants, and diurnal oscillations in light and temperature. It forms a transcriptionally active heterodimer with the circadian CLOCK protein, MOP4, and hypoxia-ind…	There is limited information available on the disease implications of BMAL2. However, studies have shown that disruption of the circadian clock can lead to various diseases such as sleep disorders, metabolic disorders, and cancer. Therefore, targeting BMAL2 and its associated proteins may have therapeutic potential in these diseases. There are currently no drugs on the market that specifically ta…	GO:0042753 positive regulation of circadian rhythm;GO:0009649 entrainment of circadian clock;GO:0032922 circadian regulation of gene expression		Transcription factors:Basic domains; Predicted intracellular proteins	Nucleoli;Nucleoplasm (Supported)				0.0	0.0	0.0	0.0	0.0	0.0	0.0	0.0	0.0	0.0	0.0	0.0	0.0	0.0	0.0	0.0	0.0	0.0	0.0	0.0
CCL23	6368	symbol	H. sapiens	6368	H. sapiens	CCL23	C-C motif chemokine ligand 23	CCL23 is a gene located on chromosome 17 that encodes for a chemokine protein belonging to the CC subfamily. Chemokines are secreted proteins that play a role in immune regulation and inflammation. CCL23 displays chemotactic activity on resting T lymphocytes and monocytes, but has lower activity on neutrophils and no activity on activated T lymphocytes. It is also a strong suppressor of colony fo…	There is limited information available on the disease implications of CCL23. However, studies have suggested that it may play a role in various inflammatory diseases, including asthma, rheumatoid arthritis, and multiple sclerosis. Targeted drug discovery efforts for CCL23 are also limited, but some studies have explored the potential of blocking its activity as a therapeutic strategy for these di…	GO:0002548 monocyte chemotaxis;GO:0070098 chemokine-mediated signaling pathway;GO:1990868 response to chemokine		Predicted secreted proteins; Cancer-related genes:Candidate cancer biomarkers			(M5883)NABA SECRETED FACTORS; (M5885)NABA MATRISOME ASSOCIATED; (M5889)NABA MATRISOME		0.0	1.0	0.0	0.0	1.0	0.0	0.0	0.0	1.0	1.0	0.0	0.0	1.0	0.0	0.0	0.0	0.0	0.0	0.0	0.0
AC084871.3						None	None	None	None	None	None	None	None	None	None	None	nan	nan	nan	nan	nan	nan	nan	nan	nan	nan	nan	nan	nan	nan	nan	nan	nan	nan	nan	nan
STAP2	55620	symbol	H. sapiens	55620	H. sapiens	STAP2	signal transducing adaptor family member 2	STAP2, or signal transducing adaptor family member 2, is a gene that encodes a protein that acts as a substrate for breast tumor kinase, a type of non-receptor tyrosine kinase. The protein contains domains and tyrosine phosphorylation sites that are typical of adaptor proteins, which facilitate interactions between proteins involved in signal transduction pathways. Alternative splicing of the gen…	Research has shown that STAP2 may play a role in various diseases, including cancer, cardiovascular disease, and neurological disorders. In particular, STAP2 has been implicated in breast cancer, where it is overexpressed in some cases and may contribute to tumor growth and metastasis. As a result, there has been interest in developing drugs that target STAP2 as a potential treatment for breast c…			Predicted intracellular proteins					0.0	0.0	0.0	0.0	0.0	0.0	0.0	0.0	0.0	0.0	0.0	0.0	0.0	0.0	0.0	0.0	0.0	0.0	0.0	0.0
HS3ST3A1	9955	symbol	H. sapiens	9955	H. sapiens	HS3ST3A1	heparan sulfate-glucosamine 3-sulfotransferase 3A1	HS3ST3A1 is a gene that encodes an enzyme involved in the biosynthesis of heparan sulfate, a molecule that plays a crucial role in various biological activities. The enzyme is a type II integral membrane protein and possesses heparan sulfate glucosaminyl 3-O-sulfotransferase activity. It is highly similar to another enzyme, heparan sulfate D-glucosaminyl 3-O-sulfotransferase 3B1, and both enzymes…	There is limited information available on the disease implications of HS3ST3A1. However, research has suggested that alterations in heparan sulfate biosynthesis, including changes in the activity of enzymes such as HS3ST3A1, can contribute to the development and progression of various diseases, including cancer, inflammation, and neurodegenerative disorders. Targeted drug discovery efforts for HS…	GO:0015015 heparan sulfate proteoglycan biosynthetic process, enzymatic modification;GO:0030201 heparan sulfate proteoglycan metabolic process;GO:0015012 heparan sulfate proteoglycan biosynthetic process		Enzymes; Predicted intracellular proteins; ENZYME proteins:Transferases	Microtubules (Approved)	Adenosine 3',5'-diphosphate; O2-Sulfo-Glucuronic Acid; N,O6-Disulfo-Glucosamine; 1,4-Dideoxy-5-Dehydro-O2-Sulfo-Glucuronic Acid			0.0	0.0	0.0	0.0	0.0	0.0	0.0	0.0	0.0	0.0	0.0	0.0	0.0	0.0	0.0	0.0	0.0	0.0	0.0	0.0
ADAMTS14	140766	symbol	H. sapiens	140766	H. sapiens	ADAMTS14	ADAM metallopeptidase with thrombospondin type 1 motif 14	ADAMTS14 is a gene that encodes a protein belonging to the ADAMTS family, which contains distinct protein modules including a propeptide region, a metalloproteinase domain, a disintegrin-like domain, and a thrombospondin type 1 (TS) motif. The protein is proteolytically processed to generate the mature enzyme, which cleaves amino-terminal propeptides from type I procollagen, a necessary step in t…	Mutations in the ADAMTS14 gene have been associated with osteoarthritis, a degenerative joint disease that affects millions of people worldwide. Targeted drug discovery efforts have focused on developing inhibitors of ADAMTS14 as a potential treatment for osteoarthritis. One example is the drug AGG-523, which is a selective inhibitor of ADAMTS5 and has shown promising results in preclinical studi…	GO:0030574 collagen catabolic process;GO:0030199 collagen fibril organization;GO:0032963 collagen metabolic process		Predicted secreted proteins; Cancer-related genes:Candidate cancer biomarkers	Golgi apparatus;Vesicles (Approved)		(M3468)NABA ECM REGULATORS; (M5885)NABA MATRISOME ASSOCIATED; (M5889)NABA MATRISOME		0.0	0.0	0.0	0.0	0.0	0.0	0.0	0.0	0.0	1.0	0.0	0.0	0.0	0.0	0.0	0.0	0.0	0.0	0.0	0.0
COCH	1690	symbol	H. sapiens	1690	H. sapiens	COCH	cochlin	COCH is a highly conserved gene in humans, mice, and chickens, with a high degree of amino acid identity between species. It is expressed in spindle-shaped cells located along nerve fibers in the inner ear, which accompany neurites at the habenula perforata. Mutations in this gene have been linked to DFNA9, an autosomal dominant nonsyndromic sensorineural deafness. Alternative splicing of the gen…	DFNA9 is an autosomal dominant nonsyndromic sensorineural deafness caused by mutations in the COCH gene. There is currently no cure for DFNA9, and treatment options are limited to hearing aids and cochlear implants. However, research efforts are underway to develop targeted therapies for this condition. One approach is to target the accumulation of mucopolysaccharide ground substance in the inner…	GO:0008360 regulation of cell shape;GO:0007605 sensory perception of sound;GO:0050954 sensory perception of mechanical stimulus		Predicted intracellular proteins; Human disease related genes:Nervous system diseases:Ear disease; Predicted secreted proteins; Transporters:Accessory Factors Involved in Transport; Potential drug targets; Disease related genes	Vesicles (Supported)		(M3008)NABA ECM GLYCOPROTEINS; (M5884)NABA CORE MATRISOME; (M5889)NABA MATRISOME	(M5947)HALLMARK IL2 STAT5 SIGNALING	0.0	0.0	0.0	0.0	0.0	0.0	0.0	0.0	0.0	0.0	0.0	0.0	0.0	0.0	0.0	0.0	0.0	0.0	0.0	0.0
TEAD4	7004	symbol	H. sapiens	7004	H. sapiens	TEAD4	TEA domain transcription factor 4	TEAD4 is a gene that belongs to the TEF family of transcription factors and contains the TEA/ATTS DNA-binding domain. It is mainly expressed in skeletal muscle and plays a crucial role in directing the expression of muscle-specific genes by binding to the M-CAT regulatory element found in their promoters. The gene produces multiple isoforms through alternative splicing, some of which are translat…	TEAD4 has been implicated in various diseases, including cancer, cardiovascular disease, and muscular dystrophy. In cancer, TEAD4 is overexpressed in several types of tumors, including breast, lung, and liver cancer, and is associated with tumor growth and metastasis. Therefore, TEAD4 has been identified as a potential therapeutic target for cancer treatment. Several studies have focused on devel…	GO:0001830 trophectodermal cell fate commitment;GO:0001829 trophectodermal cell differentiation;GO:0035329 hippo signaling		Transcription factors:Helix-turn-helix domains; Predicted intracellular proteins	Nucleoplasm (Supported)			(M5909)HALLMARK MYOGENESIS	0.0	0.0	0.0	0.0	0.0	0.0	0.0	0.0	0.0	0.0	0.0	0.0	0.0	0.0	0.0	0.0	0.0	0.0	0.0	0.0
MUCL1	118430	symbol	H. sapiens	118430	H. sapiens	MUCL1	mucin like 1	MUCL1, also known as mucin-like 1, is a gene that is predicted to be located in the Golgi lumen and plasma membrane. The function of this gene is not well understood, but it is thought to be involved in the production of mucins, which are glycoproteins that play a role in protecting and lubricating various tissues in the body. Mutations in the MUCL1 gene have been associated with certain types of…	There is limited information available on the disease implications of MUCL1, but mutations in this gene have been associated with certain types of cancer, including breast and lung cancer. Targeted drug discovery efforts for MUCL1 are also limited, as the function of this gene is not well understood. However, there are ongoing efforts to develop drugs that target mucins, which are produced by MUC…			Predicted secreted proteins; Predicted intracellular proteins			(M5880)NABA ECM AFFILIATED; (M5885)NABA MATRISOME ASSOCIATED; (M5889)NABA MATRISOME		0.0	0.0	0.0	0.0	0.0	0.0	0.0	0.0	0.0	1.0	0.0	0.0	0.0	0.0	0.0	0.0	0.0	0.0	0.0	0.0
EBF4	57593	symbol	H. sapiens	57593	H. sapiens	EBF4	EBF family member 4	EBF4 is a gene that belongs to the Olf/EBF family of transcription factors. This family is known to play important roles in neural development and B-cell maturation. EBF4 is involved in regulating gene expression and is expressed in various tissues, including the brain, heart, and immune system. Mutations in this gene have been associated with developmental disorders and immune-related diseases. …	There is limited information available on the disease implications of EBF4 mutations. However, studies have suggested that dysregulation of EBF4 expression may be associated with developmental disorders such as autism spectrum disorder and intellectual disability. In addition, EBF4 has been implicated in immune-related diseases such as multiple sclerosis and rheumatoid arthritis. There are curren…	GO:0070231 T cell apoptotic process;GO:0070227 lymphocyte apoptotic process;GO:0071887 leukocyte apoptotic process		Transcription factors:Immunoglobulin fold; Predicted intracellular proteins					0.0	0.0	0.0	0.0	0.0	0.0	0.0	0.0	0.0	0.0	0.0	0.0	0.0	0.0	0.0	0.0	0.0	0.0	0.0	0.0
SLPI	6590	symbol	H. sapiens	6590	H. sapiens	SLPI	secretory leukocyte peptidase inhibitor	The SLPI gene encodes a protein called secretory leukocyte peptidase inhibitor, which is secreted and protects epithelial tissues from serine proteases. It is found in various secretions such as seminal plasma, cervical mucus, and bronchial secretions, and has an inhibitory effect on trypsin, leukocyte elastase, and cathepsin G. This protein plays a role in the immune response by protecting epith…	Research has shown that variations in the SLPI gene may be associated with an increased risk of developing chronic obstructive pulmonary disease (COPD), asthma, and certain types of cancer. In particular, decreased expression of SLPI has been observed in lung cancer and may contribute to tumor progression and metastasis. Targeted drug discovery efforts have focused on developing drugs that mimic …	GO:0035821 modulation of process of another organism;GO:0045071 negative regulation of viral genome replication;GO:0032091 negative regulation of protein binding		Predicted secreted proteins; Cancer-related genes:Candidate cancer biomarkers	Golgi apparatus (Approved)		(M3468)NABA ECM REGULATORS; (M5885)NABA MATRISOME ASSOCIATED; (M5889)NABA MATRISOME	(M5953)HALLMARK KRAS SIGNALING UP	0.0	0.0	1.0	1.0	0.0	0.0	0.0	0.0	1.0	1.0	0.0	0.0	0.0	0.0	0.0	1.0	0.0	0.0	0.0	0.0
CLEC6A	93978	symbol	H. sapiens	93978	H. sapiens	CLEC6A	C-type lectin domain containing 6A	CLEC6A is a human gene that encodes a type II membrane receptor with an extracellular C-type lectin-like domain fold. The extracellular portion of the protein binds structures with a high mannose content and has been shown to recognize several pathogens, including C. elegans, S. cerevisiae, M. tuberculosis, C. neoformans, and house dust mite. When stimulated, the protein initiates signalling thro…	Research on CLEC6A has shown its potential as a therapeutic target for various infectious and inflammatory diseases. For example, studies have suggested that CLEC6A plays a role in the immune response to fungal infections, such as aspergillosis and candidiasis, as well as in the pathogenesis of inflammatory bowel disease. Targeted drug discovery efforts have focused on developing small molecule i…	GO:0001879 detection of yeast;GO:0016046 detection of fungus;GO:0001878 response to yeast					(M5880)NABA ECM AFFILIATED; (M5885)NABA MATRISOME ASSOCIATED; (M5889)NABA MATRISOME		0.0	0.0	1.0	0.0	0.0	1.0	0.0	0.0	0.0	1.0	0.0	0.0	0.0	1.0	0.0	0.0	0.0	0.0	1.0	0.0
CHI3L2	1117	symbol	H. sapiens	1117	H. sapiens	CHI3L2	chitinase 3 like 2	The CHI3L2 gene encodes a protein that is similar to bacterial chitinases but does not have chitinase activity. The protein is secreted and plays a role in the formation of cartilage. There are multiple versions of the gene that produce different isoforms of the protein.	Research has shown that the CHI3L2 gene may be involved in various diseases, including osteoarthritis, rheumatoid arthritis, and cancer. In osteoarthritis, CHI3L2 expression is increased in cartilage tissue, suggesting a potential role in the disease's pathogenesis. In rheumatoid arthritis, CHI3L2 levels are elevated in the synovial fluid, and its expression is associated with disease activity. I…	GO:0006030 chitin metabolic process;GO:0006032 chitin catabolic process;GO:1901072 glucosamine-containing compound catabolic process		Predicted secreted proteins; Predicted intracellular proteins					0.0	0.0	0.0	0.0	0.0	0.0	0.0	0.0	0.0	0.0	0.0	0.0	0.0	0.0	0.0	0.0	0.0	0.0	0.0	0.0
WARS	7453	gene_synonym	H. sapiens	7453	H. sapiens	WARS1	tryptophanyl-tRNA synthetase 1	WARS1, also known as tryptophanyl-tRNA synthetase 1, is an enzyme that catalyzes the aminoacylation of tRNA(trp) with tryptophan. It belongs to the class I tRNA synthetase family and is thought to be one of the first proteins to appear in evolution due to its central role in linking amino acids with nucleotide triplets contained in tRNAs. There are two forms of tryptophanyl-tRNA synthetase, a cyt…	Research on WARS1 has revealed its potential implications in various diseases. For instance, studies have shown that WARS1 is overexpressed in certain types of cancer, including breast, lung, and colorectal cancer, and may play a role in tumor growth and metastasis. Additionally, mutations in WARS1 have been linked to Charcot-Marie-Tooth disease, a hereditary neurological disorder that affects th…	GO:0006436 tryptophanyl-tRNA aminoacylation;GO:0006418 tRNA aminoacylation for protein translation;GO:0043039 tRNA aminoacylation		Predicted intracellular proteins; Human disease related genes:Nervous system diseases:Neurodegenerative diseases; Potential drug targets; Disease related genes; ENZYME proteins:Ligase; Enzymes	Cytosol (Enhanced)	Tryptophan; Tryptophanyl-5'amp; Tryptophanamide		(M5911)HALLMARK INTERFERON ALPHA RESPONSE; (M5913)HALLMARK INTERFERON GAMMA RESPONSE; (M5924)HALLMARK MTORC1 SIGNALING	0.0	0.0	0.0	0.0	0.0	0.0	0.0	0.0	0.0	0.0	0.0	0.0	1.0	0.0	0.0	0.0	0.0	0.0	1.0	0.0
AL157871.4						None	None	None	None	None	None	None	None	None	None	None	nan	nan	nan	nan	nan	nan	nan	nan	nan	nan	nan	nan	nan	nan	nan	nan	nan	nan	nan	nan
APOBEC3B-AS1	100874530	symbol	H. sapiens	100874530	H. sapiens	APOBEC3B-AS1	APOBEC3B antisense RNA 1										0.0	0.0	0.0	0.0	0.0	0.0	0.0	0.0	0.0	0.0	0.0	0.0	0.0	0.0	0.0	0.0	0.0	0.0	0.0	0.0
AC083837.1						None	None	None	None	None	None	None	None	None	None	None	nan	nan	nan	nan	nan	nan	nan	nan	nan	nan	nan	nan	nan	nan	nan	nan	nan	nan	nan	nan
PPA1	5464	symbol	H. sapiens	5464	H. sapiens	PPA1	inorganic pyrophosphatase 1	PPA1 is a human gene that encodes for inorganic pyrophosphatase 1, a member of the PPase family. PPases are enzymes that break down pyrophosphate into inorganic phosphate, which is crucial for cellular phosphate metabolism. Research on a similar protein in bovine suggests that PPA1 is located in the cytoplasm.	There is limited information available on the disease implications of PPA1 mutations. However, studies have shown that PPA1 expression is altered in certain cancers, including breast and lung cancer, suggesting a potential role in tumorigenesis. Targeted drug discovery efforts for PPA1 are also limited, with no known drugs currently on the market. However, there is ongoing research on developing …	GO:0006796 phosphate-containing compound metabolic process;GO:0006793 phosphorus metabolic process;GO:0008152 metabolic process		ENZYME proteins:Hydrolases; Enzymes; Predicted intracellular proteins	Vesicles (Supported)			(M5924)HALLMARK MTORC1 SIGNALING	0.0	0.0	0.0	0.0	0.0	0.0	0.0	0.0	0.0	0.0	0.0	0.0	0.0	0.0	0.0	0.0	0.0	0.0	0.0	0.0
KL	9365	symbol	H. sapiens	9365	H. sapiens	KL	klotho	The KL gene encodes a type-I membrane protein that is related to beta-glucosidases. Reduced production of this protein has been observed in patients with chronic renal failure (CRF), which may contribute to degenerative processes such as arteriosclerosis, osteoporosis, and skin atrophy. Mutations within this protein have also been associated with ageing and bone loss.	There is limited information available on targeted drug discovery efforts for the KL gene. However, the reduced production of the KL protein in patients with chronic renal failure (CRF) suggests that increasing its expression or activity may have therapeutic potential for preventing or treating degenerative processes associated with CRF, such as arteriosclerosis, osteoporosis, and skin atrophy. O…	GO:0090080 positive regulation of MAPKKK cascade by fibroblast growth factor receptor signaling pathway;GO:0042421 norepinephrine biosynthetic process;GO:0042415 norepinephrine metabolic process		Predicted secreted proteins; Transporters:Accessory Factors Involved in Transport; Potential drug targets; Disease related genes; ENZYME proteins:Hydrolases; Enzymes; Human disease related genes:Congenital disorders of metabolism:Other congenital disorders of metabolism					0.0	0.0	0.0	0.0	0.0	0.0	0.0	0.0	0.0	0.0	0.0	0.0	0.0	0.0	0.0	0.0	0.0	0.0	0.0	0.0
PLAAT4	5920	symbol	H. sapiens	5920	H. sapiens	PLAAT4	phospholipase A and acyltransferase 4	PLAAT4 is a human gene that encodes for phospholipase A and acyltransferase 4. This gene is involved in the metabolism of lipids and is regulated by retinoids, which are used in the treatment of hyperproliferative dermatological diseases. The expression of PLAAT4 is upregulated by the synthetic retinoid tazarotene, along with two other genes, RARRES1 and RARRES2. RARRES3, another gene regulated b…	There is limited information available on the disease implications of PLAAT4. However, its involvement in lipid metabolism and regulation by retinoids suggest that it may play a role in skin health and disease. Targeted drug discovery efforts for PLAAT4 are also limited, but its regulation by retinoids has led to the development of tazarotene, a synthetic retinoid used in the treatment of hyperpr…	GO:0150073 regulation of protein-glutamine gamma-glutamyltransferase activity;GO:0150074 positive regulation of protein-glutamine gamma-glutamyltransferase activity;GO:0070292 N-acylphosphatidylethanolamine metabolic process		ENZYME proteins:Hydrolases; Enzymes; Predicted intracellular proteins					0.0	0.0	0.0	0.0	0.0	0.0	0.0	0.0	0.0	0.0	0.0	0.0	1.0	0.0	0.0	0.0	0.0	0.0	1.0	0.0
KCTD14	65987	symbol	H. sapiens	65987	H. sapiens	KCTD14	potassium channel tetramerization domain containing 14	KCTD14 is a human gene that is predicted to be involved in protein homooligomerization. The gene encodes a protein that contains a potassium channel tetramerization domain. The function of this protein is not yet fully understood, but it is thought to play a role in the formation of protein complexes. The gene is located on chromosome 19 and has been associated with several diseases, including ca…	There is limited information available on the disease implications of KCTD14. However, some studies have suggested that mutations in this gene may be associated with certain types of cancer, including breast cancer and glioblastoma. Additionally, KCTD14 has been implicated in neurological disorders such as epilepsy and schizophrenia. As of now, there are no targeted drug discovery efforts specifi…	GO:0051260 protein homooligomerization;GO:0051259 protein complex oligomerization;GO:0065003 protein-containing complex assembly		Predicted intracellular proteins	Nucleoplasm (Approved); Additional: Cytosol;Vesicles				0.0	0.0	0.0	0.0	0.0	0.0	0.0	0.0	0.0	0.0	0.0	0.0	0.0	0.0	0.0	0.0	0.0	0.0	0.0	0.0
JAK3	3718	symbol	H. sapiens	3718	H. sapiens	JAK3	Janus kinase 3	JAK3 (Janus kinase 3) is a human gene that encodes a protein belonging to the Janus kinase family of tyrosine kinases. This protein is mainly expressed in immune cells and plays a crucial role in cytokine receptor-mediated intracellular signal transduction. Upon activation via tyrosine phosphorylation by interleukin receptors, JAK3 transduces a signal that regulates immune cell function. Mutation…	JAK3 has been identified as a potential therapeutic target for a range of immune-related diseases, including rheumatoid arthritis, psoriasis, and inflammatory bowel disease. Several JAK3 inhibitors have been developed and are currently in clinical trials, including tofacitinib, baricitinib, and upadacitinib. Tofacitinib was the first JAK inhibitor approved by the FDA for the treatment of rheumato…	GO:0045219 regulation of FasL production;GO:0045221 negative regulation of FasL production;GO:0002731 negative regulation of dendritic cell cytokine production	yes	Kinases:Tyr protein kinases; Predicted intracellular proteins; Cancer-related genes; Human disease related genes:Immune system diseases:Primary immunodeficiency; ENZYME proteins:Transferases; FDA approved drug targets:Small molecule drugs; Disease related genes; Enzymes	Cytosol;Plasma membrane (Approved)	2-tert-butyl-9-fluoro-1,6-dihydrobenzo[h]imidazo[4,5-f]isoquinolin-7-one; R-348; Tofacitinib; Baricitinib; Fostamatinib; Zanubrutinib	(M1718)SIG IL4RECEPTOR IN B LYPHOCYTES; (M234)PID IL2 STAT5 PATHWAY; (M45)PID CD40 PATHWAY		1.0	1.0	1.0	0.0	0.0	0.0	1.0	0.0	1.0	0.0	1.0	0.0	0.0	1.0	0.0	0.0	1.0	0.0	0.0	1.0
FAM20A	54757	symbol	H. sapiens	54757	H. sapiens	FAM20A	FAM20A golgi associated secretory pathway pseudokinase	FAM20A is a gene that encodes a protein that is likely secreted and may play a role in hematopoiesis. It is also associated with amelogenesis imperfecta and gingival hyperplasia syndrome when mutated. The protein is a pseudokinase that is associated with the Golgi apparatus and the secretory pathway. There are multiple variants of the transcript that have been identified due to alternative splici…	Mutations in the FAM20A gene have been associated with several diseases, including amelogenesis imperfecta and gingival hyperplasia syndrome. Amelogenesis imperfecta is a rare genetic disorder that affects tooth enamel formation, leading to teeth that are discolored, weak, and prone to decay. Gingival hyperplasia syndrome is a condition characterized by overgrowth of the gums, which can lead to d…	GO:0044691 tooth eruption;GO:0070166 enamel mineralization;GO:0034505 tooth mineralization		Disease related genes; Predicted secreted proteins; Human disease related genes:Digestive system diseases:Mouth and dental diseases; Predicted intracellular proteins			(M3468)NABA ECM REGULATORS; (M5885)NABA MATRISOME ASSOCIATED; (M5889)NABA MATRISOME		0.0	0.0	0.0	1.0	0.0	0.0	0.0	0.0	0.0	1.0	0.0	0.0	0.0	0.0	0.0	0.0	0.0	0.0	1.0	0.0
BSPRY	54836	symbol	H. sapiens	54836	H. sapiens	BSPRY	B-box and SPRY domain containing	BSPRY is a human gene that is predicted to have ubiquitin protein ligase activity and be involved in protein ubiquitination. It is also predicted to play a role in the cellular response to leukemia inhibitory factor. BSPRY is expected to be located in the cell leading edge, membrane, and perinuclear region of the cytoplasm, and to be active in the cytoplasm.	There is limited information available on the disease implications of BSPRY. However, recent studies have suggested that BSPRY may play a role in the development and progression of certain types of cancer, including breast cancer and hepatocellular carcinoma. As such, BSPRY has been identified as a potential target for drug discovery efforts aimed at developing new cancer therapies. While there a…	GO:1990830 cellular response to leukemia inhibitory factor;GO:1990823 response to leukemia inhibitory factor;GO:0006816 calcium ion transport		Predicted intracellular proteins	Nucleoplasm (Uncertain); Additional: Cytosol				0.0	1.0	1.0	0.0	0.0	0.0	0.0	0.0	0.0	0.0	0.0	0.0	0.0	0.0	0.0	0.0	0.0	0.0	0.0	0.0
ANXA3	306	symbol	H. sapiens	306	H. sapiens	ANXA3	annexin A3	ANXA3, also known as annexin A3, is a gene that encodes a protein belonging to the annexin family. This protein is involved in the regulation of cellular growth and signal transduction pathways. It functions by inhibiting phospholipase A2 and cleaving inositol 1,2-cyclic phosphate to form inositol 1-phosphate. Additionally, ANXA3 may play a role in anti-coagulation. The protein is calcium-depende…	ANXA3 has been implicated in various diseases, including cancer and autoimmune disorders. In cancer, ANXA3 has been shown to be overexpressed in several types of tumors, including breast, lung, and pancreatic cancer. Targeting ANXA3 has been proposed as a potential therapeutic strategy for cancer treatment. In autoimmune disorders, ANXA3 has been found to be a target of autoantibodies in patients…	GO:0043312 neutrophil degranulation;GO:0002283 neutrophil activation involved in immune response;GO:0002446 neutrophil mediated immunity		FDA approved drug targets:Small molecule drugs; Predicted intracellular proteins	Plasma membrane (Supported)	Fluocinolone acetonide; Ethanolamine; Difluocortolone	(M5880)NABA ECM AFFILIATED; (M5885)NABA MATRISOME ASSOCIATED; (M5889)NABA MATRISOME		0.0	0.0	0.0	1.0	0.0	0.0	1.0	0.0	1.0	1.0	0.0	0.0	0.0	0.0	0.0	0.0	0.0	0.0	0.0	0.0
ANKRD33B	651746	symbol	H. sapiens	651746	H. sapiens	ANKRD33B	ankyrin repeat domain 33B	ANKRD33B is a human gene that encodes for a protein with an ankyrin repeat domain. This domain is involved in protein-protein interactions and is found in a variety of proteins with diverse functions. The specific function of ANKRD33B is not well understood, but it has been suggested to play a role in cell signaling and gene regulation. The gene is expressed in a variety of tissues, including the…	There is limited information available on the disease implications of ANKRD33B, and no targeted drug discovery efforts have been reported for this gene. However, mutations in ANKRD33B have been associated with certain types of cancer, including lung adenocarcinoma and colorectal cancer. These mutations may contribute to the development and progression of cancer by altering the function of the pro…			Predicted intracellular proteins	Mitochondria (Approved)				0.0	0.0	0.0	0.0	0.0	0.0	0.0	0.0	0.0	0.0	0.0	0.0	0.0	0.0	0.0	0.0	0.0	0.0	0.0	0.0
BATF3	55509	symbol	H. sapiens	55509	H. sapiens	BATF3	basic leucine zipper ATF-like transcription factor 3	BATF3 is a gene that encodes a protein belonging to the basic leucine zipper protein family. This protein acts as a transcriptional repressor when it forms a heterodimer with JUN. It is believed to play a role in the repression of interleukin-2 and matrix metalloproteinase-1 transcription. The protein is involved in regulating gene expression and is important for the proper functioning of the imm…	Research on BATF3 has shown that mutations in this gene are associated with various diseases, including cancer and autoimmune disorders. In particular, BATF3 has been found to play a role in the development of melanoma, a type of skin cancer. Targeted drug discovery efforts have focused on developing drugs that can inhibit the activity of BATF3 and prevent its role in cancer progression. One exam…	GO:0043011 myeloid dendritic cell differentiation;GO:0001773 myeloid dendritic cell activation;GO:0140467 integrated stress response signaling		Transcription factors:Basic domains; Predicted intracellular proteins	Nucleoli (Supported); Additional: Cytosol;Nucleoplasm		(M235)PID TCR CALCIUM PATHWAY; (M60)PID NFAT TFPATHWAY	(M5947)HALLMARK IL2 STAT5 SIGNALING	0.0	0.0	1.0	0.0	0.0	0.0	1.0	0.0	0.0	0.0	0.0	0.0	0.0	0.0	0.0	0.0	0.0	0.0	0.0	0.0
CCL4	6351	symbol	H. sapiens	6351	H. sapiens	CCL4	C-C motif chemokine ligand 4	CCL4, also known as C-C motif chemokine ligand 4, is a gene that encodes a protein with chemokinetic and inflammatory functions. It is a mitogen-inducible monokine and is one of the major HIV-suppressive factors produced by CD8+ T-cells. The protein is secreted and plays a role in immune response and inflammation.	CCL4 has been implicated in various diseases, including cancer, viral infections, and inflammatory disorders. In cancer, CCL4 has been shown to promote tumor growth and metastasis by recruiting immune cells to the tumor microenvironment. In viral infections, CCL4 plays a role in the recruitment of immune cells to the site of infection, which can lead to tissue damage and inflammation. In inflamma…	GO:2000503 positive regulation of natural killer cell chemotaxis;GO:2000501 regulation of natural killer cell chemotaxis;GO:0043922 negative regulation by host of viral transcription		Predicted secreted proteins; Cancer-related genes:Candidate cancer biomarkers			(M54)PID IL12 2PATHWAY; (M5883)NABA SECRETED FACTORS; (M5885)NABA MATRISOME ASSOCIATED	(M5890)HALLMARK TNFA SIGNALING VIA NFKB; (M5950)HALLMARK ALLOGRAFT REJECTION	1.0	1.0	1.0	0.0	1.0	1.0	0.0	1.0	1.0	1.0	0.0	0.0	0.0	0.0	1.0	1.0	0.0	0.0	0.0	0.0
AL157394.2						None	None	None	None	None	None	None	None	None	None	None	nan	nan	nan	nan	nan	nan	nan	nan	nan	nan	nan	nan	nan	nan	nan	nan	nan	nan	nan	nan
PTPRF	5792	symbol	H. sapiens	5792	H. sapiens	PTPRF	protein tyrosine phosphatase receptor type F	PTPRF is a gene that encodes a protein tyrosine phosphatase (PTP) that regulates various cellular processes, including cell growth, differentiation, and oncogenic transformation. It is a receptor-type PTP with an extracellular region, a single transmembrane region, and two intracytoplasmic catalytic domains. The extracellular region contains three Ig-like domains and nine non-Ig like domains simi…	PTPRF has been implicated in various diseases, including cancer, diabetes, and neurological disorders. In cancer, PTPRF has been shown to act as a tumor suppressor, and its loss or inactivation has been associated with tumor progression and poor prognosis in several types of cancer, including breast, lung, and colon cancer. Targeted drug discovery efforts have focused on developing small molecule…	GO:0007185 cell surface receptor protein tyrosine phosphatase signaling pathway;GO:1900121 negative regulation of receptor binding;GO:1900120 regulation of receptor binding		Predicted intracellular proteins; Potential drug targets; Disease related genes; ENZYME proteins:Hydrolases; Enzymes	Golgi apparatus (Approved)				0.0	0.0	0.0	0.0	0.0	0.0	0.0	0.0	0.0	0.0	0.0	0.0	0.0	0.0	0.0	0.0	0.0	0.0	0.0	0.0
KCNJ15	3772	symbol	H. sapiens	3772	H. sapiens	KCNJ15	potassium inwardly rectifying channel subfamily J member 15	The KCNJ15 gene encodes for an integral membrane protein that functions as an inward-rectifier type potassium channel. Potassium channels are present in most mammalian cells and play a role in various physiological responses. This particular protein has a greater tendency to allow potassium to flow into a cell rather than out of it. The gene has eight transcript variants that encode the same prot…	There is limited information available on the disease implications of KCNJ15 gene mutations. However, studies have suggested that mutations in this gene may be associated with certain types of cancer, including breast and prostate cancer. Targeted drug discovery efforts for KCNJ15 have been focused on developing drugs that can modulate the activity of the potassium channel encoded by this gene. O…	GO:1990573 potassium ion import across plasma membrane;GO:0098659 inorganic cation import across plasma membrane;GO:0099587 inorganic ion import across plasma membrane		FDA approved drug targets:Small molecule drugs; Predicted intracellular proteins; Voltage-gated ion channels:Inwardly Rectifying Potassium Channels	Plasma membrane (Approved); Additional: Cytosol;Vesicles		(M118)PID INTEGRIN A9B1 PATHWAY		0.0	0.0	0.0	0.0	0.0	0.0	0.0	0.0	0.0	0.0	0.0	0.0	0.0	0.0	0.0	0.0	0.0	0.0	0.0	0.0
CASP5	838	symbol	H. sapiens	838	H. sapiens	CASP5	caspase 5	CASP5, also known as caspase 5, is a gene that encodes a member of the caspase family of proteases. Caspases are involved in the process of cell apoptosis, or programmed cell death. The inactive form of caspases is activated through proteolytic processing, resulting in the formation of two subunits that dimerize to form the active enzyme. Overexpression of the active form of CASP5 induces apoptos…	CASP5 has been implicated in several diseases, including inflammatory bowel disease, sepsis, and Alzheimer's disease. Inflammatory bowel disease is characterized by chronic inflammation of the gastrointestinal tract, and studies have shown that CASP5 is upregulated in the inflamed intestinal mucosa of patients with Crohn's disease. In sepsis, a life-threatening condition caused by a systemic infl…	GO:0021762 substantia nigra development;GO:0048857 neural nucleus development;GO:0043525 positive regulation of neuron apoptotic process		Predicted intracellular proteins; Peptidases:Cysteine-type peptidases; ENZYME proteins:Hydrolases; Enzymes; Cancer-related genes:Candidate cancer biomarkers				(M5921)HALLMARK COMPLEMENT	0.0	0.0	0.0	0.0	1.0	1.0	0.0	1.0	0.0	0.0	0.0	0.0	1.0	0.0	0.0	0.0	0.0	0.0	0.0	0.0
AC007991.2						None	None	None	None	None	None	None	None	None	None	None	nan	nan	nan	nan	nan	nan	nan	nan	nan	nan	nan	nan	nan	nan	nan	nan	nan	nan	nan	nan
SLC7A5	8140	symbol	H. sapiens	8140	H. sapiens	SLC7A5	solute carrier family 7 member 5	SLC7A5 is a human gene that encodes a protein that functions as a transmembrane transporter for L-leucine, L-tryptophan, and thyroid hormone. It is involved in the transport of carboxylic acids, thyroid hormones, and xenobiotics. The protein is located in the cytosol, intracellular membrane-bounded organelles, and plasma membrane, and is an integral component of the membrane. It is part of an ami…	SLC7A5 has been implicated in several diseases, including cancer, autism spectrum disorder, and intellectual disability. In cancer, SLC7A5 has been shown to play a role in tumor growth and progression by promoting the uptake of essential amino acids. Targeting SLC7A5 has emerged as a potential therapeutic strategy for cancer treatment. Several small molecule inhibitors of SLC7A5 have been develop…	GO:1905534 positive regulation of L-leucine import across plasma membrane;GO:1904556 L-tryptophan transmembrane transport;GO:0015821 methionine transport		Transporters:Electrochemical Potential-driven transporters	Cytosol;Plasma membrane (Supported); Additional: Vesicles			(M5922)HALLMARK UNFOLDED PROTEIN RESPONSE; (M5901)HALLMARK G2M CHECKPOINT; (M5906)HALLMARK ESTROGEN RESPONSE EARLY	0.0	0.0	0.0	1.0	0.0	1.0	0.0	0.0	0.0	0.0	1.0	0.0	0.0	1.0	0.0	0.0	0.0	0.0	0.0	0.0
SNX10	29887	symbol	H. sapiens	29887	H. sapiens	SNX10	sorting nexin 10	SNX10 is a gene that belongs to the sorting nexin family and encodes a protein that contains a phosphoinositide binding domain. Unlike some family members, this protein does not contain a coiled coil region. SNX10 may be involved in regulating endosome homeostasis and is involved in intracellular trafficking. Alternative splicing of this gene results in multiple transcript variants.	There is limited information available on the disease implications of SNX10. However, recent studies have suggested that mutations in SNX10 may be associated with autosomal recessive osteopetrosis, a rare genetic disorder characterized by increased bone density and susceptibility to fractures. Targeted drug discovery efforts for SNX10 are also limited, as the function of this gene is not well und…	GO:0035630 bone mineralization involved in bone maturation;GO:0044691 tooth eruption;GO:0001696 gastric acid secretion		Disease related genes; Human disease related genes:Congenital malformations:Congenital malformations of the musculoskeletal system; Predicted intracellular proteins	Microtubules;Nucleoplasm (Supported); Additional: Cytosol;Nucleoli;Primary cilium			(M5907)HALLMARK ESTROGEN RESPONSE LATE	0.0	1.0	0.0	0.0	0.0	0.0	1.0	0.0	0.0	0.0	0.0	0.0	0.0	0.0	0.0	0.0	0.0	0.0	0.0	0.0
WNT5A	7474	symbol	H. sapiens	7474	H. sapiens	WNT5A	Wnt family member 5A	WNT5A is a member of the WNT gene family that encodes secreted signaling proteins involved in oncogenesis and developmental processes. WNT5A signals through both the canonical and non-canonical WNT pathways and is a ligand for frizzled-5 and orphan receptor 2. It plays an essential role in regulating developmental pathways during embryogenesis and may also be involved in oncogenesis. Mutations in…	WNT5A has been implicated in various diseases, including cancer, osteoporosis, and cardiovascular diseases. In cancer, WNT5A has been shown to have both tumor-suppressive and oncogenic effects, depending on the cancer type and context. Targeting WNT5A signaling has emerged as a potential therapeutic strategy for cancer treatment. Several small molecule inhibitors and monoclonal antibodies targeti…	GO:0036517 chemoattraction of serotonergic neuron axon;GO:1904934 negative regulation of cell proliferation in midbrain;GO:0003408 optic cup formation involved in camera-type eye development		Disease related genes; Predicted secreted proteins; Human disease related genes:Congenital malformations:Other congenital malformations	Microtubules;Mitotic spindle;Primary cilium (Uncertain); Additional: Nucleoli fibrillar center		(M77)PID WNT SIGNALING PATHWAY; (M23)PID WNT NONCANONICAL PATHWAY; (M254)PID MYC REPRESS PATHWAY	(M5903)HALLMARK NOTCH SIGNALING; (M5930)HALLMARK EPITHELIAL MESENCHYMAL TRANSITION	0.0	1.0	1.0	1.0	1.0	1.0	1.0	0.0	1.0	1.0	1.0	0.0	1.0	1.0	0.0	0.0	1.0	1.0	1.0	0.0
MT1XP1	645652	symbol	H. sapiens	645652	H. sapiens	MT1XP1	metallothionein 1X pseudogene 1										0.0	0.0	0.0	0.0	0.0	0.0	0.0	0.0	0.0	0.0	0.0	0.0	0.0	0.0	0.0	0.0	0.0	0.0	0.0	0.0
AKAP2	445815	gene_synonym	H. sapiens	445815	H. sapiens	PALM2AKAP2	PALM2 and AKAP2 fusion	PALM2AKAP2 is a gene that belongs to the paralemmin downstream gene (PDG) family and encodes three distinct protein isoforms, PALM2, AKAP2, and PALM2-AKAP2. The biological significance of the PALM2-AKAP2 isoform is currently unknown. Previously, PALM2 and AKAP2 were annotated as separate genes, while PALM2-AKAP2 was annotated as a readthrough gene. The PDG family may have evolved contiguously wit…	There is currently limited information available on the disease implications of PALM2AKAP2. However, AKAP2 has been implicated in several diseases, including cardiovascular disease, cancer, and neurological disorders. Targeted drug discovery efforts for AKAP2 have focused on developing inhibitors that disrupt its interaction with protein kinase A (PKA), a key signaling molecule involved in many c…	GO:0008360 regulation of cell shape;GO:0022604 regulation of cell morphogenesis;GO:0022603 regulation of anatomical structure morphogenesis		Predicted intracellular proteins	Plasma membrane (Supported)				0.0	0.0	0.0	0.0	0.0	0.0	0.0	0.0	0.0	0.0	0.0	0.0	0.0	0.0	0.0	0.0	0.0	0.0	0.0	0.0
PTGS2	5743	symbol	H. sapiens	5743	H. sapiens	PTGS2	prostaglandin-endoperoxide synthase 2	PTGS2, also known as cyclooxygenase-2, is an enzyme that plays a key role in the biosynthesis of prostaglandins. There are two types of PTGS enzymes: PTGS1, which is constitutive, and PTGS2, which is inducible. PTGS2 is responsible for prostanoid biosynthesis involved in inflammation and mitogenesis, and is regulated by specific stimulatory events. This gene is expressed in various tissues and is…	PTGS2 has been implicated in a variety of diseases, including cancer, cardiovascular disease, and Alzheimer's disease. In cancer, PTGS2 is overexpressed in many tumors and is associated with tumor growth, angiogenesis, and metastasis. As a result, PTGS2 inhibitors have been developed as potential cancer therapeutics. Celecoxib, a selective PTGS2 inhibitor, has been approved for the treatment of f…	GO:0010335 response to non-ionic osmotic stress;GO:0071471 cellular response to non-ionic osmotic stress;GO:1905374 response to homocysteine		Predicted intracellular proteins; FDA approved drug targets:Biotech drugs; Human disease related genes:Cancers:Cancers of male genital organs; ENZYME proteins:Oxidoreductases; Human disease related genes:Cancers:Cancers of the digestive system; FDA approved drug targets:Small molecule drugs; Enzymes; Cancer-related genes:Candidate cancer biomarkers	Vesicles (Supported); Additional: Cytosol	Dihomo-gamma-linolenic acid; Icosapent; Aminosalicylic acid; Mesalazine; Acetaminophen; Indomethacin; Nabumetone; Ketorolac; Tenoxicam; Lenalidomide; Celecoxib; Tolmetin; Rofecoxib; Piroxicam; Fenoprofen; Valdecoxib; Diclofenac; Sulindac; Flurbiprofen; Etodolac; Mefenamic acid; Naproxen; Sulfasalazine; Phenylbutazone; Meloxicam; Carprofen; Diflunisal; Suprofen; Salicylic acid; Meclofenamic acid; …	(M103)PID S1P S1P1 PATHWAY; (M235)PID TCR CALCIUM PATHWAY; (M229)PID P38 ALPHA BETA DOWNSTREAM PATHWAY	(M5890)HALLMARK TNFA SIGNALING VIA NFKB; (M5913)HALLMARK INTERFERON GAMMA RESPONSE; (M5953)HALLMARK KRAS SIGNALING UP	1.0	0.0	0.0	1.0	1.0	1.0	0.0	1.0	1.0	0.0	0.0	0.0	1.0	0.0	1.0	1.0	0.0	1.0	0.0	0.0
AC006970.1						None	None	None	None	None	None	None	None	None	None	None	nan	nan	nan	nan	nan	nan	nan	nan	nan	nan	nan	nan	nan	nan	nan	nan	nan	nan	nan	nan
SYNPO	11346	symbol	H. sapiens	11346	H. sapiens	SYNPO	synaptopodin	Synaptopodin, also known as SYNPO, is a protein that is associated with actin and may play a role in cell shape and movement. The protein is named after its associations with postsynaptic densities and dendritic spines in the brain, as well as with renal podocytes in the kidneys. It is believed that synaptopodin may be involved in the regulation of actin-based processes in these cells. Mutations …	Mutations in the SYNPO gene have been linked to various diseases, including focal segmental glomerulosclerosis (FSGS), a kidney disease that can lead to kidney failure, and neurological disorders such as autism and schizophrenia. Targeted drug discovery efforts for synaptopodin are still in the early stages, but there is potential for drugs that target the protein to treat these diseases. One exa…	GO:1905355 spine apparatus assembly;GO:0098886 modification of dendritic spine;GO:0099010 modification of postsynaptic structure		Predicted intracellular proteins	Cytosol;Plasma membrane (Approved); Additional: Actin filaments			(M5893)HALLMARK MITOTIC SPINDLE; (M5956)HALLMARK KRAS SIGNALING DN	0.0	0.0	0.0	0.0	0.0	0.0	0.0	0.0	0.0	0.0	0.0	0.0	0.0	0.0	0.0	0.0	0.0	0.0	0.0	0.0
AL137186.1						None	None	None	None	None	None	None	None	None	None	None	nan	nan	nan	nan	nan	nan	nan	nan	nan	nan	nan	nan	nan	nan	nan	nan	nan	nan	nan	nan
SLC38A5	92745	symbol	H. sapiens	92745	H. sapiens	SLC38A5	solute carrier family 38 member 5	SLC38A5 is a gene that encodes a protein that acts as a sodium-coupled amino acid transporter. This protein is responsible for transporting certain amino acids, including glutamine, asparagine, histidine, serine, alanine, and glycine, across the cell membrane. However, it does not transport charged amino acids, imino acids, or N-alkylated amino acids. There are multiple transcript variants of thi…	There is limited information available on the disease implications of SLC38A5. However, recent studies have suggested that this gene may play a role in the development and progression of certain types of cancer, including breast cancer and hepatocellular carcinoma. Targeted drug discovery efforts for SLC38A5 are still in the early stages, but there is potential for this gene to be targeted in can…	GO:0032973 amino acid export across plasma membrane;GO:1903713 asparagine transmembrane transport;GO:0098718 serine import across plasma membrane		Transporters:Electrochemical Potential-driven transporters	Plasma membrane;Vesicles (Approved); Additional: Cytosol				0.0	0.0	0.0	0.0	0.0	0.0	0.0	0.0	0.0	0.0	0.0	0.0	0.0	0.0	0.0	0.0	0.0	0.0	0.0	0.0
FCAMR	83953	symbol	H. sapiens	83953	H. sapiens	FCAMR	Fc alpha and mu receptor	The human gene FCAMR, also known as Fc alpha and mu receptor, is predicted to have IgA and IgM binding activity, as well as transmembrane signaling receptor activity. It is also predicted to be involved in the adaptive immune response and to be an integral component of the membrane, active in the plasma membrane. These predictions are based on information provided by the Alliance of Genome Resour…	There is limited information available on the disease implications of FCAMR. However, some studies have suggested that variations in the FCAMR gene may be associated with susceptibility to certain autoimmune diseases, such as systemic lupus erythematosus and rheumatoid arthritis. As for targeted drug discovery efforts, there are currently no drugs on the market that specifically target FCAMR. How…	GO:0002250 adaptive immune response;GO:0006955 immune response;GO:0002376 immune system process		CD markers			(M45)PID CD40 PATHWAY		0.0	0.0	0.0	0.0	0.0	0.0	0.0	0.0	0.0	0.0	0.0	0.0	0.0	0.0	0.0	0.0	0.0	0.0	0.0	0.0
CD300H	100130520	symbol	H. sapiens	100130520	H. sapiens	CD300H	CD300H molecule (gene/pseudogene)	CD300H is a gene belonging to the CD300 gene family, which is part of the immunoglobulin superfamily. It is located on chromosome 17 and may play a role in both innate immunity and autoimmune response. A single nucleotide polymorphism (SNP) called rs905709, located at the splice donor site of the 5' terminal exon, may be associated with lack of expression of this gene in homozygous individuals wi…	There is limited information available on the disease implications of CD300H. However, some studies suggest that it may play a role in autoimmune diseases such as multiple sclerosis and rheumatoid arthritis. Targeted drug discovery efforts for CD300H are also limited, but some studies have investigated the potential of targeting CD300H as a therapeutic strategy for autoimmune diseases. One study …	GO:0030593 neutrophil chemotaxis;GO:1990266 neutrophil migration;GO:0071621 granulocyte chemotaxis		Predicted secreted proteins					0.0	0.0	0.0	0.0	0.0	1.0	0.0	0.0	1.0	0.0	0.0	0.0	0.0	0.0	0.0	0.0	0.0	0.0	0.0	0.0
MARCKSL1	65108	symbol	H. sapiens	65108	H. sapiens	MARCKSL1	MARCKS like 1	MARCKSL1 is a gene that belongs to the MARCKS family and plays a crucial role in regulating the cytoskeleton, protein kinase C signaling, and calmodulin signaling. The encoded protein is involved in the formation of adherens junctions. Alternative splicing of this gene results in multiple transcript variants. Pseudogenes of this gene are located on the long arm of chromosomes 6 and 10.	MARCKSL1 has been implicated in various diseases, including cancer, Alzheimer's disease, and cardiovascular diseases. In cancer, MARCKSL1 has been shown to promote tumor growth and metastasis, making it a potential target for cancer therapy. In Alzheimer's disease, MARCKSL1 has been found to be involved in the regulation of amyloid-beta production, which is a hallmark of the disease. In cardiovas…	GO:0007015 actin filament organization;GO:0030036 actin cytoskeleton organization;GO:0097435 supramolecular fiber organization		Predicted intracellular proteins	Cytosol (Supported); Additional: Actin filaments;Nucleoplasm				0.0	0.0	0.0	0.0	0.0	0.0	0.0	0.0	0.0	0.0	0.0	0.0	0.0	0.0	0.0	0.0	0.0	0.0	0.0	0.0
MYO7B	4648	symbol	H. sapiens	4648	H. sapiens	MYO7B	myosin VIIB	MYO7B is a human gene that encodes a protein found in the brush border microvilli of epithelial cells in the intestines and kidneys. This protein is essential for proper microvilli function and is involved in linking protocadherins to the actin cytoskeleton. It aids in the accumulation of intermicrovillar adhesion components such as harmonin and ANKS4B, which is necessary for normal brush border …	Mutations in the MYO7B gene have been associated with several diseases, including microvillus inclusion disease (MVID), a rare genetic disorder that affects the intestinal lining and causes severe diarrhea and malabsorption. MYO7B mutations have also been linked to chronic kidney disease and nephrotic syndrome. Targeted drug discovery efforts for MYO7B-related diseases are still in the early stag…	GO:1904970 brush border assembly;GO:0030048 actin filament-based movement;GO:0007605 sensory perception of sound		Predicted intracellular proteins					0.0	0.0	0.0	0.0	0.0	0.0	0.0	0.0	0.0	0.0	0.0	0.0	0.0	0.0	0.0	0.0	0.0	0.0	0.0	0.0
AC022816.1						None	None	None	None	None	None	None	None	None	None	None	nan	nan	nan	nan	nan	nan	nan	nan	nan	nan	nan	nan	nan	nan	nan	nan	nan	nan	nan	nan
TXNP4	124974	symbol	H. sapiens	124974	H. sapiens	TXNP4	thioredoxin pseudogene 4										0.0	0.0	0.0	0.0	0.0	0.0	0.0	0.0	0.0	0.0	0.0	0.0	0.0	0.0	0.0	0.0	0.0	0.0	0.0	0.0
AC116347.1						None	None	None	None	None	None	None	None	None	None	None	nan	nan	nan	nan	nan	nan	nan	nan	nan	nan	nan	nan	nan	nan	nan	nan	nan	nan	nan	nan
IRF7	3665	symbol	H. sapiens	3665	H. sapiens	IRF7	interferon regulatory factor 7	IRF7 is a gene that belongs to the interferon regulatory transcription factor family. It is primarily expressed in lymphoid tissue and plays a crucial role in the transcriptional activation of virus-inducible cellular genes, including interferon beta chain genes. The protein encoded by IRF7 is involved in the innate immune response against DNA and RNA viruses. Its inducible expression is restrict…	IRF7 has been implicated in various diseases, including autoimmune disorders, cancer, and viral infections. In autoimmune disorders, such as systemic lupus erythematosus (SLE), IRF7 has been shown to be overexpressed, leading to the production of autoantibodies and inflammation. In cancer, IRF7 has been found to have both tumor-suppressive and tumor-promoting effects, depending on the type of can…	GO:0034127 regulation of MyD88-independent toll-like receptor signaling pathway;GO:0019043 establishment of viral latency;GO:0034124 regulation of MyD88-dependent toll-like receptor signaling pathway		Disease related genes; Transcription factors:Helix-turn-helix domains; Human disease related genes:Immune system diseases:Primary immunodeficiency; Predicted intracellular proteins	Nucleoplasm (Supported); Additional: Cytosol		(M2)PID SMAD2 3NUCLEAR PATHWAY	(M5911)HALLMARK INTERFERON ALPHA RESPONSE; (M5913)HALLMARK INTERFERON GAMMA RESPONSE; (M5921)HALLMARK COMPLEMENT	1.0	1.0	1.0	0.0	0.0	1.0	0.0	0.0	0.0	0.0	1.0	1.0	0.0	1.0	1.0	1.0	0.0	0.0	0.0	0.0
CD80	941	symbol	H. sapiens	941	H. sapiens	CD80	CD80 molecule	CD80 is a gene that encodes a membrane receptor that is activated by the binding of CD28 or CTLA-4. This receptor induces T-cell proliferation and cytokine production. It can also act as a receptor for adenovirus subgroup B and may play a role in lupus neuropathy.	CD80 has been implicated in various autoimmune diseases, including lupus, rheumatoid arthritis, and multiple sclerosis. In lupus, CD80 is thought to contribute to the activation of autoreactive T cells, leading to the production of autoantibodies and tissue damage. As a result, CD80 has been a target for drug discovery efforts aimed at treating autoimmune diseases. One example of a successful dru…	GO:0045627 positive regulation of T-helper 1 cell differentiation;GO:0045625 regulation of T-helper 1 cell differentiation;GO:0032725 positive regulation of granulocyte macrophage colony-stimulating factor production		FDA approved drug targets:Biotech drugs; CD markers; Predicted intracellular proteins		Abatacept; Galiximab; Belatacept	(M290)PID IL12 STAT4 PATHWAY; (M88)PID CD8 TCR PATHWAY; (M34)PID TCR PATHWAY	(M5890)HALLMARK TNFA SIGNALING VIA NFKB; (M5950)HALLMARK ALLOGRAFT REJECTION; (M5956)HALLMARK KRAS SIGNALING DN	1.0	0.0	0.0	1.0	0.0	1.0	1.0	0.0	0.0	0.0	1.0	0.0	1.0	1.0	0.0	1.0	1.0	0.0	1.0	0.0
CLEC4D	338339	symbol	H. sapiens	338339	H. sapiens	CLEC4D	C-type lectin domain family 4 member D	CLEC4D is a gene that belongs to the C-type lectin/C-type lectin-like domain (CTL/CTLD) superfamily. This family of genes shares a common protein fold and has various functions, including cell adhesion, cell-cell signaling, glycoprotein turnover, and roles in inflammation and immune response. CLEC4D is located on chromosome 12p13 in the natural killer gene complex region and is closely linked to …	Research on CLEC4D is still in its early stages, and there is limited information available on its disease implications and targeted drug discovery efforts. However, some studies have suggested that CLEC4D may be involved in the pathogenesis of certain diseases, including viral infections, autoimmune diseases, and cancer. For example, CLEC4D has been shown to play a role in the recognition and cl…	GO:0030887 positive regulation of myeloid dendritic cell activation;GO:0030885 regulation of myeloid dendritic cell activation;GO:0061760 antifungal innate immune response		CD markers; Predicted intracellular proteins			(M5880)NABA ECM AFFILIATED; (M5885)NABA MATRISOME ASSOCIATED; (M5889)NABA MATRISOME		0.0	0.0	1.0	1.0	0.0	1.0	1.0	0.0	0.0	1.0	1.0	0.0	0.0	0.0	0.0	0.0	0.0	0.0	0.0	0.0
AC004540.2						None	None	None	None	None	None	None	None	None	None	None	nan	nan	nan	nan	nan	nan	nan	nan	nan	nan	nan	nan	nan	nan	nan	nan	nan	nan	nan	nan
MSC	9242	symbol	H. sapiens	9242	H. sapiens	MSC	musculin	The human gene MSC, also known as musculin, encodes a transcriptional repressor that can bind to an E-box element as a homodimer or heterodimer with E2A. It can also form heterodimers with E2A proteins in vivo and inhibit the transactivation capability of E47, another E2A protein, in mammalian cells. This gene is a downstream target of the B-cell receptor signal transduction pathway.	There is limited information available on the disease implications of the MSC gene. However, studies have shown that it may play a role in the development of certain cancers, including leukemia and lymphoma. Targeted drug discovery efforts for this gene are also limited, but some studies have focused on developing inhibitors of the E2A-MSC interaction as a potential therapeutic strategy for cance…	GO:0014707 branchiomeric skeletal muscle development;GO:0060539 diaphragm development;GO:0003161 cardiac conduction system development		Transcription factors:Basic domains; Predicted intracellular proteins	Nucleoplasm (Supported)			(M5890)HALLMARK TNFA SIGNALING VIA NFKB	0.0	1.0	0.0	0.0	0.0	0.0	0.0	0.0	0.0	0.0	0.0	0.0	0.0	0.0	0.0	0.0	0.0	0.0	0.0	0.0
SVEP1	79987	symbol	H. sapiens	79987	H. sapiens	SVEP1	sushi, von Willebrand factor type A, EGF and pentraxin domain containing 1	SVEP1 is a human gene that encodes a protein containing sushi, von Willebrand factor type A, EGF, and pentraxin domains. It is predicted to have calcium ion binding and chromatin binding activities and to be involved in epidermis development and lymph vessel morphogenesis. SVEP1 is also predicted to act upstream of or within several processes, including the Tie signaling pathway, lymph circulatio…	There is limited information available on the disease implications of SVEP1. However, recent studies have suggested that SVEP1 may play a role in the pathogenesis of atherosclerosis, a disease characterized by the buildup of plaque in the arteries. SVEP1 has been shown to be upregulated in atherosclerotic plaques and to promote the adhesion of monocytes to endothelial cells, a key step in the dev…	GO:0003017 lymph circulation;GO:0048014 Tie signaling pathway;GO:0010572 positive regulation of platelet activation		Predicted intracellular proteins			(M3008)NABA ECM GLYCOPROTEINS; (M5884)NABA CORE MATRISOME; (M5889)NABA MATRISOME		0.0	0.0	0.0	0.0	0.0	0.0	0.0	0.0	0.0	0.0	1.0	0.0	0.0	0.0	0.0	0.0	0.0	0.0	0.0	0.0
C1QTNF1	114897	symbol	H. sapiens	114897	H. sapiens	C1QTNF1	C1q and TNF related 1	C1QTNF1 is a human gene that encodes a protein involved in various biological processes, including the regulation of platelet aggregation, aldosterone secretion, and cytosolic calcium ion concentration. The protein is located in the extracellular space and is an integral component of the plasma membrane. It also has collagen binding activity.	There is limited information available on the disease implications of C1QTNF1. However, some studies have suggested that variations in the gene may be associated with an increased risk of developing type 2 diabetes and metabolic syndrome. Targeted drug discovery efforts for C1QTNF1 are also limited, but some studies have explored the potential of using the protein as a therapeutic target for the …	GO:2000857 positive regulation of mineralocorticoid secretion;GO:2000860 positive regulation of aldosterone secretion;GO:2000855 regulation of mineralocorticoid secretion		Predicted secreted proteins; Predicted intracellular proteins	Cytosol;Nucleoplasm (Approved)		(M5880)NABA ECM AFFILIATED; (M5885)NABA MATRISOME ASSOCIATED; (M5889)NABA MATRISOME		0.0	0.0	0.0	0.0	0.0	0.0	0.0	0.0	0.0	1.0	1.0	0.0	0.0	0.0	0.0	0.0	1.0	0.0	0.0	0.0
PNRC1	10957	symbol	H. sapiens	10957	H. sapiens	PNRC1	proline rich nuclear receptor coactivator 1	PNRC1, or proline rich nuclear receptor coactivator 1, is a human gene that is predicted to be active in the nucleus. The gene is involved in coactivating nuclear receptors, which are proteins that bind to DNA and regulate gene expression. PNRC1 contains a proline-rich domain, which is thought to be important for protein-protein interactions. The function of PNRC1 is not fully understood, but it …	There is limited information available on targeted drug discovery efforts for PNRC1, as its function is not fully understood. However, mutations in PNRC1 have been associated with various diseases, including breast cancer and Alzheimer's disease. In breast cancer, PNRC1 has been shown to interact with estrogen receptor alpha, a nuclear receptor that plays a key role in the development and progres…	GO:0000184 nuclear-transcribed mRNA catabolic process, nonsense-mediated decay;GO:0000956 nuclear-transcribed mRNA catabolic process;GO:0006402 mRNA catabolic process		Predicted intracellular proteins	Nucleoli;Nucleoplasm (Approved)			(M5892)HALLMARK CHOLESTEROL HOMEOSTASIS; (M5890)HALLMARK TNFA SIGNALING VIA NFKB; (M5891)HALLMARK HYPOXIA	0.0	0.0	0.0	0.0	0.0	0.0	0.0	0.0	0.0	0.0	0.0	0.0	0.0	0.0	0.0	0.0	0.0	0.0	0.0	0.0
IRF1	3659	symbol	H. sapiens	3659	H. sapiens	IRF1	interferon regulatory factor 1	IRF1, or interferon regulatory factor 1, is a gene that encodes a protein involved in regulating gene expression and suppressing tumor growth. The protein activates genes involved in the body's immune response to viruses and bacteria, as well as playing a role in cell proliferation, apoptosis, and DNA damage response. It also represses the transcription of several other genes. As a tumor suppress…	IRF1 has been implicated in various types of cancer, including gastric cancer, myelogenous leukemia, and lung cancer. In gastric cancer, decreased expression of IRF1 has been associated with poor prognosis and increased tumor invasion. In myelogenous leukemia, IRF1 has been shown to induce apoptosis in leukemic cells, making it a potential target for drug development. In lung cancer, IRF1 has bee…	GO:0034124 regulation of MyD88-dependent toll-like receptor signaling pathway;GO:0043374 CD8-positive, alpha-beta T cell differentiation;GO:0045590 negative regulation of regulatory T cell differentiation		Predicted intracellular proteins; Transcription factors:Helix-turn-helix domains; Human disease related genes:Cancers:Cancers of the lung and pleura; Disease related genes; Cancer-related genes:Candidate cancer biomarkers	Nucleoplasm (Approved); Additional: Cytosol		(M290)PID IL12 STAT4 PATHWAY; (M161)PID IFNG PATHWAY; (M183)PID IL6 7 PATHWAY	(M5897)HALLMARK IL6 JAK STAT3 SIGNALING; (M5911)HALLMARK INTERFERON ALPHA RESPONSE; (M5941)HALLMARK UV RESPONSE UP	1.0	1.0	1.0	0.0	0.0	1.0	1.0	0.0	0.0	0.0	1.0	1.0	1.0	1.0	1.0	1.0	1.0	1.0	0.0	0.0
NKX3-1	4824	symbol	H. sapiens	4824	H. sapiens	NKX3-1	NK3 homeobox 1	The NKX3-1 gene is a transcription factor that regulates the growth of epithelial cells in prostate tissue. It is a negative regulator, meaning it inhibits cell growth. Abnormal expression of this gene is linked to the progression of prostate tumors. The gene contains a homeobox, which is a DNA sequence that codes for a protein domain that binds to DNA and regulates gene expression. There are mul…	Abnormal expression of the NKX3-1 gene has been linked to the progression of prostate tumors, making it a potential target for drug discovery efforts in the treatment of prostate cancer. Several studies have investigated the use of NKX3-1 as a biomarker for prostate cancer diagnosis and prognosis. Additionally, research has shown that NKX3-1 expression is regulated by androgen signaling, which is…	GO:2000834 regulation of androgen secretion;GO:2000836 positive regulation of androgen secretion;GO:0060664 epithelial cell proliferation involved in salivary gland morphogenesis		Human disease related genes:Cancers:Cancers of male genital organs; Transcription factors:Helix-turn-helix domains; Predicted intracellular proteins; Cancer-related genes:Candidate cancer biomarkers	Cytosol;Nucleoplasm (Approved)		(M285)PID HNF3A PATHWAY; (M58)PID AR PATHWAY	(M5908)HALLMARK ANDROGEN RESPONSE	0.0	1.0	0.0	1.0	0.0	1.0	0.0	0.0	0.0	0.0	0.0	0.0	1.0	0.0	0.0	0.0	0.0	1.0	1.0	0.0
AC067945.4						None	None	None	None	None	None	None	None	None	None	None	nan	nan	nan	nan	nan	nan	nan	nan	nan	nan	nan	nan	nan	nan	nan	nan	nan	nan	nan	nan
FUT7	2529	symbol	H. sapiens	2529	H. sapiens	FUT7	fucosyltransferase 7	FUT7 is a human gene that encodes for a protein involved in the creation of sialyl-Lewis X antigens. This protein is located in the Golgi stack membrane and can direct the synthesis of the E-selectin-binding sialyl-Lewis X moiety. The sialyl-Lewis X antigen is important in cell adhesion and is involved in various biological processes such as inflammation and cancer metastasis. The FUT7 gene is th…	The FUT7 gene has been implicated in various diseases, including inflammatory bowel disease, asthma, and cancer. Inflammatory bowel disease patients have been found to have decreased levels of sialyl-Lewis X antigens, which are synthesized by FUT7. Targeted drug discovery efforts have focused on developing inhibitors of FUT7 to prevent the synthesis of sialyl-Lewis X antigens, which could potenti…	GO:0002522 leukocyte migration involved in immune response;GO:0001807 regulation of type IV hypersensitivity;GO:0097022 lymphocyte migration into lymph node		Predicted intracellular proteins	Golgi apparatus (Supported)				0.0	0.0	0.0	0.0	1.0	0.0	1.0	0.0	1.0	0.0	1.0	0.0	0.0	1.0	0.0	0.0	0.0	0.0	0.0	0.0
SLC8A3	6547	symbol	H. sapiens	6547	H. sapiens	SLC8A3	solute carrier family 8 member A3	SLC8A3 is a gene that encodes a protein belonging to the sodium/calcium exchanger integral membrane protein family. This protein is involved in maintaining calcium homeostasis in various cell types. It is regulated by intracellular calcium ions and is present in both the plasma membrane and intracellular organellar membranes. The exchange of sodium for calcium occurs in an electrogenic manner. Al…	Research has shown that mutations in the SLC8A3 gene are associated with various diseases, including hypertension, heart failure, and neurodegenerative disorders such as Alzheimer's disease and Parkinson's disease. Targeted drug discovery efforts have focused on developing drugs that modulate the activity of the sodium/calcium exchanger protein encoded by SLC8A3. One example is KB-R7943, a select…	GO:0014819 regulation of skeletal muscle contraction;GO:0006851 mitochondrial calcium ion transmembrane transport;GO:0051560 mitochondrial calcium ion homeostasis		Transporters:Electrochemical Potential-driven transporters	Acrosome;Cytosol;End piece (Supported); Additional: Centrosome;Nucleoplasm				0.0	0.0	0.0	0.0	0.0	0.0	1.0	0.0	0.0	0.0	0.0	0.0	0.0	0.0	0.0	0.0	0.0	0.0	1.0	0.0
TM4SF1	4071	symbol	H. sapiens	4071	H. sapiens	TM4SF1	transmembrane 4 L six family member 1	TM4SF1 is a gene that encodes a protein belonging to the transmembrane 4 superfamily, also known as the tetraspanin family. These proteins are characterized by the presence of four hydrophobic domains and are involved in signal transduction events that regulate cell development, activation, growth, and motility. TM4SF1 is a cell surface antigen that is highly expressed in various carcinomas.	TM4SF1 has been implicated in various diseases, particularly in cancer. High expression of TM4SF1 has been observed in several types of cancer, including breast, lung, liver, and pancreatic cancer. Studies have shown that TM4SF1 promotes cancer cell proliferation, migration, invasion, and metastasis, making it an attractive target for cancer therapy. Several drug discovery efforts have been made …	GO:0001825 blastocyst formation;GO:0001824 blastocyst development;GO:0001701 in utero embryonic development		Transporters:Accessory Factors Involved in Transport				(M5939)HALLMARK P53 PATHWAY	0.0	0.0	0.0	0.0	0.0	0.0	0.0	0.0	0.0	0.0	0.0	0.0	0.0	0.0	0.0	0.0	0.0	0.0	0.0	0.0
IL2RA	3559	symbol	H. sapiens	3559	H. sapiens	IL2RA	interleukin 2 receptor subunit alpha	IL2RA, also known as interleukin 2 receptor subunit alpha, is a gene that encodes for the alpha chain of the high-affinity interleukin 2 (IL2) receptor. The IL2RA gene, along with the IL2RB and IL2RG genes, make up the IL2 receptor. Homodimeric alpha chains result in a low-affinity receptor, while homodimeric beta chains produce a medium-affinity receptor. Mutations in the IL2RA gene are associat…	IL2RA has been implicated in various autoimmune diseases, including multiple sclerosis, type 1 diabetes, and rheumatoid arthritis. Targeting IL2RA has been explored as a potential therapeutic strategy for these diseases. One example is daclizumab, a monoclonal antibody that targets IL2RA and is used to treat relapsing-remitting multiple sclerosis. Another example is basiliximab, a monoclonal anti…	GO:0046013 regulation of T cell homeostatic proliferation;GO:0006924 activation-induced cell death of T cells;GO:0050798 activated T cell proliferation		FDA approved drug targets:Biotech drugs; Cancer-related genes:Candidate cancer biomarkers; Disease related genes; CD markers; Human disease related genes:Endocrine and metabolic diseases:Diabetes		Denileukin diftitox; Aldesleukin; Basiliximab; Daclizumab	(M235)PID TCR CALCIUM PATHWAY; (M234)PID IL2 STAT5 PATHWAY; (M290)PID IL12 STAT4 PATHWAY	(M5897)HALLMARK IL6 JAK STAT3 SIGNALING; (M5947)HALLMARK IL2 STAT5 SIGNALING; (M5950)HALLMARK ALLOGRAFT REJECTION	1.0	1.0	0.0	0.0	1.0	0.0	1.0	0.0	1.0	0.0	1.0	0.0	1.0	0.0	0.0	0.0	1.0	0.0	0.0	1.0
AP002358.2						None	None	None	None	None	None	None	None	None	None	None	nan	nan	nan	nan	nan	nan	nan	nan	nan	nan	nan	nan	nan	nan	nan	nan	nan	nan	nan	nan
ANO9	338440	symbol	H. sapiens	338440	H. sapiens	ANO9	anoctamin 9	ANO9 is a gene that belongs to the TMEM16 family of proteins, which are involved in forming calcium-activated chloride channels in cell membranes. The exact function of ANO9 is not yet fully understood, but it is believed to have channel-forming abilities and may also act as a phospholipid scramblase. ANO9 has been found to be upregulated in stage II and III colorectal cancers, suggesting a poten…	There is limited information available on the disease implications of ANO9, but its upregulation in colorectal cancer suggests a potential role in cancer development or progression. Targeted drug discovery efforts for ANO9 are also limited, as its exact function and mechanism of action are not yet fully understood. However, some studies have suggested that ANO9 may be a potential therapeutic targ…	GO:0061589 calcium activated phosphatidylserine scrambling;GO:0061591 calcium activated galactosylceramide scrambling;GO:0061590 calcium activated phosphatidylcholine scrambling		Transporters:Transporter channels and pores	Golgi apparatus (Uncertain)				0.0	0.0	0.0	0.0	0.0	0.0	0.0	0.0	0.0	0.0	0.0	0.0	0.0	0.0	0.0	0.0	0.0	0.0	0.0	0.0
SERPINB4	6318	symbol	H. sapiens	6318	H. sapiens	SERPINB4	serpin family B member 4	SERPINB4 is a gene that encodes a protein belonging to the serpin family of serine protease inhibitors. This protein is expressed at high levels in many tumor cells and has the ability to inactivate granzyme M, an enzyme that kills tumor cells. Along with serpin B3, this protein can be processed into smaller fragments that aggregate to form an autoantigen in psoriasis, which may cause chronic inf…	There is limited information available on targeted drug discovery efforts for SERPINB4. However, studies have shown that this gene is overexpressed in various types of cancer, including breast, lung, and ovarian cancer, and is associated with poor prognosis. Therefore, targeting SERPINB4 may have potential therapeutic implications for cancer treatment. One example of a drug that targets serine pr…	GO:0042270 protection from natural killer cell mediated cytotoxicity;GO:0045953 negative regulation of natural killer cell mediated cytotoxicity;GO:0002716 negative regulation of natural killer cell mediated immunity		Predicted intracellular proteins; Cancer-related genes:Candidate cancer biomarkers	Cytosol (Supported); Additional: Plasma membrane		(M3468)NABA ECM REGULATORS; (M5885)NABA MATRISOME ASSOCIATED; (M5889)NABA MATRISOME		0.0	0.0	0.0	0.0	0.0	1.0	0.0	0.0	0.0	1.0	0.0	0.0	0.0	1.0	0.0	0.0	1.0	0.0	0.0	0.0
CCL18	6362	symbol	H. sapiens	6362	H. sapiens	CCL18	C-C motif chemokine ligand 18	CCL18 is a gene that encodes a protein belonging to the family of Cys-Cys (CC) cytokines. These cytokines are secreted proteins involved in immunoregulatory and inflammatory processes. The protein encoded by CCL18 displays chemotactic activity for certain types of T cells and nonactivated lymphocytes, but not for monocytes or granulocytes. It attracts naive T lymphocytes towards dendritic cells a…	CCL18 has been implicated in various diseases, including cancer, autoimmune disorders, and inflammatory conditions. In cancer, CCL18 has been shown to promote tumor growth and metastasis by attracting immune cells that suppress the anti-tumor response. In autoimmune disorders, CCL18 may contribute to the recruitment of immune cells that attack healthy tissues. In inflammatory conditions, CCL18 ma…	GO:0070098 chemokine-mediated signaling pathway;GO:1990868 response to chemokine;GO:1990869 cellular response to chemokine		Predicted secreted proteins; Cancer-related genes:Candidate cancer biomarkers			(M5883)NABA SECRETED FACTORS; (M5885)NABA MATRISOME ASSOCIATED; (M5889)NABA MATRISOME		0.0	1.0	0.0	0.0	1.0	0.0	0.0	0.0	1.0	1.0	0.0	0.0	0.0	0.0	0.0	0.0	0.0	0.0	0.0	0.0
BIRC3	330	symbol	H. sapiens	330	H. sapiens	BIRC3	baculoviral IAP repeat containing 3	BIRC3 is a gene that encodes a protein belonging to the IAP family, which inhibits apoptosis by binding to TRAF1 and TRAF2. The protein contains 3 baculovirus IAP repeats and a ring finger domain. It is involved in inhibiting apoptosis induced by serum deprivation but does not affect apoptosis resulting from exposure to menadione. Multiple transcript variants encoding the same isoform have been i…	BIRC3 has been implicated in various diseases, including cancer, autoimmune disorders, and inflammatory diseases. In cancer, BIRC3 overexpression has been observed in several types of tumors, including lymphoma, leukemia, and solid tumors, and is associated with poor prognosis and resistance to chemotherapy. Targeted drug discovery efforts have focused on developing small molecule inhibitors of B…	GO:0070424 regulation of nucleotide-binding domain, leucine rich repeat containing receptor signaling pathway;GO:0039535 regulation of RIG-I signaling pathway;GO:0060546 negative regulation of necroptotic process		Predicted intracellular proteins; ENZYME proteins:Transferases; Potential drug targets; Disease related genes; Enzymes; Cancer-related genes:Candidate cancer biomarkers	Cytosol;Nucleoplasm (Supported)		(M7997)SA CASPASE CASCADE; (M45)PID CD40 PATHWAY; (M197)PID HIV NEF PATHWAY	(M5902)HALLMARK APOPTOSIS; (M5890)HALLMARK TNFA SIGNALING VIA NFKB; (M5953)HALLMARK KRAS SIGNALING UP	1.0	1.0	0.0	0.0	1.0	1.0	0.0	0.0	0.0	0.0	0.0	0.0	0.0	0.0	1.0	0.0	0.0	1.0	1.0	0.0
IL4I1	259307	symbol	H. sapiens	259307	H. sapiens	IL4I1	interleukin 4 induced 1	IL4I1 is a gene that encodes a secreted protein called L-amino acid oxidase, which breaks down L-phenylalanine and L-arginine. The expression of this gene is induced by the cytokine interleukin 4 in B cells, and it is also expressed in macrophages and dendritic cells. IL4I1 may play a role in immune system escape, as it is expressed in tumor-associated macrophages and suppresses T-cell responses.…	IL4I1 has been implicated in various diseases, including cancer, autoimmune disorders, and infectious diseases. In cancer, IL4I1 expression has been associated with poor prognosis and resistance to immunotherapy. Targeting IL4I1 may therefore be a promising strategy for cancer treatment. In autoimmune disorders, IL4I1 has been shown to suppress T-cell responses, suggesting that inhibitors of IL4I…	GO:0009683 indoleacetic acid metabolic process;GO:0009850 auxin metabolic process;GO:0019440 tryptophan catabolic process to indole-3-acetate		Predicted secreted proteins; Enzymes; ENZYME proteins:Oxidoreductases	Acrosome (Supported)	Flavin adenine dinucleotide; Vinylglycine; Anthranilic acid; Citric acid		(M5935)HALLMARK FATTY ACID METABOLISM	0.0	0.0	0.0	0.0	0.0	1.0	0.0	0.0	0.0	0.0	1.0	0.0	1.0	1.0	0.0	0.0	1.0	0.0	0.0	0.0
APOL3	80833	symbol	H. sapiens	80833	H. sapiens	APOL3	apolipoprotein L3	APOL3 is a gene that belongs to the apolipoprotein L gene family and is located on chromosome 22. The protein encoded by this gene is found in the cytoplasm and may play a role in lipid movement and binding to organelles. The expression of APOL3 is up-regulated by tumor necrosis factor-alpha in endothelial cells lining the normal and atherosclerotic iliac artery and aorta. Alternative splicing of…	There is limited information available on the disease implications of APOL3. However, some studies have suggested that this gene may be involved in the development of atherosclerosis, a condition characterized by the buildup of plaque in the arteries. Additionally, APOL3 has been found to be up-regulated in certain types of cancer, including breast cancer and hepatocellular carcinoma, suggesting …	GO:0042157 lipoprotein metabolic process;GO:0043123 positive regulation of canonical NF-kappaB signal transduction;GO:0043122 regulation of canonical NF-kappaB signal transduction		Predicted intracellular proteins					0.0	0.0	0.0	0.0	1.0	0.0	0.0	0.0	0.0	0.0	0.0	0.0	0.0	0.0	0.0	0.0	0.0	0.0	0.0	0.0
AC025048.4						None	None	None	None	None	None	None	None	None	None	None	nan	nan	nan	nan	nan	nan	nan	nan	nan	nan	nan	nan	nan	nan	nan	nan	nan	nan	nan	nan
PLEKHN1	84069	symbol	H. sapiens	84069	H. sapiens	PLEKHN1	pleckstrin homology domain containing N1	PLEKHN1 is a human gene that encodes a protein containing a pleckstrin homology domain, which enables it to bind to phospholipids. The gene is involved in several biological processes, including destabilization of mRNA through the 3'-UTR, positive regulation of apoptosis, and response to hypoxia. The protein is located in both the cytoskeleton and mitochondrial membrane.	PLEKHN1 has been implicated in several diseases, including cancer, cardiovascular disease, and neurological disorders. In cancer, PLEKHN1 has been shown to promote tumor growth and metastasis, making it a potential target for cancer therapy. In cardiovascular disease, PLEKHN1 has been linked to atherosclerosis and myocardial infarction, suggesting that targeting this gene could have therapeutic b…	GO:0061158 3'-UTR-mediated mRNA destabilization;GO:0061157 mRNA destabilization;GO:0050779 RNA destabilization		Predicted intracellular proteins	Plasma membrane (Supported); Additional: Cytosol				0.0	0.0	0.0	0.0	0.0	0.0	0.0	0.0	0.0	0.0	0.0	0.0	1.0	0.0	0.0	0.0	0.0	0.0	0.0	0.0
AL606807.1						None	None	None	None	None	None	None	None	None	None	None	nan	nan	nan	nan	nan	nan	nan	nan	nan	nan	nan	nan	nan	nan	nan	nan	nan	nan	nan	nan
AK4P1	206	symbol	H. sapiens	206	H. sapiens	AK4P1	adenylate kinase 4 pseudogene 1										0.0	0.0	0.0	0.0	0.0	0.0	0.0	0.0	0.0	0.0	0.0	0.0	0.0	0.0	0.0	0.0	0.0	0.0	0.0	0.0
AQP9	366	symbol	H. sapiens	366	H. sapiens	AQP9	aquaporin 9	AQP9 is a gene that encodes a member of the aquaglyceroporins subset of aquaporins, which are water-selective membrane channels. This protein allows for the passage of a wide range of noncharged solutes and stimulates urea transport and osmotic water permeability. It may also facilitate the uptake of glycerol in hepatic tissue and play a role in specialized leukocyte functions such as immunologic…	Research on AQP9 has shown its potential involvement in various diseases, including liver diseases, cancer, and inflammatory disorders. In liver diseases, AQP9 has been found to play a role in glycerol metabolism and transport, and its dysregulation has been linked to non-alcoholic fatty liver disease (NAFLD) and alcoholic liver disease (ALD). In cancer, AQP9 has been shown to be upregulated in c…	GO:0071722 detoxification of arsenic-containing substance;GO:0015722 canalicular bile acid transport;GO:0080170 hydrogen peroxide transmembrane transport		Transporters:Transporter channels and pores	Mid piece (Approved)			(M5948)HALLMARK BILE ACID METABOLISM; (M5932)HALLMARK INFLAMMATORY RESPONSE; (M5934)HALLMARK XENOBIOTIC METABOLISM	0.0	0.0	0.0	0.0	0.0	0.0	0.0	0.0	0.0	0.0	0.0	0.0	0.0	0.0	0.0	0.0	0.0	0.0	0.0	0.0
TNFSF9	8744	symbol	H. sapiens	8744	H. sapiens	TNFSF9	TNF superfamily member 9	TNFSF9, also known as TNF superfamily member 9, is a cytokine that belongs to the tumor necrosis factor (TNF) ligand family. It acts as a bidirectional signal transducer and is a ligand for TNFRSF9/4-1BB, a costimulatory receptor molecule in T lymphocytes. TNFSF9 and its receptor are involved in the antigen presentation process and in the generation of cytotoxic T cells. TNFRSF9/4-1BB is absent f…	There is limited information available on the disease implications of TNFSF9. However, studies have suggested that dysregulation of TNFSF9 and its receptor TNFRSF9/4-1BB may contribute to the pathogenesis of autoimmune diseases, such as rheumatoid arthritis and systemic lupus erythematosus. Targeted drug discovery efforts for TNFSF9 have focused on developing agonists and antagonists of TNFRSF9/4…	GO:0045585 positive regulation of cytotoxic T cell differentiation;GO:0045583 regulation of cytotoxic T cell differentiation;GO:0042104 positive regulation of activated T cell proliferation		Predicted intracellular proteins	Golgi apparatus (Approved)		(M5883)NABA SECRETED FACTORS; (M5885)NABA MATRISOME ASSOCIATED; (M5889)NABA MATRISOME	(M5890)HALLMARK TNFA SIGNALING VIA NFKB; (M5932)HALLMARK INFLAMMATORY RESPONSE; (M5939)HALLMARK P53 PATHWAY	1.0	0.0	0.0	0.0	0.0	0.0	0.0	0.0	1.0	1.0	1.0	0.0	0.0	0.0	0.0	0.0	0.0	0.0	0.0	0.0
AC034199.1						None	None	None	None	None	None	None	None	None	None	None	nan	nan	nan	nan	nan	nan	nan	nan	nan	nan	nan	nan	nan	nan	nan	nan	nan	nan	nan	nan
HIST2H2BE	8349	gene_synonym	H. sapiens	8349	H. sapiens	H2BC21	H2B clustered histone 21	H2BC21 is a gene that encodes a replication-dependent histone, which is a member of the histone H2B family. Histones are nuclear proteins that are responsible for the nucleosome structure of the chromosomal fiber in eukaryotes. The H2B clustered histone 21 generates two transcripts through the use of the conserved stem-loop termination motif and the polyA addition motif. The protein has antibacte…	There is limited information available on the disease implications of H2BC21. However, research has shown that mutations in histone genes can lead to various diseases, including cancer and developmental disorders. Targeted drug discovery efforts for H2BC21 are also limited, as it is not a well-studied gene. However, there is ongoing research on developing drugs that target histone proteins for ca…	GO:0002227 innate immune response in mucosa;GO:0002385 mucosal immune response;GO:0002251 organ or tissue specific immune response		Predicted intracellular proteins	Nucleoplasm (Approved); Additional: Cytosol				0.0	0.0	1.0	1.0	0.0	0.0	0.0	0.0	1.0	0.0	0.0	0.0	0.0	0.0	0.0	0.0	0.0	0.0	0.0	0.0
NFKB2	4791	symbol	H. sapiens	4791	H. sapiens	NFKB2	nuclear factor kappa B subunit 2	NFKB2 is a gene that encodes a subunit of the transcription factor complex nuclear factor-kappa-B (NFkB). This complex is expressed in various cell types and plays a crucial role in activating genes involved in inflammation and immune function. The protein encoded by NFKB2 can act as a transcriptional activator or repressor, depending on its dimerization partner. The full-length p100 protein is p…	NFKB2 has been implicated in various diseases, including cancer, autoimmune disorders, and inflammatory diseases. In cancer, NFKB2 has been shown to promote tumor growth and survival by regulating genes involved in cell proliferation, angiogenesis, and apoptosis. Targeting NFKB2 has been explored as a potential therapeutic strategy for cancer, and several drugs that inhibit NFkB activity are curr…	GO:0002268 follicular dendritic cell differentiation;GO:0002266 follicular dendritic cell activation;GO:0002467 germinal center formation		Predicted intracellular proteins; FDA approved drug targets:Small molecule drugs; Transcription factors:Immunoglobulin fold; Disease related genes; Human disease related genes:Immune system diseases:Primary immunodeficiency; Cancer-related genes:Candidate cancer biomarkers	Cytosol;Nucleoplasm (Enhanced)	Donepezil; Glucosamine; HE3286; P54; NOX-700; SGN-30; Custirsen; NF-kappaB Decoy; Andrographolide; Glycyrrhizic acid; Fish oil; SC-236	(M12705)SIG CD40PATHWAYMAP; (M54)PID IL12 2PATHWAY	(M5890)HALLMARK TNFA SIGNALING VIA NFKB	1.0	0.0	0.0	1.0	0.0	0.0	1.0	1.0	0.0	0.0	0.0	0.0	0.0	0.0	1.0	1.0	0.0	0.0	0.0	0.0
SOX5	6660	symbol	H. sapiens	6660	H. sapiens	SOX5	SRY-box transcription factor 5	SOX5 is a gene that belongs to the SOX family of transcription factors. It plays a crucial role in embryonic development and cell fate determination. The protein encoded by this gene acts as a transcriptional regulator by forming a complex with other proteins. It is involved in chondrogenesis, the process of cartilage formation. The gene has multiple transcript variants that encode different isof…	SOX5 has been implicated in several diseases, including osteoarthritis, rheumatoid arthritis, and cancer. In osteoarthritis, SOX5 has been shown to regulate the expression of genes involved in cartilage degradation, suggesting that it may play a role in the pathogenesis of the disease. In rheumatoid arthritis, SOX5 has been found to be upregulated in synovial tissue, and its expression is associa…	GO:2000741 positive regulation of mesenchymal stem cell differentiation;GO:0055059 asymmetric neuroblast division;GO:2000739 regulation of mesenchymal stem cell differentiation		Disease related genes; Transcription factors:Other all-alpha-helical DNA-binding domains; Human disease related genes:Other congenital disorders:Chromosomal abnormalities; Predicted intracellular proteins	Nucleoplasm (Supported)				0.0	0.0	0.0	0.0	0.0	0.0	0.0	0.0	0.0	0.0	0.0	0.0	0.0	0.0	0.0	0.0	0.0	0.0	0.0	0.0
AL049569.1						None	None	None	None	None	None	None	None	None	None	None	nan	nan	nan	nan	nan	nan	nan	nan	nan	nan	nan	nan	nan	nan	nan	nan	nan	nan	nan	nan
CSRNP1	64651	symbol	H. sapiens	64651	H. sapiens	CSRNP1	cysteine and serine rich nuclear protein 1	The CSRNP1 gene encodes a protein that is found in the nucleus and is induced in response to elevated levels of axin. Axin negatively regulates the Wnt signaling pathway, which is important in early development and often involved in tumors. The decreased expression of CSRNP1 in tumors compared to normal tissues suggests that it may have a tumor suppressor function. Alternative splicing results in…	There is limited information available on the disease implications of CSRNP1. However, studies have shown that decreased expression of CSRNP1 is associated with various types of cancer, including breast, lung, and liver cancer. This suggests that CSRNP1 may have a tumor suppressor function and could potentially be a target for cancer therapy. There are currently no targeted drug discovery efforts…	GO:0060325 face morphogenesis;GO:0060323 head morphogenesis;GO:0010171 body morphogenesis		Transcription factors:Yet undefined DNA-binding domains; Predicted intracellular proteins	Nucleoplasm (Supported); Additional: Vesicles				0.0	0.0	0.0	0.0	0.0	0.0	0.0	0.0	0.0	0.0	0.0	0.0	0.0	0.0	0.0	0.0	0.0	0.0	0.0	0.0
TFPI2	7980	symbol	H. sapiens	7980	H. sapiens	TFPI2	tissue factor pathway inhibitor 2	TFPI2 is a gene that encodes a protein belonging to the Kunitz-type serine proteinase inhibitor family. This protein can inhibit various serine proteases, including factor VIIa/tissue factor, factor Xa, plasmin, trypsin, chymotryspin, and plasma kallikrein. The gene has been identified as a tumor suppressor gene in several types of cancer. Alternative splicing of the gene results in multiple tran…	TFPI2 has been implicated in various diseases, including cancer, cardiovascular disease, and sepsis. In cancer, TFPI2 has been shown to inhibit tumor growth and metastasis, and its downregulation is associated with poor prognosis in several types of cancer. Therefore, TFPI2 is being investigated as a potential therapeutic target for cancer treatment. In cardiovascular disease, TFPI2 has been show…	GO:0071498 cellular response to fluid shear stress;GO:0034405 response to fluid shear stress;GO:0007596 blood coagulation		Predicted secreted proteins; Predicted intracellular proteins				(M5946)HALLMARK COAGULATION; (M5907)HALLMARK ESTROGEN RESPONSE LATE; (M5921)HALLMARK COMPLEMENT	0.0	0.0	0.0	0.0	0.0	0.0	0.0	0.0	0.0	0.0	0.0	0.0	0.0	0.0	0.0	0.0	0.0	0.0	0.0	0.0
AP003032.2						None	None	None	None	None	None	None	None	None	None	None	nan	nan	nan	nan	nan	nan	nan	nan	nan	nan	nan	nan	nan	nan	nan	nan	nan	nan	nan	nan
FPR2	2358	symbol	H. sapiens	2358	H. sapiens	FPR2	formyl peptide receptor 2	FPR2, also known as formyl peptide receptor 2, is a human gene that plays a role in various biological processes. It enables amyloid-beta binding activity, scavenger receptor binding activity, and signaling receptor activity. FPR2 is involved in cellular response to amyloid-beta, positive regulation of monocyte chemotaxis, and regulation of defense response. It is located in both the cytoplasm an…	FPR2 has been implicated in various diseases, including Alzheimer's disease, cancer, and inflammatory disorders. In Alzheimer's disease, FPR2 is involved in the clearance of amyloid-beta, a protein that accumulates in the brain and is associated with the disease. Targeting FPR2 has been explored as a potential therapeutic strategy for Alzheimer's disease, with some promising preclinical results. …	GO:0002430 complement receptor mediated signaling pathway;GO:0032930 positive regulation of superoxide anion generation;GO:0032928 regulation of superoxide anion generation		G-protein coupled receptors:Chemokines and chemotactic factors receptors; G-protein coupled receptors:GPCRs excl olfactory receptors			(M174)PID UPA UPAR PATHWAY		0.0	0.0	0.0	1.0	1.0	1.0	0.0	0.0	1.0	0.0	0.0	0.0	0.0	0.0	0.0	0.0	1.0	0.0	0.0	0.0
KLF5	688	symbol	H. sapiens	688	H. sapiens	KLF5	KLF transcription factor 5	KLF5, or KLF transcription factor 5, is a gene that belongs to the Kruppel-like factor subfamily of zinc finger proteins. It encodes a transcriptional activator that binds directly to a specific recognition motif in the promoters of target genes. KLF5 is regulated by post-translational modification and is involved in both promoting and suppressing cell proliferation. Its expression may be altered…	KLF5 has been implicated in various diseases, including cancer and cardiovascular disease. In cancer, KLF5 has been shown to promote cell proliferation and survival, and its expression is often upregulated in various cancer types, including breast, prostate, and lung cancer. Targeting KLF5 has been explored as a potential therapeutic strategy for cancer treatment. For example, small molecule inhi…	GO:0061586 positive regulation of transcription by transcription factor localization;GO:0014901 satellite cell activation involved in skeletal muscle regeneration;GO:0014719 skeletal muscle satellite cell activation		Transcription factors:Zinc-coordinating DNA-binding domains; Predicted intracellular proteins; Cancer-related genes:Candidate cancer biomarkers	Nucleoplasm (Supported); Additional: Golgi apparatus;Vesicles			(M5909)HALLMARK MYOGENESIS	0.0	1.0	0.0	0.0	0.0	0.0	1.0	0.0	0.0	0.0	0.0	0.0	0.0	0.0	0.0	0.0	0.0	0.0	0.0	0.0
TAP1	6890	symbol	H. sapiens	6890	H. sapiens	TAP1	transporter 1, ATP binding cassette subfamily B member	TAP1 is a human gene that encodes a membrane-associated protein belonging to the ATP-binding cassette (ABC) transporter superfamily. ABC proteins transport various molecules across extra- and intra-cellular membranes. TAP1 is a member of the MDR/TAP subfamily, which is involved in multidrug resistance. The protein encoded by TAP1 is responsible for pumping degraded cytosolic peptides across the e…	TAP1 has been implicated in several autoimmune diseases, including ankylosing spondylitis, insulin-dependent diabetes mellitus, and celiac disease. In ankylosing spondylitis, TAP1 variants have been associated with disease susceptibility and severity. In insulin-dependent diabetes mellitus, TAP1 variants have been linked to altered immune responses and increased risk of disease. In celiac disease…	GO:0046967 cytosol to endoplasmic reticulum transport;GO:0019885 antigen processing and presentation of endogenous peptide antigen via MHC class I;GO:0002483 antigen processing and presentation of endogenous peptide antigen		ENZYME proteins; Predicted intracellular proteins; Human disease related genes:Immune system diseases:Primary immunodeficiency; Transporters:Primary Active Transporters; Potential drug targets; Disease related genes; Enzymes; Cancer-related genes:Mutated cancer genes	Centriolar satellite;Endoplasmic reticulum (Approved)		(M145)PID P53 DOWNSTREAM PATHWAY	(M5911)HALLMARK INTERFERON ALPHA RESPONSE; (M5941)HALLMARK UV RESPONSE UP; (M5902)HALLMARK APOPTOSIS	0.0	0.0	0.0	0.0	0.0	0.0	0.0	0.0	0.0	0.0	0.0	1.0	0.0	0.0	0.0	0.0	0.0	0.0	0.0	0.0
BMP2	650	symbol	H. sapiens	650	H. sapiens	BMP2	bone morphogenetic protein 2	BMP2, or bone morphogenetic protein 2, is a gene that encodes a protein that belongs to the TGF-beta superfamily of proteins. This protein is secreted and binds to various TGF-beta receptors, leading to the activation of SMAD family transcription factors that regulate gene expression. BMP2 plays a role in bone and cartilage development and is proteolytically processed to generate each subunit of …	BMP2 has been implicated in various diseases, including osteoporosis, osteoarthritis, and bone fractures. Targeted drug discovery efforts have focused on developing BMP2 agonists and antagonists for the treatment of these diseases. For example, recombinant BMP2 protein has been used as a therapeutic agent to promote bone growth and healing in patients with bone fractures. However, the use of BMP2…	GO:0051042 negative regulation of calcium-independent cell-cell adhesion;GO:0003133 endodermal-mesodermal cell signaling;GO:0003210 cardiac atrium formation		Predicted secreted proteins; Human disease related genes:Congenital malformations:Congenital malformations of the musculoskeletal system; Human disease related genes:Congenital malformations:Other congenital malformations; Disease related genes; Cancer-related genes:Candidate cancer biomarkers	Vesicles (Enhanced); Additional: Plasma membrane;Primary cilium;Primary cilium transition zone		(M181)PID BMP PATHWAY; (M5883)NABA SECRETED FACTORS; (M5885)NABA MATRISOME ASSOCIATED	(M5896)HALLMARK TGF BETA SIGNALING; (M5941)HALLMARK UV RESPONSE UP; (M5902)HALLMARK APOPTOSIS	0.0	0.0	0.0	1.0	1.0	0.0	1.0	0.0	1.0	1.0	1.0	0.0	1.0	0.0	0.0	0.0	0.0	0.0	1.0	0.0
SLC1A2	6506	symbol	H. sapiens	6506	H. sapiens	SLC1A2	solute carrier family 1 member 2	SLC1A2 is a gene that encodes a protein belonging to the solute transporter family. This protein is responsible for clearing the neurotransmitter glutamate from the extracellular space at synapses in the central nervous system. Proper regulation of this gene is crucial for preventing neuronal damage caused by excessive activation of glutamate receptors. Dysregulation of SLC1A2 has been linked to …	Dysregulation of SLC1A2 has been implicated in various neurological disorders, including epilepsy, schizophrenia, and Alzheimer's disease. Targeted drug discovery efforts have focused on developing drugs that modulate the activity of the SLC1A2 protein to treat these disorders. One example is the drug riluzole, which is approved for the treatment of amyotrophic lateral sclerosis (ALS) and works b…	GO:0042883 cysteine transport;GO:1903712 cysteine transmembrane transport;GO:0070777 D-aspartate transmembrane transport		Human disease related genes:Nervous system diseases:Epilepsy; Predicted intracellular proteins; Transporters:Electrochemical Potential-driven transporters; Potential drug targets; Disease related genes		Glutamic acid		(M5932)HALLMARK INFLAMMATORY RESPONSE	0.0	0.0	0.0	0.0	0.0	0.0	0.0	0.0	0.0	0.0	0.0	0.0	0.0	0.0	0.0	0.0	0.0	0.0	0.0	0.0
AUTS2	26053	symbol	H. sapiens	26053	H. sapiens	AUTS2	activator of transcription and developmental regulator AUTS2	AUTS2 is a gene that plays a crucial role in neurodevelopment and is considered a potential candidate gene for various neurological disorders, including autism spectrum disorders, intellectual disability, and developmental delay. Mutations in this gene have also been linked to non-neurological disorders such as acute lymphoblastic leukemia, aging of the skin, early-onset androgenetic alopecia, an…	There are currently no targeted drug discovery efforts specifically aimed at AUTS2, as it is primarily considered a candidate gene for various neurological and non-neurological disorders. However, research on the gene's role in neurodevelopment and disease pathogenesis may lead to the identification of potential drug targets in the future. As for successful drugs on the market, there are currentl…	GO:0097484 dendrite extension;GO:0035022 positive regulation of Rac protein signal transduction;GO:0010592 positive regulation of lamellipodium assembly		Disease related genes; Human disease related genes:Other diseases:Mental and behavioural disorders; Predicted intracellular proteins	Nucleoplasm (Approved); Additional: Cytosol			(M5913)HALLMARK INTERFERON GAMMA RESPONSE	0.0	0.0	0.0	0.0	0.0	0.0	0.0	0.0	0.0	0.0	0.0	0.0	0.0	0.0	0.0	0.0	0.0	0.0	0.0	0.0
STAT4	6775	symbol	H. sapiens	6775	H. sapiens	STAT4	signal transducer and activator of transcription 4	The STAT4 gene encodes a transcription factor that belongs to the STAT family. When cytokines and growth factors bind to their receptors, STAT family members are phosphorylated and form homo- or heterodimers that move to the nucleus and activate transcription. STAT4 is crucial for mediating responses to IL12 in lymphocytes and regulating the differentiation of T helper cells. Mutations in this ge…	The STAT4 gene has been implicated in several autoimmune diseases, including systemic lupus erythematosus (SLE) and rheumatoid arthritis (RA). Genome-wide association studies have identified single nucleotide polymorphisms (SNPs) in the STAT4 gene that are associated with an increased risk of developing these diseases. Targeting STAT4 has been explored as a potential therapeutic strategy for thes…	GO:0035722 interleukin-12-mediated signaling pathway;GO:0071349 cellular response to interleukin-12;GO:0070671 response to interleukin-12		Human disease related genes:Immune system diseases:Allergies and autoimmune diseases; Human disease related genes:Skin diseases:Skin and soft tissue diseases; Predicted intracellular proteins; Transcription factors:Immunoglobulin fold; Disease related genes; Cancer-related genes:Candidate cancer biomarkers	Nuclear bodies;Nucleoplasm (Supported); Additional: Flagellar centriole		(M36)PID IL27 PATHWAY; (M290)PID IL12 STAT4 PATHWAY; (M196)PID IL23 PATHWAY	(M5913)HALLMARK INTERFERON GAMMA RESPONSE; (M5950)HALLMARK ALLOGRAFT REJECTION	1.0	1.0	0.0	0.0	0.0	0.0	1.0	0.0	0.0	0.0	0.0	0.0	0.0	0.0	0.0	0.0	0.0	0.0	0.0	1.0
GBP7	388646	symbol	H. sapiens	388646	H. sapiens	GBP7	guanylate binding protein 7	GBP7 is a human gene that is activated by interferon and encodes for a guanylate-binding protein. This protein is responsible for hydrolyzing GTP into both GDP and GMP. The function of GBP7 is not fully understood, but it is believed to play a role in the immune response to viral infections. The gene was first identified in 2008 and is part of a family of guanylate-binding proteins that are induc…	There is limited information available on the disease implications of GBP7. However, some studies have suggested that it may play a role in the immune response to viral infections, including hepatitis C and influenza. As such, there is potential for GBP7 to be targeted for drug discovery efforts aimed at treating these viral infections. Currently, there are no drugs on the market that specificall…	GO:0034345 negative regulation of type III interferon production;GO:0034344 regulation of type III interferon production;GO:0051715 cytolysis in another organism		Predicted intracellular proteins					1.0	1.0	1.0	1.0	0.0	0.0	0.0	0.0	1.0	0.0	0.0	1.0	0.0	0.0	0.0	0.0	0.0	1.0	0.0	0.0
S100A12	6283	symbol	H. sapiens	6283	H. sapiens	S100A12	S100 calcium binding protein A12	S100A12 is a gene that encodes a protein belonging to the S100 family of proteins, which contain two EF-hand calcium-binding motifs. S100 proteins are found in the cytoplasm and/or nucleus of various cells and are involved in regulating cellular processes such as cell cycle progression and differentiation. S100A12 is thought to be involved in specific calcium-dependent signal transduction pathway…	S100A12 has been implicated in various inflammatory and autoimmune diseases, including rheumatoid arthritis, inflammatory bowel disease, and psoriasis. Elevated levels of S100A12 have been found in the synovial fluid of patients with rheumatoid arthritis, and it has been suggested that S100A12 may play a role in the pathogenesis of this disease by promoting inflammation and joint destruction. Inf…	GO:0002548 monocyte chemotaxis;GO:0045576 mast cell activation;GO:0030593 neutrophil chemotaxis		Predicted secreted proteins; Predicted intracellular proteins		Olopatadine; Amlexanox	(M5883)NABA SECRETED FACTORS; (M5885)NABA MATRISOME ASSOCIATED; (M5889)NABA MATRISOME	(M5921)HALLMARK COMPLEMENT	1.0	0.0	1.0	1.0	1.0	1.0	1.0	0.0	1.0	1.0	0.0	0.0	0.0	0.0	0.0	0.0	0.0	0.0	1.0	0.0
OSMR	9180	symbol	H. sapiens	9180	H. sapiens	OSMR	oncostatin M receptor	The OSMR gene encodes a protein that belongs to the type I cytokine receptor family. It forms a heterodimer with interleukin 6 signal transducer to create the type II oncostatin M receptor and with interleukin 31 receptor A to form the interleukin 31 receptor. This allows the protein to transduce oncostatin M and interleukin 31 induced signaling events. Mutations in this gene have been linked to …	Mutations in the OSMR gene have been linked to familial primary localized cutaneous amyloidosis, a rare genetic disorder characterized by the deposition of amyloid protein in the skin. There are currently no targeted drug discovery efforts specifically for OSMR, but drugs targeting the interleukin 6 signaling pathway, which OSMR is a part of, have been successful in treating various inflammatory …	GO:0038165 oncostatin-M-mediated signaling pathway;GO:0002675 positive regulation of acute inflammatory response;GO:0002673 regulation of acute inflammatory response		Disease related genes; Human disease related genes:Skin diseases:Skin and soft tissue diseases; Predicted intracellular proteins	Nucleoli (Approved)			(M5897)HALLMARK IL6 JAK STAT3 SIGNALING; (M5932)HALLMARK INFLAMMATORY RESPONSE	1.0	1.0	0.0	0.0	1.0	1.0	0.0	0.0	1.0	0.0	0.0	0.0	0.0	0.0	0.0	0.0	0.0	0.0	0.0	1.0
AC025164.1						None	None	None	None	None	None	None	None	None	None	None	nan	nan	nan	nan	nan	nan	nan	nan	nan	nan	nan	nan	nan	nan	nan	nan	nan	nan	nan	nan
GBP2	2634	symbol	H. sapiens	2634	H. sapiens	GBP2	guanylate binding protein 2	GBP2 is a gene that belongs to the guanine-binding protein family. It encodes a GTPase that can hydrolyze GTP to GDP. The protein is mainly involved in binding to guanine nucleotides and is induced by interferon. It may also serve as a marker for squamous cell carcinomas.	GBP2 has been implicated in various diseases, including viral infections, autoimmune diseases, and cancer. In viral infections, GBP2 has been shown to play a role in the innate immune response by inhibiting viral replication. In autoimmune diseases, GBP2 has been found to be upregulated in patients with systemic lupus erythematosus and rheumatoid arthritis, suggesting a potential role in the path…	GO:0140973 positive regulation of AIM2 inflammasome complex assembly;GO:0140971 regulation of AIM2 inflammasome complex assembly;GO:0051715 cytolysis in another organism		Predicted intracellular proteins	Cytosol;Nucleoplasm (Approved)			(M5911)HALLMARK INTERFERON ALPHA RESPONSE; (M5950)HALLMARK ALLOGRAFT REJECTION	1.0	1.0	1.0	1.0	1.0	1.0	0.0	0.0	1.0	0.0	0.0	1.0	0.0	0.0	0.0	0.0	0.0	1.0	0.0	0.0
GBP6	163351	symbol	H. sapiens	163351	H. sapiens	GBP6	guanylate binding protein family member 6	GBP6 is a member of the guanylate binding protein family that is activated by interferon. These proteins have the ability to hydrolyze GTP to both GDP and GMP. The function of GBP6 is not well understood, but it is believed to play a role in the immune response to viral infections. The gene encoding GBP6 is located on chromosome 1 and mutations in this gene have been associated with susceptibilit…	There is limited information available on the disease implications of GBP6. However, mutations in this gene have been associated with susceptibility to certain viral infections, including hepatitis C virus (HCV) and human immunodeficiency virus (HIV). Targeted drug discovery efforts for GBP6 are also limited, as its function is not well understood. However, some studies have suggested that target…	GO:0042832 defense response to protozoan;GO:0001562 response to protozoan;GO:0071346 cellular response to type II interferon		Predicted intracellular proteins				(M5913)HALLMARK INTERFERON GAMMA RESPONSE	1.0	1.0	1.0	1.0	0.0	0.0	0.0	0.0	0.0	0.0	0.0	1.0	0.0	0.0	0.0	0.0	0.0	1.0	0.0	0.0
IFITM3	10410	symbol	H. sapiens	10410	H. sapiens	IFITM3	interferon induced transmembrane protein 3	IFITM3 is a human gene that encodes for a protein belonging to the IFITM family of interferon induced antiviral proteins. This protein is known to restrict the entry of various viral pathogens, including influenza A virus, Ebola virus, and Sars-CoV-2, into cells. IFITM3 is a transmembrane protein that is induced by interferon, a type of protein that helps the body fight off infections. The protei…	IFITM3 has been implicated in various viral infections, including influenza A virus, Ebola virus, and Sars-CoV-2. Studies have shown that individuals with certain genetic variations in the IFITM3 gene may be more susceptible to severe influenza infections. Additionally, IFITM3 has been shown to play a role in the immune response to viral infections, and its dysregulation has been linked to autoim…	GO:0032897 negative regulation of viral transcription;GO:0046782 regulation of viral transcription;GO:0035455 response to interferon-alpha		Transporters:Accessory Factors Involved in Transport; Predicted intracellular proteins				(M5911)HALLMARK INTERFERON ALPHA RESPONSE; (M5902)HALLMARK APOPTOSIS; (M5947)HALLMARK IL2 STAT5 SIGNALING	1.0	1.0	1.0	0.0	0.0	0.0	0.0	1.0	0.0	0.0	0.0	1.0	0.0	0.0	0.0	0.0	0.0	1.0	0.0	0.0
TXNP6	171560	symbol	H. sapiens	171560	H. sapiens	TXNP6	thioredoxin pseudogene 6										0.0	0.0	0.0	0.0	0.0	0.0	0.0	0.0	0.0	0.0	0.0	0.0	0.0	0.0	0.0	0.0	0.0	0.0	0.0	0.0
BTBD11	121551	gene_synonym	H. sapiens	121551	H. sapiens	ABTB3	ankyrin repeat and BTB domain containing 3	ABTB3 is a human gene that is predicted to play a role in protein heterodimerization activity and SMAD protein signal transduction. It is also predicted to be an integral component of the membrane. The gene contains ankyrin repeat and BTB domains, which are involved in protein-protein interactions and transcriptional regulation, respectively. Further research is needed to fully understand the fun…	There is currently limited information available on the disease implications of ABTB3. However, its involvement in SMAD protein signal transduction suggests a potential role in cancer development and progression. Targeted drug discovery efforts for ABTB3 are also limited, as its function and role in disease are not yet fully understood. There are currently no drugs on the market that specifically…	GO:0035640 exploration behavior;GO:0035249 synaptic transmission, glutamatergic;GO:0050821 protein stabilization		Predicted intracellular proteins	Nucleoplasm (Supported); Additional: Cytosol				0.0	0.0	0.0	0.0	0.0	0.0	0.0	0.0	0.0	0.0	0.0	0.0	0.0	0.0	0.0	0.0	0.0	0.0	0.0	0.0
OAS3	4940	symbol	H. sapiens	4940	H. sapiens	OAS3	2'-5'-oligoadenylate synthetase 3	OAS3 is a gene that encodes an enzyme belonging to the 2', 5' oligoadenylate synthase family. This enzyme is activated by interferons and produces 2', 5' oligomers of adenosine, which bind and activate RNase L. The enzyme family is important in inhibiting cellular protein synthesis and providing resistance against viral infections.	OAS3 has been implicated in various diseases, including viral infections such as hepatitis C, West Nile virus, and dengue fever. Studies have shown that OAS3 expression is upregulated in response to these viral infections, indicating its potential as a therapeutic target. Targeted drug discovery efforts have focused on developing small molecule inhibitors of OAS3 to prevent its activation and sub…	GO:0035394 regulation of chemokine (C-X-C motif) ligand 9 production;GO:0035395 negative regulation of chemokine (C-X-C motif) ligand 9 production;GO:0039530 MDA-5 signaling pathway		Enzymes; Predicted intracellular proteins; ENZYME proteins:Transferases	Cytosol;Nucleoplasm (Supported); Additional: Plasma membrane			(M5913)HALLMARK INTERFERON GAMMA RESPONSE	1.0	1.0	1.0	1.0	0.0	1.0	0.0	0.0	0.0	0.0	0.0	1.0	0.0	0.0	0.0	0.0	1.0	0.0	0.0	0.0
PSME2P2	338099	symbol	H. sapiens	338099	H. sapiens	PSME2P2	proteasome activator subunit 2 pseudogene 2										0.0	0.0	0.0	0.0	0.0	0.0	0.0	0.0	0.0	0.0	0.0	0.0	0.0	0.0	0.0	0.0	0.0	0.0	0.0	0.0
APOBEC3B	9582	symbol	H. sapiens	9582	H. sapiens	APOBEC3B	apolipoprotein B mRNA editing enzyme catalytic subunit 3B	APOBEC3B is a gene that belongs to the cytidine deaminase gene family and is located on chromosome 22. It is one of seven related genes or pseudogenes found in a cluster, which may have resulted from gene duplication. The proteins encoded by the cluster are structurally and functionally related to the RNA-editing cytidine deaminase APOBEC1 and may have roles in growth or cell cycle control. A hyb…	APOBEC3B has been implicated in various types of cancer, including breast, lung, and bladder cancer. It has been shown to promote tumor growth and metastasis by inducing genomic instability and promoting the accumulation of mutations in cancer cells. Targeting APOBEC3B has emerged as a potential therapeutic strategy for cancer treatment. Several small molecule inhibitors of APOBEC3B have been dev…	GO:0044355 clearance of foreign intracellular DNA;GO:0099046 clearance of foreign intracellular nucleic acids;GO:0070383 DNA cytosine deamination		ENZYME proteins:Hydrolases; Cancer-related genes; Enzymes; Predicted intracellular proteins	Nucleoplasm (Supported)				0.0	0.0	1.0	0.0	0.0	0.0	0.0	0.0	0.0	0.0	0.0	0.0	0.0	0.0	0.0	0.0	0.0	0.0	0.0	0.0
GRAMD1A	57655	symbol	H. sapiens	57655	H. sapiens	GRAMD1A	GRAM domain containing 1A	GRAM domain containing 1A (GRAMD1A) is a human gene that is predicted to have cholesterol binding and transfer activity. It is involved in the cellular response to cholesterol and is located in the cytosol, organelle membrane contact site, and plasma membrane. GRAMD1A is an extrinsic component of the cytoplasmic side of the plasma membrane and an intrinsic component of the endoplasmic reticulum m…	There is limited information available on the disease implications of GRAMD1A. However, recent studies have suggested that this gene may play a role in the development of certain types of cancer, including breast cancer and hepatocellular carcinoma. Targeted drug discovery efforts for GRAMD1A are currently underway, with a focus on identifying small molecule inhibitors that can selectively target…	GO:0071397 cellular response to cholesterol;GO:0036315 cellular response to sterol;GO:0032366 intracellular sterol transport		Predicted intracellular proteins; Transporters	Plasma membrane (Supported); Additional: Cytosol				0.0	0.0	0.0	1.0	0.0	0.0	0.0	0.0	0.0	0.0	0.0	0.0	0.0	0.0	0.0	0.0	0.0	0.0	0.0	0.0
PDE4B	5142	symbol	H. sapiens	5142	H. sapiens	PDE4B	phosphodiesterase 4B	PDE4B is a gene that belongs to the cyclic nucleotide phosphodiesterase family and is involved in regulating the levels of cyclic nucleotides in cells, which plays a role in signal transduction. The gene has multiple transcript variants that encode different isoforms due to alternative splicing and the use of alternative promoters. Altered activity of PDE4B has been linked to schizophrenia and bi…	PDE4B has been implicated in several neurological and psychiatric disorders, including schizophrenia, bipolar affective disorder, and Alzheimer's disease. Targeting PDE4B has been a focus of drug discovery efforts for these disorders. Several PDE4 inhibitors have been developed and tested in clinical trials, including roflumilast, apremilast, and cilomilast. Roflumilast is approved for the treatm…	GO:1901898 negative regulation of relaxation of cardiac muscle;GO:0071878 negative regulation of adenylate cyclase-activating adrenergic receptor signaling pathway;GO:1901897 regulation of relaxation of cardiac muscle		ENZYME proteins:Hydrolases; Enzymes; FDA approved drug targets:Small molecule drugs; Predicted intracellular proteins	Cytosol;Golgi apparatus (Supported); Additional: Primary cilium	Adenosine phosphate; Caffeine; Theophylline; Dyphylline; Enprofylline; Iloprost; Papaverine; Theobromine; Daxalipram; Roflumilast; Piclamilast; Rolipram; 3,5-Dimethyl-1-(3-Nitrophenyl)-1h-Pyrazole-4-Carboxylic Acid Ethyl Ester; Filaminast; 8-Bromo-Adenosine-5'-Monophosphate; (S)-Rolipram; 1-(2-Chlorophenyl)-3,5-Dimethyl-1h-Pyrazole-4-Carboxylic Acid Ethyl Ester; Cilomilast; (R)-Rolipram; S,S-(2-H…		(M5898)HALLMARK DNA REPAIR; (M5890)HALLMARK TNFA SIGNALING VIA NFKB; (M5913)HALLMARK INTERFERON GAMMA RESPONSE	0.0	0.0	0.0	1.0	0.0	1.0	0.0	0.0	1.0	0.0	0.0	0.0	0.0	0.0	0.0	0.0	0.0	0.0	0.0	0.0
ALDH1A2	8854	symbol	H. sapiens	8854	H. sapiens	ALDH1A2	aldehyde dehydrogenase 1 family member A2	ALDH1A2 is a gene that encodes an enzyme belonging to the aldehyde dehydrogenase family of proteins. This enzyme is responsible for catalyzing the synthesis of retinoic acid (RA) from retinaldehyde. RA is an active derivative of vitamin A and functions as a hormonal signaling molecule in developing and adult tissues. Studies of a similar mouse gene suggest that this enzyme, along with cytochrome …	There is limited information available on the disease implications of ALDH1A2. However, mutations in this gene have been associated with autosomal recessive microphthalmia with or without cysts or coloboma, a rare eye disorder characterized by small eyes and other abnormalities. Targeted drug discovery efforts for ALDH1A2 have focused on developing drugs that modulate retinoic acid signaling path…	GO:0035799 ureter maturation;GO:0042904 9-cis-retinoic acid biosynthetic process;GO:0042905 9-cis-retinoic acid metabolic process		Enzymes; ENZYME proteins:Oxidoreductases; Predicted intracellular proteins		NADH; Vitamin A; Tretinoin		(M5953)HALLMARK KRAS SIGNALING UP	0.0	0.0	0.0	1.0	0.0	1.0	0.0	0.0	0.0	0.0	0.0	0.0	1.0	0.0	0.0	0.0	0.0	0.0	0.0	0.0
HCAR3	8843	symbol	H. sapiens	8843	H. sapiens	HCAR3	hydroxycarboxylic acid receptor 3	HCAR3, also known as hydroxycarboxylic acid receptor 3, is a human gene that is predicted to have GTP binding activity and purinergic nucleotide receptor activity. It is also predicted to be involved in the G protein-coupled receptor signaling pathway. HCAR3 is located in cell junctions.	HCAR3 has been implicated in several diseases, including obesity, type 2 diabetes, and cancer. Studies have shown that activation of HCAR3 can lead to increased insulin sensitivity and glucose uptake, making it a potential target for the treatment of type 2 diabetes. Additionally, HCAR3 has been found to be overexpressed in certain types of cancer, including breast and colon cancer, and may play …	GO:0007186 G protein-coupled receptor signaling pathway;GO:0007165 signal transduction;GO:0023052 signaling		FDA approved drug targets:Small molecule drugs; G-protein coupled receptors:GPCRs excl olfactory receptors	Cell Junctions (Approved)	Niacin; Inositol nicotinate			0.0	0.0	0.0	0.0	0.0	0.0	0.0	0.0	1.0	0.0	0.0	0.0	0.0	0.0	0.0	0.0	0.0	0.0	0.0	0.0
CCL20	6364	symbol	H. sapiens	6364	H. sapiens	CCL20	C-C motif chemokine ligand 20	CCL20 is a gene that belongs to the small cytokine CC gene subfamily and encodes a protein that is involved in immunoregulatory and inflammatory processes. The protein has chemotactic activity for lymphocytes and can inhibit the proliferation of myeloid progenitors. There are two different isoforms of the protein that are encoded by two transcript variants of the gene. CCL20 is an antimicrobial g…	CCL20 has been implicated in various diseases, including inflammatory bowel disease, psoriasis, and cancer. Inflammatory bowel disease patients have been found to have elevated levels of CCL20 in their intestinal mucosa, and blocking CCL20 has been shown to reduce inflammation in animal models of the disease. In psoriasis, CCL20 is thought to play a role in the recruitment of immune cells to the …	GO:0072679 thymocyte migration;GO:2000406 positive regulation of T cell migration;GO:0072678 T cell migration		Predicted secreted proteins			(M5883)NABA SECRETED FACTORS; (M5885)NABA MATRISOME ASSOCIATED; (M5889)NABA MATRISOME	(M5890)HALLMARK TNFA SIGNALING VIA NFKB; (M5932)HALLMARK INFLAMMATORY RESPONSE; (M5953)HALLMARK KRAS SIGNALING UP	1.0	0.0	0.0	1.0	0.0	0.0	0.0	1.0	1.0	1.0	0.0	0.0	0.0	0.0	1.0	1.0	0.0	0.0	0.0	0.0
MCOLN2	255231	symbol	H. sapiens	255231	H. sapiens	MCOLN2	mucolipin TRP cation channel 2	MCOLN2 is a gene that encodes for the mucolipin TRP cation channel 2 protein. This protein is a member of the mucolipin family, which includes three members in mammals, all of which have a common 6-membrane-spanning topology. Mucolipins are cation channel proteins that are similar to the transient receptor potential superfamily. Mutations in the MCOLN1 gene have been linked to mucolipodosis IV, a…	There is limited information available on the disease implications of MCOLN2 mutations. However, studies have suggested that mutations in this gene may be associated with neurological disorders such as Parkinson's disease and Alzheimer's disease. Targeted drug discovery efforts for MCOLN2 are currently underway, with a focus on developing drugs that can modulate the activity of the mucolipin TRP …	GO:0071642 positive regulation of macrophage inflammatory protein 1 alpha production;GO:0071640 regulation of macrophage inflammatory protein 1 alpha production;GO:0071651 positive regulation of chemokine (C-C motif) ligand 5 production		Transporters:Transporter channels and pores; Voltage-gated ion channels:Transient Receptor Potential Channels					0.0	0.0	1.0	0.0	0.0	1.0	0.0	0.0	1.0	0.0	0.0	0.0	0.0	0.0	0.0	0.0	0.0	0.0	0.0	0.0
C5orf56	441108	gene_synonym	H. sapiens	441108	H. sapiens	CARINH	colitis associated IRF1 antisense regulator of intestinal homeostasis										0.0	0.0	0.0	0.0	0.0	0.0	0.0	0.0	0.0	0.0	0.0	0.0	0.0	0.0	0.0	0.0	0.0	0.0	0.0	0.0
SPTB	6710	symbol	H. sapiens	6710	H. sapiens	SPTB	spectrin beta, erythrocytic	The SPTB gene encodes a protein that belongs to the spectrin gene family and plays a crucial role in maintaining the stability of erythrocyte (red blood cell) membranes. Mutations in this gene have been linked to various blood disorders, including spherocytosis type 2, hereditary elliptocytosis, and neonatal hemolytic anemia. Spectrin proteins, along with ankyrin, are involved in organizing and s…	Mutations in the SPTB gene have been associated with several blood disorders, including hereditary spherocytosis, hereditary elliptocytosis, and neonatal hemolytic anemia. These disorders are characterized by abnormal red blood cell morphology and increased susceptibility to hemolysis. Targeted drug discovery efforts for these disorders have focused on developing drugs that can improve red blood …	GO:0098885 modification of postsynaptic actin cytoskeleton;GO:0099010 modification of postsynaptic structure;GO:0099563 modification of synaptic structure		Disease related genes; Human disease related genes:Cardiovascular diseases:Hematologic diseases; Predicted intracellular proteins	Cytosol (Approved)			(M5945)HALLMARK HEME METABOLISM	0.0	0.0	0.0	0.0	0.0	0.0	0.0	0.0	0.0	0.0	0.0	0.0	0.0	0.0	0.0	0.0	0.0	0.0	0.0	0.0
SCG3	29106	symbol	H. sapiens	29106	H. sapiens	SCG3	secretogranin III	SCG3, also known as secretogranin III, is a protein that belongs to the chromogranin/secretogranin family of neuroendocrine secretory proteins. This protein may serve as a precursor for biologically active peptides, but its function is currently unknown. Some granins have been shown to act as helper proteins in sorting and proteolytic processing of prohormones. Two different isoforms of SCG3 have…	There is limited information available on the disease implications of SCG3. However, some studies have suggested that SCG3 may play a role in the development and progression of certain types of cancer, including prostate cancer and neuroblastoma. Targeted drug discovery efforts for SCG3 are also limited, as its function is not well understood. Currently, there are no drugs on the market that spec…	GO:0033366 protein localization to secretory granule;GO:0033365 protein localization to organelle;GO:0008104 protein localization		Predicted secreted proteins; Predicted intracellular proteins	Vesicles (Supported)			(M5951)HALLMARK SPERMATOGENESIS; (M5921)HALLMARK COMPLEMENT; (M5953)HALLMARK KRAS SIGNALING UP	0.0	0.0	0.0	0.0	0.0	0.0	0.0	0.0	0.0	0.0	0.0	0.0	0.0	0.0	0.0	0.0	0.0	0.0	0.0	0.0
BTG1	694	symbol	H. sapiens	694	H. sapiens	BTG1	BTG anti-proliferation factor 1	BTG1 is a gene that belongs to a family of anti-proliferative genes that regulate cell growth and differentiation. It is expressed at its highest levels during the G0/G1 phases of the cell cycle and is downregulated as cells progress through G1. The protein encoded by this gene interacts with several nuclear receptors and acts as a coactivator of cell differentiation. BTG1 has been implicated in …	BTG1 has been implicated in various types of cancer, including leukemia, breast cancer, and lung cancer. In chronic lymphocytic leukemia (CLL), BTG1 is frequently deleted or downregulated, suggesting a tumor suppressor role for this gene in this disease. Targeted drug discovery efforts for BTG1 have focused on identifying small molecules that can upregulate its expression or mimic its anti-prolif…	GO:2000271 positive regulation of fibroblast apoptotic process;GO:0045603 positive regulation of endothelial cell differentiation;GO:2000269 regulation of fibroblast apoptotic process		Disease related genes; Cancer-related genes; Predicted intracellular proteins	Nucleoplasm (Approved); Additional: Cytosol			(M5941)HALLMARK UV RESPONSE UP; (M5890)HALLMARK TNFA SIGNALING VIA NFKB; (M5891)HALLMARK HYPOXIA	0.0	0.0	0.0	0.0	0.0	0.0	0.0	0.0	0.0	0.0	0.0	0.0	1.0	0.0	0.0	0.0	0.0	0.0	0.0	0.0
ACTR3C	653857	symbol	H. sapiens	653857	H. sapiens	ACTR3C	actin related protein 3C	ACTR3C is a human gene that is predicted to have ATP binding activity and contribute to actin filament binding activity. It is located in extracellular exosomes, which are small vesicles that are released by cells and play a role in intercellular communication. The function of ACTR3C is not well understood, but it is believed to be involved in the regulation of actin dynamics, which is important …	There is limited information available on the disease implications of ACTR3C. However, some studies have suggested that mutations in this gene may be associated with certain types of cancer, such as colorectal cancer and hepatocellular carcinoma. Targeted drug discovery efforts for ACTR3C are also limited, as its function is not well understood. However, some studies have suggested that targeting…			Predicted intracellular proteins					0.0	0.0	0.0	0.0	0.0	0.0	0.0	0.0	0.0	0.0	0.0	0.0	0.0	0.0	0.0	0.0	0.0	0.0	0.0	0.0
ZC3H12A	80149	symbol	H. sapiens	80149	H. sapiens	ZC3H12A	zinc finger CCCH-type containing 12A	ZC3H12A is a human gene that is induced by MCP1 and acts as a transcriptional activator. It is believed to cause cell death of cardiomyocytes by inducing genes associated with apoptosis. The gene is also known as zinc finger CCCH-type containing 12A.	ZC3H12A has been implicated in several diseases, including cardiovascular disease, cancer, and autoimmune disorders. In cardiovascular disease, ZC3H12A has been shown to play a role in the development of atherosclerosis and heart failure. In cancer, ZC3H12A has been found to be downregulated in several types of tumors, including breast, lung, and colon cancer, suggesting a potential tumor suppres…	GO:1904636 response to ionomycin;GO:1904637 cellular response to ionomycin;GO:1903003 positive regulation of protein deubiquitination		Disease related genes; Predicted intracellular proteins	Cytoplasmic bodies (Supported); Additional: Nucleoplasm			(M5890)HALLMARK TNFA SIGNALING VIA NFKB	0.0	1.0	1.0	1.0	1.0	1.0	0.0	0.0	1.0	0.0	1.0	0.0	1.0	1.0	0.0	0.0	1.0	1.0	1.0	0.0
CD40	958	symbol	H. sapiens	958	H. sapiens	CD40	CD40 molecule	CD40 is a gene that encodes a receptor on antigen-presenting cells of the immune system. This receptor is essential for mediating a variety of immune and inflammatory responses, including T cell-dependent immunoglobulin class switching, memory B cell development, and germinal center formation. The gene is regulated by the AT-hook transcription factor AKNA, which coordinates the expression of the …	CD40 has been implicated in various diseases, including autoimmune disorders, cancer, and infectious diseases. In autoimmune disorders, CD40 signaling plays a critical role in the activation of autoreactive T cells and the production of autoantibodies. In cancer, CD40 agonists have been developed as immunotherapeutic agents to stimulate anti-tumor immune responses. In infectious diseases, CD40 si…	GO:0090037 positive regulation of protein kinase C signaling;GO:1902216 positive regulation of interleukin-4-mediated signaling pathway;GO:0033590 response to cobalamin		Predicted secreted proteins; Disease related genes; CD markers; Human disease related genes:Immune system diseases:Primary immunodeficiency; Cancer-related genes:Candidate cancer biomarkers	Vesicles (Approved); Additional: Plasma membrane	Lucatumumab; Dacetuzumab	(M45)PID CD40 PATHWAY; (M12705)SIG CD40PATHWAYMAP	(M5913)HALLMARK INTERFERON GAMMA RESPONSE; (M5932)HALLMARK INFLAMMATORY RESPONSE; (M5950)HALLMARK ALLOGRAFT REJECTION	1.0	1.0	1.0	1.0	1.0	1.0	1.0	0.0	1.0	0.0	1.0	0.0	1.0	1.0	1.0	1.0	0.0	1.0	0.0	1.0
AC083805.1						None	None	None	None	None	None	None	None	None	None	None	nan	nan	nan	nan	nan	nan	nan	nan	nan	nan	nan	nan	nan	nan	nan	nan	nan	nan	nan	nan
PDCD6IPP2	646278	symbol	H. sapiens	646278	H. sapiens	PDCD6IPP2	PDCD6IP pseudogene 2										0.0	0.0	0.0	0.0	0.0	0.0	0.0	0.0	0.0	0.0	0.0	0.0	0.0	0.0	0.0	0.0	0.0	0.0	0.0	0.0
LRRC61	65999	symbol	H. sapiens	65999	H. sapiens	LRRC61	leucine rich repeat containing 61	LRRC61, or leucine rich repeat containing 61, is a human gene that is predicted to be active in the cytosol. The gene contains leucine-rich repeats, which are involved in protein-protein interactions. LRRC61 has not been extensively studied, and its specific functions are not yet known. However, understanding the role of LRRC61 may provide insights into cellular processes and potential therapeuti…	Unfortunately, there is currently very limited information available on the disease implications and targeted drug discovery efforts for LRRC61. As the gene has not been extensively studied, there are no known drugs on the market that target LRRC61 specifically. However, further research into the function of LRRC61 may reveal potential therapeutic targets for diseases in which the gene is involve…	GO:0036158 outer dynein arm assembly;GO:0070286 axonemal dynein complex assembly;GO:0035082 axoneme assembly		Predicted intracellular proteins	Nucleoplasm (Approved)				0.0	0.0	0.0	0.0	0.0	0.0	0.0	0.0	0.0	0.0	0.0	0.0	0.0	0.0	0.0	0.0	0.0	0.0	0.0	0.0
CA12	771	symbol	H. sapiens	771	H. sapiens	CA12	carbonic anhydrase 12	CA12 is a gene that encodes for a type I membrane protein known as carbonic anhydrase 12. This protein is a member of the carbonic anhydrase family, which are enzymes that catalyze the reversible hydration of carbon dioxide. Carbonic anhydrase 12 is highly expressed in normal tissues such as the kidney, colon, and pancreas, and has been found to be overexpressed in 10% of clear cell renal carcino…	There is limited information available on the disease implications of CA12. However, studies have suggested that overexpression of this gene may be associated with clear cell renal carcinoma, a type of kidney cancer. Targeted drug discovery efforts for CA12 are also limited, but some studies have explored the potential of using carbonic anhydrase inhibitors (CAIs) as a therapeutic strategy for ca…	GO:0044849 estrous cycle;GO:0055064 chloride ion homeostasis;GO:0055081 monoatomic anion homeostasis		ENZYME proteins:Lyases; FDA approved drug targets:Small molecule drugs; Disease related genes; Enzymes; Human disease related genes:Congenital disorders of metabolism:Congenital disorders of ion transport and metabolism		Benzthiazide; Hydroflumethiazide; Acetazolamide; Zonisamide; Ellagic acid		(M5891)HALLMARK HYPOXIA; (M5906)HALLMARK ESTROGEN RESPONSE EARLY; (M5907)HALLMARK ESTROGEN RESPONSE LATE	0.0	0.0	0.0	0.0	0.0	0.0	0.0	0.0	0.0	0.0	0.0	0.0	0.0	0.0	0.0	0.0	0.0	0.0	0.0	0.0
LINC02605	112935892	symbol	H. sapiens	112935892	H. sapiens	LINC02605	long intergenic non-protein coding RNA 2605										0.0	0.0	0.0	0.0	0.0	0.0	0.0	0.0	0.0	0.0	0.0	0.0	0.0	0.0	0.0	0.0	0.0	0.0	0.0	0.0
GZMB	3002	symbol	H. sapiens	3002	H. sapiens	GZMB	granzyme B	GZMB, also known as granzyme B, is a gene that encodes a protein belonging to the granzyme subfamily of proteins. This protein is secreted by natural killer cells and cytotoxic T lymphocytes and is proteolytically processed to generate the active protease, which induces target cell apoptosis. In addition to inducing apoptosis, this protein also processes cytokines and degrades extracellular matri…	The role of GZMB in various diseases has been extensively studied, and it has been implicated in cancer, autoimmune diseases, and viral infections. In cancer, GZMB is involved in tumor surveillance and elimination by inducing apoptosis in cancer cells. Therefore, targeting GZMB has been explored as a potential therapeutic strategy for cancer treatment. Several small molecule inhibitors of GZMB ha…	GO:0140507 granzyme-mediated programmed cell death signaling pathway;GO:0070269 pyroptotic inflammatory response;GO:1903749 positive regulation of establishment of protein localization to mitochondrion		Predicted intracellular proteins; Predicted secreted proteins; Peptidases:Serine-type peptidases; ENZYME proteins:Hydrolases; Enzymes	Calyx (Approved)		(M7997)SA CASPASE CASCADE; (M220)PID CASPASE PATHWAY; (M54)PID IL12 2PATHWAY	(M5921)HALLMARK COMPLEMENT; (M5950)HALLMARK ALLOGRAFT REJECTION	0.0	0.0	1.0	0.0	1.0	0.0	0.0	0.0	1.0	0.0	0.0	0.0	0.0	0.0	0.0	1.0	0.0	0.0	0.0	0.0
FAS	355	symbol	H. sapiens	355	H. sapiens	FAS	Fas cell surface death receptor	The FAS gene encodes for the Fas cell surface death receptor, which is a member of the TNF-receptor superfamily. This receptor plays a crucial role in regulating programmed cell death and has been linked to various diseases of the immune system and malignancies. When the receptor interacts with its ligand, it forms a death-inducing signaling complex that triggers a downstream caspase cascade, lea…	The FAS gene has been implicated in various diseases, including autoimmune disorders, cancer, and viral infections. In autoimmune disorders, dysregulation of Fas-mediated apoptosis can lead to the accumulation of autoreactive lymphocytes, contributing to the pathogenesis of diseases such as systemic lupus erythematosus and rheumatoid arthritis. In cancer, Fas expression is often downregulated, al…	GO:0036337 Fas signaling pathway;GO:0071455 cellular response to hyperoxia;GO:0006924 activation-induced cell death of T cells		Human disease related genes:Cancers:Cancers of haematopoietic and lymphoid tissues; Predicted intracellular proteins; Human disease related genes:Cancers:Skin cancers; Predicted secreted proteins; Human disease related genes:Cancers:Cancers of the digestive system; Candidate cardiovascular disease genes; Disease related genes; CD markers; Human disease related genes:Immune system diseases:Primary…	Plasma membrane (Supported); Additional: Cytosol;Nuclear bodies		(M5060)SA FAS SIGNALING; (M7997)SA CASPASE CASCADE; (M197)PID HIV NEF PATHWAY	(M5897)HALLMARK IL6 JAK STAT3 SIGNALING; (M5902)HALLMARK APOPTOSIS; (M5913)HALLMARK INTERFERON GAMMA RESPONSE	0.0	1.0	0.0	0.0	0.0	0.0	0.0	0.0	1.0	0.0	0.0	0.0	1.0	0.0	1.0	0.0	0.0	1.0	1.0	0.0
TJP2	9414	symbol	H. sapiens	9414	H. sapiens	TJP2	tight junction protein 2	TJP2, also known as tight junction protein 2, is a gene that encodes a protein involved in the formation of tight junctions in epithelial and endothelial cells. These tight junctions act as a barrier to prevent the leakage of substances between cells. Mutations in the TJP2 gene have been linked to hypercholanemia, a condition characterized by elevated levels of bile acids in the blood, and autoso…	Mutations in the TJP2 gene have been linked to several diseases, including hypercholanemia and autosomal dominant deafness-51. Hypercholanemia is a rare genetic disorder characterized by elevated levels of bile acids in the blood, which can lead to liver damage and other complications. There are currently no targeted drug therapies available for hypercholanemia, and treatment typically involves m…	GO:1905605 positive regulation of blood-brain barrier permeability;GO:1905603 regulation of blood-brain barrier permeability;GO:0046710 GDP metabolic process	yes	Predicted intracellular proteins; Human disease related genes:Digestive system diseases:Liver diseases; Disease related genes; Cancer-related genes:Mutational cancer driver genes; Human disease related genes:Congenital disorders of metabolism:Congenital disorders of ion transport and metabolism	Cell Junctions;Plasma membrane (Enhanced); Additional: Nucleoplasm		(M254)PID MYC REPRESS PATHWAY		0.0	0.0	0.0	0.0	0.0	0.0	0.0	0.0	0.0	0.0	0.0	0.0	0.0	0.0	0.0	0.0	0.0	0.0	0.0	0.0
BOC	91653	symbol	H. sapiens	91653	H. sapiens	BOC	BOC cell adhesion associated, oncogene regulated	The BOC gene encodes a protein that belongs to the immunoglobulin/fibronectin type III repeat family. It is involved in cell-cell interactions between muscle precursor cells and promotes myogenic differentiation. The protein is a component of a cell-surface receptor complex. Alternative splicing of the gene results in multiple transcript variants that encode different isoforms. The BOC gene is re…	There is limited information available on the disease implications of the BOC gene. However, recent studies have suggested that BOC may play a role in the development and progression of certain types of cancer, including breast cancer and glioblastoma. Targeted drug discovery efforts are currently underway to develop drugs that can inhibit the activity of BOC and potentially treat these types of …	GO:0045663 positive regulation of myoblast differentiation;GO:0045661 regulation of myoblast differentiation;GO:0007411 axon guidance		Predicted intracellular proteins	Nuclear bodies;Plasma membrane (Supported); Additional: Nucleoplasm		(M211)PID HEDGEHOG 2PATHWAY		0.0	0.0	0.0	0.0	0.0	0.0	0.0	0.0	0.0	0.0	0.0	0.0	0.0	0.0	0.0	0.0	0.0	0.0	0.0	0.0
BAMBI	25805	symbol	H. sapiens	25805	H. sapiens	BAMBI	BMP and activin membrane bound inhibitor	BAMBI is a gene that encodes a transmembrane glycoprotein related to the type I receptors of the transforming growth factor-beta (TGF-beta) family. However, the encoded protein is a pseudoreceptor, lacking an intracellular serine/threonine kinase domain required for signaling. Similar proteins in other animals function as negative regulators of TGF-beta, suggesting that BAMBI may function to limi…	BAMBI has been implicated in various diseases, including cancer, fibrosis, and cardiovascular disease. In cancer, BAMBI has been shown to promote tumor growth and metastasis by enhancing TGF-beta signaling. Therefore, targeting BAMBI may be a potential therapeutic strategy for cancer treatment. Several studies have identified small molecule inhibitors of BAMBI, including DMH1 and LDN-193189, whic…	GO:0032092 positive regulation of protein binding;GO:0010718 positive regulation of epithelial to mesenchymal transition;GO:0045668 negative regulation of osteoblast differentiation			Vesicles (Approved); Additional: Lipid droplets;Nucleoli fibrillar center		(M181)PID BMP PATHWAY; (M286)PID TGFBR PATHWAY		0.0	0.0	0.0	0.0	0.0	0.0	0.0	0.0	0.0	0.0	0.0	0.0	0.0	0.0	0.0	0.0	0.0	0.0	0.0	0.0
GPR31	2853	symbol	H. sapiens	2853	H. sapiens	GPR31	G protein-coupled receptor 31	GPR31 is a human gene that encodes for a G protein-coupled receptor, which is involved in various cellular signaling pathways. This receptor is capable of binding to arachidonic acid and is located in the plasma membrane. It plays a role in the response to acidic pH and is involved in G protein-coupled receptor signaling pathways.	There is limited information available on the disease implications of GPR31. However, some studies have suggested that this receptor may play a role in the development and progression of certain types of cancer, including breast cancer and colorectal cancer. Targeted drug discovery efforts for GPR31 are still in the early stages, but there is potential for this receptor to be targeted for cancer …	GO:0010447 response to acidic pH;GO:0009268 response to pH;GO:0002931 response to ischemia		G-protein coupled receptors:GPCRs excl olfactory receptors					0.0	0.0	0.0	1.0	1.0	1.0	0.0	0.0	1.0	0.0	0.0	0.0	0.0	0.0	0.0	0.0	1.0	0.0	0.0	0.0
AC126696.2						None	None	None	None	None	None	None	None	None	None	None	nan	nan	nan	nan	nan	nan	nan	nan	nan	nan	nan	nan	nan	nan	nan	nan	nan	nan	nan	nan
S100A8	6279	symbol	H. sapiens	6279	H. sapiens	S100A8	S100 calcium binding protein A8	S100A8 is a protein that belongs to the S100 family of proteins and contains two EF-hand calcium-binding motifs. S100 proteins are involved in regulating various cellular processes such as cell cycle progression and differentiation. S100A8 is found in the cytoplasm and/or nucleus of many different types of cells. It may function as an inhibitor of casein kinase and as a cytokine. The S100 gene fa…	S100A8 has been implicated in various diseases, including cancer, inflammatory disorders, and infectious diseases. In cancer, S100A8 has been shown to promote tumor growth and metastasis, and its expression is associated with poor prognosis in several types of cancer. In inflammatory disorders, S100A8 is involved in the recruitment and activation of immune cells, leading to tissue damage. In infe…	GO:0032119 sequestering of zinc ion;GO:0070488 neutrophil aggregation;GO:0017014 protein nitrosylation		Predicted secreted proteins; Predicted intracellular proteins; Cancer-related genes:Candidate cancer biomarkers	Intermediate filaments (Supported); Additional: Cytosol	Calcium; Zinc; Copper; Zinc acetate; Zinc chloride; Zinc sulfate, unspecified form	(M264)PID TOLL ENDOGENOUS PATHWAY; (M5883)NABA SECRETED FACTORS; (M5885)NABA MATRISOME ASSOCIATED		0.0	0.0	1.0	1.0	1.0	1.0	0.0	0.0	1.0	1.0	0.0	0.0	1.0	0.0	1.0	0.0	0.0	0.0	0.0	0.0
ADORA2A	135	symbol	H. sapiens	135	H. sapiens	ADORA2A	adenosine A2a receptor	ADORA2A is a gene that encodes a member of the G protein-coupled receptor superfamily, specifically an adenosine receptor of A2A subtype. This receptor responds to extracellular cues and activates intracellular signal transduction pathways, using adenosine as the preferred endogenous agonist. It interacts with the G(s) and G(olf) family of G proteins to increase intracellular cAMP levels, playing…	ADORA2A has been implicated in various diseases, including Parkinson's disease, Huntington's disease, and multiple sclerosis. In Parkinson's disease, ADORA2A agonists have been shown to improve motor symptoms and reduce the side effects of levodopa therapy. In Huntington's disease, ADORA2A agonists have been shown to reduce neuroinflammation and improve motor function in animal models. In multipl…	GO:0014057 positive regulation of acetylcholine secretion, neurotransmission;GO:0014056 regulation of acetylcholine secretion, neurotransmission;GO:0045938 positive regulation of circadian sleep/wake cycle, sleep		Predicted intracellular proteins; Transporters; G-protein coupled receptors:Adenosine and adenine nucleotide receptors; FDA approved drug targets:Small molecule drugs; G-protein coupled receptors:GPCRs excl olfactory receptors; Cancer-related genes:Mutational cancer driver genes		Caffeine; Theophylline; Mefloquine; Lamotrigine; Adenosine; Dyphylline; Pentoxifylline; Enprofylline; Oxtriphylline; Theobromine; Binodenoson; Defibrotide; Apadenoson; Atl146e; Regadenoson; 4-{2-[(7-amino-2-furan-2-yl[1,2,4]triazolo[1,5-a][1,3,5]triazin-5-yl)amino]ethyl}phenol; Doxofylline; Istradefylline; 8-chlorotheophylline	(M44)PID HIF2PATHWAY		0.0	0.0	0.0	0.0	1.0	0.0	1.0	0.0	1.0	0.0	1.0	0.0	1.0	0.0	0.0	0.0	1.0	0.0	0.0	0.0
IL1RN	3557	symbol	H. sapiens	3557	H. sapiens	IL1RN	interleukin 1 receptor antagonist	IL1RN is a gene that encodes a protein belonging to the interleukin 1 cytokine family. The protein acts as an antagonist to interleukin 1, alpha and beta, and regulates various immune and inflammatory responses, particularly during acute infection and inflammation. IL1RN is part of a gene cluster on chromosome 2 that includes five other closely related cytokine genes. Alternative splicing of the …	IL1RN has been implicated in various diseases, including autoimmune disorders, inflammatory bowel disease, and cancer. Targeting IL1RN has been explored as a potential therapeutic strategy for these diseases. One approach is to use monoclonal antibodies that specifically bind to IL1RN and prevent its interaction with interleukin 1. An example of such a drug is anakinra, which is used to treat rhe…	GO:2000660 negative regulation of interleukin-1-mediated signaling pathway;GO:0034115 negative regulation of heterotypic cell-cell adhesion;GO:0070587 regulation of cell-cell adhesion involved in gastrulation		Human disease related genes:Immune system diseases:Allergies and autoimmune diseases; Predicted intracellular proteins; Predicted secreted proteins; Cancer-related genes:Candidate cancer biomarkers; Candidate cardiovascular disease genes; Disease related genes; Human disease related genes:Endocrine and metabolic diseases:Diabetes	Cytosol;Nucleoplasm (Approved); Additional: Centrosome	Rilonacept	(M110)PID IL1 PATHWAY; (M5883)NABA SECRETED FACTORS; (M5885)NABA MATRISOME ASSOCIATED		1.0	0.0	0.0	0.0	1.0	0.0	0.0	0.0	1.0	1.0	1.0	0.0	0.0	0.0	0.0	1.0	0.0	0.0	0.0	0.0
NT5E	4907	symbol	H. sapiens	4907	H. sapiens	NT5E	5'-nucleotidase ecto	NT5E is a gene that encodes a plasma membrane protein responsible for converting extracellular nucleotides into membrane-permeable nucleosides. This protein is important in determining lymphocyte differentiation. Defects in this gene can lead to the calcification of joints and arteries. There are two different isoforms of the protein encoded by this gene.	Defects in the NT5E gene have been associated with several diseases, including arterial calcification, autoimmune disorders, and cancer. In particular, mutations in this gene have been linked to the development of idiopathic infantile arterial calcification (IIAC), a rare and often fatal condition characterized by the calcification of arteries in infants. Targeted drug discovery efforts have focu…	GO:0046086 adenosine biosynthetic process;GO:0140928 inhibition of non-skeletal tissue mineralization;GO:0006196 AMP catabolic process		Predicted intracellular proteins; Human disease related genes:Cardiovascular diseases:Vascular diseases; Potential drug targets; Disease related genes; CD markers; Enzymes; ENZYME proteins:Hydrolases	Plasma membrane (Supported); Additional: Cytosol;Nucleoplasm	Pentoxifylline	(M255)PID HIF1 TFPATHWAY	(M5947)HALLMARK IL2 STAT5 SIGNALING; (M5930)HALLMARK EPITHELIAL MESENCHYMAL TRANSITION; (M5937)HALLMARK GLYCOLYSIS	0.0	0.0	0.0	0.0	1.0	0.0	0.0	0.0	0.0	0.0	0.0	0.0	0.0	0.0	0.0	0.0	1.0	0.0	0.0	0.0
PLCB4	5332	symbol	H. sapiens	5332	H. sapiens	PLCB4	phospholipase C beta 4	PLCB4 is a gene that encodes for a protein called phospholipase C beta 4. This protein is responsible for catalyzing the formation of inositol 1,4,5-trisphosphate and diacylglycerol from phosphatidylinositol 4,5-bisphosphate. This reaction requires calcium as a cofactor and is important for intracellular signal transduction in the retina. The gene has multiple transcript variants that encode for …	Mutations in the PLCB4 gene have been associated with various diseases, including schizophrenia, bipolar disorder, and autism spectrum disorder. Studies have shown that altered expression of PLCB4 can affect neurotransmitter signaling and synaptic plasticity, which are important processes in the development and function of the brain. As a result, there has been interest in developing drugs that t…	GO:0160135 phospholipase C-activating endothelin receptor signaling pathway;GO:0086100 endothelin receptor signaling pathway;GO:0048015 phosphatidylinositol-mediated signaling		Predicted intracellular proteins; Human disease related genes:Congenital malformations:Congenital malformations of the musculoskeletal system; Potential drug targets; Disease related genes; ENZYME proteins:Hydrolases; Enzymes				(M5942)HALLMARK UV RESPONSE DN	0.0	0.0	0.0	0.0	0.0	0.0	0.0	0.0	1.0	0.0	0.0	0.0	0.0	0.0	1.0	0.0	0.0	0.0	0.0	0.0
STAT1	6772	symbol	H. sapiens	6772	H. sapiens	STAT1	signal transducer and activator of transcription 1	STAT1 is a gene that encodes a protein belonging to the STAT protein family. This protein is activated by various ligands, including interferon-alpha, interferon-gamma, EGF, PDGF, and IL6. Once activated, the protein forms homo- or heterodimers that translocate to the cell nucleus where they act as transcription activators. The protein mediates the expression of various genes, which is important …	Mutations in the STAT1 gene have been associated with several immunodeficiency disorders, including Immunodeficiency 31B, 31A, and 31C. These disorders are characterized by increased susceptibility to infections, particularly viral, fungal, and mycobacterial infections. Targeted drug discovery efforts have focused on developing drugs that can modulate the activity of STAT1, either by inhibiting i…	GO:0072308 negative regulation of metanephric nephron tubule epithelial cell differentiation;GO:0003340 negative regulation of mesenchymal to epithelial transition involved in metanephros morphogenesis;GO:0046725 negative regulation by virus of viral protein levels in host cell		Predicted intracellular proteins; Human disease related genes:Immune system diseases:Other immune system diseases; Transcription factors:Immunoglobulin fold; Disease related genes; Human disease related genes:Immune system diseases:Primary immunodeficiency	Cytosol;Nucleoplasm (Enhanced)		(M36)PID IL27 PATHWAY; (M233)PID EPO PATHWAY; (M127)PID ERBB1 RECEPTOR PROXIMAL PATHWAY	(M5897)HALLMARK IL6 JAK STAT3 SIGNALING; (M5913)HALLMARK INTERFERON GAMMA RESPONSE; (M5950)HALLMARK ALLOGRAFT REJECTION	1.0	1.0	1.0	0.0	0.0	1.0	0.0	1.0	1.0	0.0	1.0	1.0	1.0	0.0	1.0	1.0	0.0	1.0	0.0	1.0
USP18	11274	symbol	H. sapiens	11274	H. sapiens	USP18	ubiquitin specific peptidase 18	USP18 is a gene that encodes a protein belonging to the family of ubiquitin-specific proteases (UBP) that cleave ubiquitin from ubiquitinated protein substrates. The protein is highly expressed in the liver and thymus and is localized to the nucleus. It efficiently cleaves only ISG15, a ubiquitin-like protein, and deletion of this gene in mice results in a massive increase of ISG15 conjugates in …	Research on USP18 has revealed its potential as a therapeutic target for various diseases, including viral infections, autoimmune disorders, and cancer. In viral infections, USP18 has been shown to inhibit the antiviral response of interferons, and targeting USP18 could enhance the immune response against viruses. In autoimmune disorders, USP18 has been implicated in the regulation of immune cell…	GO:0035634 response to stilbenoid;GO:0060339 negative regulation of type I interferon-mediated signaling pathway;GO:0060338 regulation of type I interferon-mediated signaling pathway		Human disease related genes:Nervous system diseases:Other nervous and sensory system diseases; Predicted intracellular proteins; Peptidases:Cysteine-type peptidases; Potential drug targets; Disease related genes; ENZYME proteins:Hydrolases; Enzymes	Cytosol (Supported); Additional: Vesicles			(M5911)HALLMARK INTERFERON ALPHA RESPONSE; (M5913)HALLMARK INTERFERON GAMMA RESPONSE	1.0	0.0	1.0	1.0	1.0	1.0	0.0	0.0	0.0	0.0	0.0	1.0	0.0	0.0	0.0	0.0	1.0	0.0	0.0	0.0
ARNTL2-AS1	101928646	gene_synonym	H. sapiens	101928646	H. sapiens	BMAL2-AS1	BMAL2 antisense RNA 1										0.0	0.0	0.0	0.0	0.0	0.0	0.0	0.0	0.0	0.0	0.0	0.0	0.0	0.0	0.0	0.0	0.0	0.0	0.0	0.0
SOD2	6648	symbol	H. sapiens	6648	H. sapiens	SOD2	superoxide dismutase 2	SOD2, or superoxide dismutase 2, is a gene that encodes a mitochondrial protein that binds one manganese ion per subunit and forms a homotetramer. This protein is a member of the iron/manganese superoxide dismutase family and is responsible for converting superoxide byproducts of oxidative phosphorylation into hydrogen peroxide and diatomic oxygen. Mutations in this gene have been linked to vario…	Mutations in the SOD2 gene have been linked to various diseases, including idiopathic cardiomyopathy, sporadic motor neuron disease, and cancer. In particular, decreased expression or activity of SOD2 has been associated with increased oxidative stress and inflammation, which are key factors in the development and progression of these diseases. As a result, there has been significant interest in …	GO:0003068 regulation of systemic arterial blood pressure by acetylcholine;GO:0003069 acetylcholine-mediated vasodilation involved in regulation of systemic arterial blood pressure;GO:0003070 regulation of systemic arterial blood pressure by neurotransmitter		Predicted intracellular proteins; Human disease related genes:Urinary system diseases:Kidney diseases; ENZYME proteins:Oxidoreductases; Cancer-related genes:Candidate cancer biomarkers; Potential drug targets; Disease related genes; Enzymes; Human disease related genes:Endocrine and metabolic diseases:Diabetes	Mitochondria (Supported)	Benzylsulfonic acid; 3-Fluoro-L-tyrosine	(M136)PID FOXO PATHWAY	(M5938)HALLMARK REACTIVE OXYGEN SPECIES PATHWAY; (M5949)HALLMARK PEROXISOME; (M5941)HALLMARK UV RESPONSE UP	1.0	0.0	0.0	1.0	0.0	0.0	1.0	0.0	1.0	0.0	0.0	0.0	1.0	0.0	1.0	0.0	0.0	0.0	0.0	0.0
NFKBIE	4794	symbol	H. sapiens	4794	H. sapiens	NFKBIE	NFKB inhibitor epsilon	NFKBIE is a human gene that encodes a protein that binds to components of NF-kappa-B, a transcription factor that regulates the expression of genes involved in immune response, inflammation, and cell survival. The protein acts as an inhibitor of NF-kappa-B by trapping the complex in the cytoplasm and preventing it from activating genes in the nucleus. Phosphorylation of the protein targets it for…	Mutations in NFKBIE have been linked to various diseases, including lymphoma, leukemia, and autoimmune disorders. In lymphoma and leukemia, NFKBIE mutations have been found to contribute to the development and progression of the disease by promoting cell survival and proliferation. In autoimmune disorders, NFKBIE mutations have been associated with dysregulation of the immune system and increased…	GO:0042994 cytoplasmic sequestering of transcription factor;GO:0051220 cytoplasmic sequestering of protein;GO:0045185 maintenance of protein location		Human disease related genes:Cancers:Cancers of haematopoietic and lymphoid tissues; Transcription factors:Immunoglobulin fold; Predicted intracellular proteins; Cancer-related genes:Candidate cancer biomarkers	Nucleoli fibrillar center (Supported); Additional: Cytosol;Nucleoplasm		(M12705)SIG CD40PATHWAYMAP	(M5890)HALLMARK TNFA SIGNALING VIA NFKB	0.0	0.0	0.0	0.0	0.0	0.0	0.0	0.0	0.0	0.0	0.0	0.0	0.0	0.0	0.0	0.0	0.0	0.0	0.0	0.0
PSMB8-AS1	100507463	symbol	H. sapiens	100507463	H. sapiens	PSMB8-AS1	PSMB8 antisense RNA 1 (head to head)										0.0	0.0	0.0	0.0	0.0	0.0	0.0	0.0	0.0	0.0	0.0	0.0	0.0	0.0	0.0	0.0	0.0	0.0	0.0	0.0
ANKLE1	126549	symbol	H. sapiens	126549	H. sapiens	ANKLE1	ankyrin repeat and LEM domain containing 1	ANKLE1 is a human gene that encodes a protein containing ankyrin repeat and LEM domains. This protein is involved in positive regulation of response to DNA damage stimulus and protein export from the nucleus. It enables endonuclease activity and is located in the cytosol and nucleoplasm, where it colocalizes with the nucleus. ANKLE1 plays an important role in maintaining genomic stability and is …	There is limited information available on targeted drug discovery efforts for ANKLE1, as it is a relatively newly discovered gene. However, ANKLE1 has been implicated in various diseases, including cancer and neurodegenerative disorders. In cancer, ANKLE1 has been shown to play a role in DNA damage response and repair, making it a potential target for cancer therapy. In neurodegenerative disorder…	GO:1905453 regulation of myeloid progenitor cell differentiation;GO:0045950 negative regulation of mitotic recombination;GO:0000019 regulation of mitotic recombination		Predicted intracellular proteins	Cytosol;Nucleoplasm (Supported)				0.0	0.0	0.0	0.0	0.0	0.0	0.0	0.0	0.0	0.0	0.0	0.0	0.0	0.0	0.0	0.0	0.0	0.0	0.0	0.0
NR4A3	8013	symbol	H. sapiens	8013	H. sapiens	NR4A3	nuclear receptor subfamily 4 group A member 3	NR4A3 is a gene that belongs to the steroid-thyroid hormone-retinoid receptor superfamily and encodes a protein that may act as a transcriptional activator. The protein can efficiently bind the NGFI-B Response Element (NBRE). Reciprocal translocations between this gene and other genes are associated with three different versions of extraskeletal myxoid chondrosarcomas (EMCs). The translocation br…	NR4A3 has been implicated in several diseases, including cancer, metabolic disorders, and neurological disorders. In particular, the gene has been found to be involved in the development of extraskeletal myxoid chondrosarcoma (EMC), a rare type of soft tissue cancer. Targeted drug discovery efforts have focused on developing small molecule inhibitors of NR4A3 as a potential treatment for EMC. One…	GO:0038097 positive regulation of mast cell activation by Fc-epsilon receptor signaling pathway;GO:1900623 regulation of monocyte aggregation;GO:1900625 positive regulation of monocyte aggregation		Human disease related genes:Cancers:Cancers of soft tissues and bone; Predicted intracellular proteins; Cancer-related genes; Nuclear receptors; Disease related genes; Transcription factors:Zinc-coordinating DNA-binding domains		Dasatinib		(M5890)HALLMARK TNFA SIGNALING VIA NFKB	0.0	0.0	0.0	1.0	0.0	1.0	1.0	0.0	1.0	0.0	1.0	0.0	0.0	1.0	0.0	0.0	0.0	0.0	0.0	0.0
PAX5	5079	symbol	H. sapiens	5079	H. sapiens	PAX5	paired box 5	PAX5 is a gene that belongs to the paired box (PAX) family of transcription factors. These factors are crucial regulators in early development, and changes in their expression can lead to cancer. PAX5 encodes a protein that activates B-cell lineage and is expressed in early stages of B-cell differentiation. It is also present in developing CNS and testis, suggesting a role in neural development a…	PAX5 has been implicated in several types of cancer, including B-cell acute lymphoblastic leukemia (B-ALL), diffuse large B-cell lymphoma (DLBCL), and chronic lymphocytic leukemia (CLL). In B-ALL, PAX5 is frequently mutated or deleted, leading to impaired B-cell differentiation and increased proliferation. In DLBCL and CLL, PAX5 is often overexpressed, contributing to the survival and proliferati…	GO:0021670 lateral ventricle development;GO:0021591 ventricular system development;GO:0048701 embryonic cranial skeleton morphogenesis		Human disease related genes:Cancers:Cancers of haematopoietic and lymphoid tissues; Predicted intracellular proteins; Transcription factors:Helix-turn-helix domains; Disease related genes; Cancer-related genes:Candidate cancer biomarkers	Nucleoplasm (Supported)		(M195)PID CMYB PATHWAY		0.0	0.0	0.0	0.0	0.0	0.0	1.0	0.0	0.0	0.0	0.0	0.0	0.0	0.0	0.0	0.0	0.0	0.0	0.0	0.0
SEMA4D	10507	symbol	H. sapiens	10507	H. sapiens	SEMA4D	semaphorin 4D	SEMA4D, also known as semaphorin 4D, is a human gene that encodes a protein involved in various biological processes. It has been found to enable identical protein binding activity, semaphorin receptor binding activity, and transmembrane signaling receptor activity. SEMA4D is an integral component of the plasma membrane and is involved in positive regulation of phosphatidylinositol 3-kinase signa…	SEMA4D has been implicated in various diseases, including cancer, autoimmune disorders, and neurological disorders. In cancer, SEMA4D has been found to promote tumor growth, invasion, and metastasis by regulating angiogenesis and immune cell infiltration. Targeting SEMA4D has emerged as a promising therapeutic strategy for cancer treatment. Several drugs targeting SEMA4D are currently in preclini…	GO:1905704 positive regulation of inhibitory synapse assembly;GO:1905702 regulation of inhibitory synapse assembly;GO:0048672 positive regulation of collateral sprouting		CD markers; Predicted intracellular proteins	Basal body;Plasma membrane;Vesicles (Approved); Additional: Centrosome;Nucleoplasm;Primary cilium transition zone		(M5880)NABA ECM AFFILIATED; (M5885)NABA MATRISOME ASSOCIATED; (M5889)NABA MATRISOME	(M5932)HALLMARK INFLAMMATORY RESPONSE	0.0	0.0	0.0	0.0	0.0	0.0	0.0	0.0	1.0	1.0	1.0	0.0	0.0	0.0	0.0	0.0	0.0	0.0	1.0	0.0
TXN	7295	symbol	H. sapiens	7295	H. sapiens	TXN	thioredoxin	The TXN gene encodes a protein that acts as a homodimer and is involved in many redox reactions. It is active in the reversible S-nitrosylation of cysteines in certain proteins, which is part of the response to intracellular nitric oxide. The protein is found in the cytoplasm and two transcript variants encoding different isoforms have been found for this gene.	The TXN gene has been implicated in several diseases, including cancer, neurodegenerative disorders, and cardiovascular diseases. In cancer, TXN has been shown to be overexpressed in many types of tumors, and its inhibition has been proposed as a potential therapeutic strategy. In neurodegenerative disorders, TXN has been found to be involved in the regulation of oxidative stress, which is a key …	GO:0061692 cellular detoxification of hydrogen peroxide;GO:0061691 detoxification of hydrogen peroxide;GO:2000170 positive regulation of peptidyl-cysteine S-nitrosylation		Predicted intracellular proteins	Cytosol;Nucleoplasm (Enhanced)	Phenethyl Isothiocyanate	(M20)PID P38 MKK3 6PATHWAY; (M128)PID TNF PATHWAY; (M50)PID PTP1B PATHWAY	(M5938)HALLMARK REACTIVE OXYGEN SPECIES PATHWAY; (M5937)HALLMARK GLYCOLYSIS	0.0	0.0	0.0	0.0	0.0	0.0	0.0	0.0	0.0	0.0	0.0	0.0	0.0	0.0	0.0	0.0	0.0	0.0	1.0	0.0
APBA2	321	symbol	H. sapiens	321	H. sapiens	APBA2	amyloid beta precursor protein binding family A member 2	APBA2 is a gene that encodes a neuronal adapter protein belonging to the X11 protein family. This protein interacts with the amyloid precursor protein (APP) associated with Alzheimer's disease and stabilizes it, inhibiting the production of proteolytic APP fragments, including the A beta peptide that is deposited in the brains of Alzheimer's disease patients. APBA2 is believed to be involved in s…	APBA2 has been implicated in Alzheimer's disease, as it interacts with the amyloid precursor protein (APP) and inhibits the production of A beta peptide, which is a hallmark of the disease. Targeting APBA2 could potentially lead to the development of new therapies for Alzheimer's disease. However, there are currently no drugs on the market that specifically target APBA2. There have been some drug…	GO:0099171 presynaptic modulation of chemical synaptic transmission;GO:0035264 multicellular organism growth;GO:0007626 locomotory behavior		Transporters:Accessory Factors Involved in Transport; Predicted intracellular proteins	Golgi apparatus (Enhanced)				0.0	0.0	0.0	0.0	0.0	0.0	0.0	0.0	0.0	0.0	0.0	0.0	0.0	0.0	0.0	0.0	0.0	0.0	0.0	0.0
HSPA2	3306	symbol	H. sapiens	3306	H. sapiens	HSPA2	heat shock protein family A (Hsp70) member 2	HSPA2 is a member of the heat shock protein family A (Hsp70) and is involved in negative regulation of inclusion body assembly and protein refolding. It enables disordered domain specific binding activity, enzyme binding activity, and unfolded protein binding activity. HSPA2 is located in the cytosol.	Research on HSPA2 has shown its potential involvement in various diseases, including cancer, neurodegenerative disorders, and male infertility. In cancer, HSPA2 has been found to be overexpressed in several types of tumors, including breast, lung, and prostate cancer, and may play a role in tumor progression and resistance to chemotherapy. In neurodegenerative disorders, HSPA2 has been linked to …	GO:0070194 synaptonemal complex disassembly;GO:0090084 negative regulation of inclusion body assembly;GO:0090083 regulation of inclusion body assembly		Predicted intracellular proteins; Cancer-related genes:Candidate cancer biomarkers	Annulus;Flagellar centriole;Vesicles (Approved); Additional: Calyx;Perinuclear theca	Quercetin		(M5951)HALLMARK SPERMATOGENESIS; (M5941)HALLMARK UV RESPONSE UP	1.0	0.0	0.0	0.0	0.0	0.0	0.0	0.0	0.0	0.0	0.0	1.0	0.0	0.0	1.0	0.0	0.0	0.0	0.0	0.0
AP001610.1						None	None	None	None	None	None	None	None	None	None	None	nan	nan	nan	nan	nan	nan	nan	nan	nan	nan	nan	nan	nan	nan	nan	nan	nan	nan	nan	nan
PLEKHG3	26030	symbol	H. sapiens	26030	H. sapiens	PLEKHG3	pleckstrin homology and RhoGEF domain containing G3	PLEKHG3 is a human gene that is predicted to have guanyl-nucleotide exchange factor activity and be involved in the regulation of small GTPase mediated signal transduction. It is also predicted to be located in the cytosol.	There is limited information available on the disease implications of PLEKHG3. However, recent studies have suggested that mutations in this gene may be associated with the development of certain types of cancer, including breast cancer and lung adenocarcinoma. As a result, there is growing interest in developing targeted drug therapies that can inhibit the activity of PLEKHG3 and prevent the gro…	GO:2000114 regulation of establishment of cell polarity;GO:0032878 regulation of establishment or maintenance of cell polarity;GO:0051056 regulation of small GTPase mediated signal transduction		Predicted intracellular proteins	Plasma membrane (Uncertain); Additional: Cytosol				0.0	0.0	0.0	0.0	0.0	0.0	0.0	0.0	0.0	0.0	0.0	0.0	0.0	0.0	0.0	0.0	0.0	0.0	0.0	0.0
LIMK2	3985	symbol	H. sapiens	3985	H. sapiens	LIMK2	LIM domain kinase 2	LIM domain kinase 2 (LIMK2) is a protein that belongs to a small subfamily of LIM proteins, which contain LIM domains that mediate protein-protein interactions. LIMK2 has two N-terminal LIM motifs and a C-terminal protein kinase domain. It is phosphorylated and activated by ROCK, a downstream effector of Rho, and in turn, phosphorylates cofilin, inhibiting its actin-depolymerizing activity. This …	LIMK2 has been implicated in several diseases, including cancer, Alzheimer's disease, and fragile X syndrome. In cancer, LIMK2 has been shown to promote tumor cell invasion and metastasis by regulating actin dynamics. Targeting LIMK2 has been explored as a potential therapeutic strategy for cancer, and several small molecule inhibitors of LIMK2 have been developed, including SR7826 and T56-LIMKi.…	GO:0030953 astral microtubule organization;GO:0061303 cornea development in camera-type eye;GO:1902018 negative regulation of cilium assembly	yes	Kinases:TKL Ser/Thr protein kinases; Enzymes; Predicted intracellular proteins; ENZYME proteins:Transferases	Nucleoplasm (Supported); Additional: Cytosol	Fostamatinib	(M12)PID RHOA PATHWAY; (M81)PID CDC42 PATHWAY		0.0	0.0	0.0	0.0	0.0	0.0	0.0	0.0	0.0	0.0	0.0	0.0	0.0	0.0	0.0	0.0	0.0	0.0	1.0	0.0
AC087645.2						None	None	None	None	None	None	None	None	None	None	None	nan	nan	nan	nan	nan	nan	nan	nan	nan	nan	nan	nan	nan	nan	nan	nan	nan	nan	nan	nan
RMI2	116028	symbol	H. sapiens	116028	H. sapiens	RMI2	RecQ mediated genome instability 2	RMI2 is a human gene that is part of the BLM complex, which is involved in homologous recombination-dependent DNA repair and is crucial for maintaining genome stability. The BLM complex is composed of three proteins, including RMI2, and mutations in any of these genes can lead to genomic instability and an increased risk of cancer. RMI2 is essential for the proper functioning of the BLM complex a…	Mutations in the RMI2 gene have been associated with a rare genetic disorder called Bloom syndrome, which is characterized by short stature, sun-sensitive skin changes, an increased risk of cancer, and genomic instability. Targeted drug discovery efforts for RMI2 are still in the early stages, but there is potential for developing drugs that can modulate the activity of the BLM complex and improv…	GO:0043007 maintenance of rDNA;GO:0043570 maintenance of DNA repeat elements;GO:0071139 resolution of DNA recombination intermediates		Disease related genes; Cancer-related genes; Predicted intracellular proteins	Nuclear speckles (Supported); Additional: Cytosol				0.0	0.0	0.0	0.0	0.0	0.0	0.0	0.0	0.0	0.0	0.0	0.0	0.0	0.0	0.0	0.0	0.0	0.0	0.0	0.0
OSM	5008	symbol	H. sapiens	5008	H. sapiens	OSM	oncostatin M	The OSM gene encodes a protein that belongs to the LIF/OSM family of proteins. The protein is secreted and acts as a cytokine and growth regulator, inhibiting the proliferation of various tumor cell lines. It also regulates the production of other cytokines in endothelial cells. The gene may have resulted from the duplication of a common ancestral gene, and alternative splicing results in multipl…	The OSM gene has been implicated in various diseases, including cancer, inflammation, and autoimmune disorders. In cancer, OSM has been shown to inhibit the growth of tumor cells, making it a potential target for cancer therapy. Targeted drug discovery efforts have focused on developing OSM receptor agonists and antagonists. One example of a successful drug targeting OSM is Tocilizumab, a monoclo…	GO:0038165 oncostatin-M-mediated signaling pathway;GO:1902036 regulation of hematopoietic stem cell differentiation;GO:0042531 positive regulation of tyrosine phosphorylation of STAT protein		Predicted secreted proteins; Predicted intracellular proteins; Cancer-related genes:Candidate cancer biomarkers			(M182)PID IL3 PATHWAY; (M22)PID GMCSF PATHWAY; (M5883)NABA SECRETED FACTORS	(M5932)HALLMARK INFLAMMATORY RESPONSE	1.0	1.0	0.0	0.0	1.0	1.0	0.0	0.0	1.0	1.0	0.0	0.0	1.0	0.0	0.0	0.0	0.0	0.0	1.0	1.0
COBL	23242	symbol	H. sapiens	23242	H. sapiens	COBL	cordon-bleu WH2 repeat protein	COBL is a human gene that encodes a protein containing WH2 domains that interact with actin. This actin regulator protein is necessary for the growth and assembly of brush border microvilli, which play a role in maintaining intestinal homeostasis. In mice, a similar protein is involved in midbrain neural tube closure. A pseudogene of COBL is located on chromosome X.	There is limited information available on the disease implications of COBL. However, mutations in the COBL gene have been associated with autism spectrum disorder (ASD) in some studies. Targeted drug discovery efforts for COBL are also limited, as the function of the protein is not well understood. However, some studies have suggested that COBL may be a potential target for drugs aimed at treatin…	GO:0048669 collateral sprouting in absence of injury;GO:0001757 somite specification;GO:0051639 actin filament network formation		Predicted intracellular proteins	Cell Junctions;Plasma membrane (Approved)				0.0	0.0	0.0	0.0	0.0	0.0	0.0	0.0	0.0	0.0	0.0	0.0	0.0	0.0	0.0	0.0	0.0	0.0	0.0	0.0
EPSTI1	94240	symbol	H. sapiens	94240	H. sapiens	EPSTI1	epithelial stromal interaction 1	EPSTI1, or epithelial stromal interaction 1, is a gene that has been shown to promote tumor invasion and metastasis in some invasive cancer cells when overexpressed. The expression of this gene is upregulated by direct binding of the Kruppel like factor 8 protein to promoter sequences. The protein encoded by EPSTI1 interacts with the amino terminal region of the valosin containing protein gene pr…	EPSTI1 has been implicated in several diseases, including cancer and autoimmune disorders such as systemic lupus erythematosus (SLE). In cancer, EPSTI1 has been shown to promote tumor invasion and metastasis, making it a potential target for cancer therapy. Targeted drug discovery efforts have focused on identifying small molecules that can inhibit EPSTI1 expression or activity. However, there ar…			Predicted intracellular proteins				(M5911)HALLMARK INTERFERON ALPHA RESPONSE; (M5913)HALLMARK INTERFERON GAMMA RESPONSE	0.0	0.0	0.0	0.0	0.0	0.0	0.0	0.0	0.0	0.0	0.0	0.0	0.0	0.0	0.0	0.0	0.0	0.0	0.0	0.0
IFITM9P	390218	symbol	H. sapiens	390218	H. sapiens	IFITM9P	interferon induced transmembrane protein 9 pseudogene										0.0	0.0	0.0	0.0	0.0	0.0	0.0	0.0	0.0	0.0	0.0	0.0	0.0	0.0	0.0	0.0	0.0	0.0	0.0	0.0
S100A3	6274	symbol	H. sapiens	6274	H. sapiens	S100A3	S100 calcium binding protein A3	S100A3 is a gene that encodes a protein belonging to the S100 family of proteins, which contain two EF-hand calcium-binding motifs. S100 proteins are involved in regulating various cellular processes such as cell cycle progression and differentiation. S100A3 has the highest content of cysteines among all S100 proteins and a high affinity for Zinc. It is primarily expressed in the human hair cutic…	There is limited information available on the disease implications of S100A3. However, some studies have suggested that it may play a role in certain skin disorders, such as psoriasis and atopic dermatitis. Targeted drug discovery efforts for S100A3 are also limited, as its precise function and role in disease are not well understood. Currently, there are no drugs on the market that specifically …			Predicted intracellular proteins	Cytosol (Enhanced); Additional: Golgi apparatus;Plasma membrane		(M5883)NABA SECRETED FACTORS; (M5885)NABA MATRISOME ASSOCIATED; (M5889)NABA MATRISOME		0.0	0.0	0.0	0.0	0.0	0.0	0.0	0.0	1.0	1.0	0.0	0.0	0.0	0.0	0.0	0.0	0.0	0.0	0.0	0.0
IFI6	2537	symbol	H. sapiens	2537	H. sapiens	IFI6	interferon alpha inducible protein 6	IFI6 is a gene that is activated by interferon and may be involved in regulating cell death (apoptosis). The gene contains a minisatellite sequence near the end of the second exon that consists of 26 repeats of a 12 nucleotide sequence similar to the splice donor consensus sequence found in mammals. Different isoforms of the protein are produced through alternative splicing, which uses the two do…	Research on IFI6 and its potential role in disease is still ongoing, and there are currently no drugs specifically targeting this gene. However, studies have suggested that IFI6 may be involved in the immune response to viral infections and cancer, making it a potential target for drug discovery efforts in these areas. For example, a study published in 2019 found that IFI6 expression was upregula…	GO:0051902 negative regulation of mitochondrial depolarization;GO:1904180 negative regulation of membrane depolarization;GO:0090201 negative regulation of release of cytochrome c from mitochondria			Mitochondria (Supported)				1.0	0.0	1.0	0.0	0.0	0.0	0.0	1.0	0.0	0.0	0.0	1.0	0.0	0.0	0.0	0.0	0.0	0.0	0.0	0.0
CCNA1	8900	symbol	H. sapiens	8900	H. sapiens	CCNA1	cyclin A1	CCNA1, also known as cyclin A1, is a gene that encodes a protein belonging to the cyclin family. Cyclins are regulators of CDK kinases and play a crucial role in the cell cycle. CCNA1 is expressed in testis, brain, and several leukemic cell lines, and is primarily involved in the control of the germline meiotic cell cycle. This cyclin binds to both CDK2 and CDC2 kinases, regulating separate funct…	There is limited information available on the disease implications of CCNA1. However, studies have shown that CCNA1 expression is dysregulated in various types of cancer, including breast, lung, and ovarian cancer. This suggests that CCNA1 may play a role in tumorigenesis and could potentially be a target for cancer therapy. Targeted drug discovery efforts for CCNA1 are currently underway, with a…	GO:0007141 male meiosis I;GO:0007140 male meiotic nuclear division;GO:0000082 G1/S transition of mitotic cell cycle		Predicted intracellular proteins; Cancer-related genes:Candidate cancer biomarkers	Nuclear bodies;Nucleoplasm (Approved)		(M3686)SA REG CASCADE OF CYCLIN EXPR; (M195)PID CMYB PATHWAY	(M5951)HALLMARK SPERMATOGENESIS; (M5902)HALLMARK APOPTOSIS; (M5907)HALLMARK ESTROGEN RESPONSE LATE	0.0	0.0	0.0	0.0	0.0	0.0	0.0	0.0	0.0	0.0	0.0	0.0	0.0	0.0	0.0	0.0	0.0	0.0	0.0	0.0
CYP7B1	9420	symbol	H. sapiens	9420	H. sapiens	CYP7B1	cytochrome P450 family 7 subfamily B member 1	CYP7B1 is a gene that encodes an enzyme belonging to the cytochrome P450 family. This enzyme is responsible for catalyzing the first reaction in the cholesterol catabolic pathway of extrahepatic tissues, converting cholesterol to bile acids. It plays a minor role in total bile acid synthesis, but may also be involved in the development of atherosclerosis, neurosteroid metabolism, and sex hormone …	Hereditary spastic paraplegia (HSP) is a rare genetic disorder characterized by progressive weakness and spasticity of the lower limbs. Mutations in the CYP7B1 gene have been identified as a cause of autosomal recessive HSP. While there is currently no cure for HSP, there are several ongoing drug discovery efforts targeting the underlying genetic and molecular mechanisms of the disease. One such …	GO:0035754 B cell chemotaxis;GO:0033147 negative regulation of intracellular estrogen receptor signaling pathway;GO:0030520 estrogen receptor signaling pathway		Human disease related genes:Nervous system diseases:Other nervous and sensory system diseases; Human disease related genes:Congenital disorders of metabolism:Congenital disorders of lipid/glycolipid metabolism; ENZYME proteins:Oxidoreductases; Potential drug targets; Disease related genes; Enzymes				(M5948)HALLMARK BILE ACID METABOLISM	0.0	0.0	0.0	1.0	0.0	1.0	0.0	0.0	1.0	0.0	0.0	0.0	0.0	0.0	0.0	0.0	0.0	0.0	0.0	0.0
AC106881.1						None	None	None	None	None	None	None	None	None	None	None	nan	nan	nan	nan	nan	nan	nan	nan	nan	nan	nan	nan	nan	nan	nan	nan	nan	nan	nan	nan
WNT5A-AS1	100874008	symbol	H. sapiens	100874008	H. sapiens	WNT5A-AS1	WNT5A antisense RNA 1										0.0	0.0	0.0	0.0	0.0	0.0	0.0	0.0	0.0	0.0	0.0	0.0	0.0	0.0	0.0	0.0	0.0	0.0	0.0	0.0
KLHDC7B	113730	symbol	H. sapiens	113730	H. sapiens	KLHDC7B	kelch domain containing 7B	KLHDC7B is a human gene that encodes for a protein containing a kelch domain. The kelch domain is a protein-protein interaction domain that is involved in various cellular processes, including cytoskeleton organization, protein degradation, and signal transduction. KLHDC7B is expressed in various tissues, including the brain, heart, and liver. It has been suggested that KLHDC7B may play a role in…	There is currently limited information on the disease implications of KLHDC7B. However, some studies have suggested that mutations in this gene may be associated with certain types of cancer, including breast and lung cancer. Targeted drug discovery efforts for KLHDC7B are also limited, as its exact function and role in disease pathology are not fully understood. There are currently no drugs on t…			Predicted intracellular proteins	Plasma membrane (Approved)				0.0	0.0	0.0	0.0	0.0	0.0	0.0	0.0	0.0	0.0	0.0	0.0	0.0	0.0	0.0	0.0	0.0	0.0	0.0	0.0
GCNT4	51301	symbol	H. sapiens	51301	H. sapiens	GCNT4	glucosaminyl (N-acetyl) transferase 4	GCNT4 is a gene that encodes for a protein called glucosaminyl (N-acetyl) transferase 4. This protein is predicted to have acetylglucosaminyltransferase activity and be involved in O-glycan processing and carbohydrate metabolic processes. It is also predicted to play a role in inter-male aggressive behavior, kidney morphogenesis, and thyroid hormone metabolic processes. The protein is expected to…	There is limited information available on the disease implications of GCNT4. However, some studies have suggested that alterations in the expression of this gene may be associated with certain types of cancer, including breast and ovarian cancer. Targeted drug discovery efforts for GCNT4 are also limited, as the function of the protein it encodes is not well understood. However, some studies have…	GO:0002121 inter-male aggressive behavior;GO:0002118 aggressive behavior;GO:0001780 neutrophil homeostasis		Enzymes; Predicted intracellular proteins; ENZYME proteins:Transferases	Golgi apparatus (Supported); Additional: Nucleoplasm				0.0	0.0	0.0	0.0	0.0	0.0	0.0	0.0	0.0	0.0	0.0	0.0	0.0	0.0	0.0	0.0	0.0	0.0	0.0	0.0
AC025280.3						None	None	None	None	None	None	None	None	None	None	None	nan	nan	nan	nan	nan	nan	nan	nan	nan	nan	nan	nan	nan	nan	nan	nan	nan	nan	nan	nan
HELZ2	85441	symbol	H. sapiens	85441	H. sapiens	HELZ2	helicase with zinc finger 2	HELZ2 is a human gene that encodes a nuclear transcriptional co-activator for peroxisome proliferator activated receptor alpha. The protein contains a zinc finger and is a helicase that is part of the peroxisome proliferator activated receptor alpha interacting complex. HELZ2 is a member of the DNA2/NAM7 helicase gene family and has alternatively spliced transcript variants encoding different iso…	There is limited information available on the disease implications of HELZ2. However, some studies have suggested that it may play a role in metabolic disorders such as obesity and type 2 diabetes. Targeted drug discovery efforts for HELZ2 are also limited, but some studies have explored the potential of targeting peroxisome proliferator activated receptor alpha (PPARα), which interacts with HELZ…	GO:0140588 chromatin looping;GO:0035194 regulatory ncRNA-mediated post-transcriptional gene silencing;GO:0016441 post-transcriptional gene silencing		Predicted intracellular proteins				(M5911)HALLMARK INTERFERON ALPHA RESPONSE; (M5913)HALLMARK INTERFERON GAMMA RESPONSE	0.0	0.0	0.0	0.0	0.0	0.0	0.0	0.0	0.0	0.0	0.0	0.0	0.0	0.0	0.0	0.0	0.0	0.0	0.0	0.0
SRSF12	135295	symbol	H. sapiens	135295	H. sapiens	SRSF12	serine and arginine rich splicing factor 12	SRSF12 is a human gene that encodes for a protein called serine and arginine rich splicing factor 12. This protein is involved in recognizing and regulating alternative splicing of mRNA through the spliceosome. It has RNA binding activity and is predicted to be located in the nucleoplasm, as well as being active in the cytoplasm and nuclear speck.	Research on SRSF12 has shown its involvement in various diseases, including cancer, neurodegenerative disorders, and viral infections. In cancer, SRSF12 has been found to be overexpressed in several types of tumors, including breast, lung, and colon cancer, and is associated with poor prognosis. Targeting SRSF12 has been proposed as a potential therapeutic strategy for cancer treatment. In neurod…	GO:0048025 negative regulation of mRNA splicing, via spliceosome;GO:0050686 negative regulation of mRNA processing;GO:0000395 mRNA 5'-splice site recognition		Predicted intracellular proteins					0.0	0.0	0.0	0.0	0.0	0.0	0.0	0.0	0.0	0.0	0.0	0.0	0.0	0.0	0.0	0.0	0.0	0.0	0.0	0.0
AC092053.2						None	None	None	None	None	None	None	None	None	None	None	nan	nan	nan	nan	nan	nan	nan	nan	nan	nan	nan	nan	nan	nan	nan	nan	nan	nan	nan	nan
HCAR2	338442	symbol	H. sapiens	338442	H. sapiens	HCAR2	hydroxycarboxylic acid receptor 2	HCAR2 is a human gene that is predicted to enable nicotinic acid receptor activity. It is involved in the apoptotic process of neutrophils and positively regulates this process. HCAR2 is located in the cell junction and plasma membrane.	HCAR2 has been implicated in several diseases, including inflammatory bowel disease, asthma, and cancer. Inflammatory bowel disease is characterized by chronic inflammation of the gastrointestinal tract, and HCAR2 has been shown to play a role in regulating inflammation in the gut. Asthma is a chronic respiratory disease that is also associated with inflammation, and HCAR2 has been shown to regul…	GO:0001781 neutrophil apoptotic process;GO:0070165 positive regulation of adiponectin secretion;GO:0033031 positive regulation of neutrophil apoptotic process		FDA approved drug targets:Small molecule drugs; G-protein coupled receptors:GPCRs excl olfactory receptors	Cell Junctions (Supported)	Clotrimazole; Niacin; Inositol nicotinate			0.0	0.0	0.0	0.0	0.0	0.0	0.0	0.0	1.0	0.0	0.0	0.0	1.0	0.0	0.0	0.0	0.0	0.0	0.0	0.0
MDGA1	266727	symbol	H. sapiens	266727	H. sapiens	MDGA1	MAM domain containing glycosylphosphatidylinositol anchor 1	MDGA1 is a gene that encodes a glycosylphosphatidylinositol (GPI)-anchored cell surface glycoprotein that is mainly expressed in the developing nervous system. The mature protein has several cell adhesion molecule-like domains, six Ig-like domains, a single fibronectin type III domain, a MAM domain, and a C-terminal GPI-anchoring site. Studies in other mammals suggest that this protein plays a ro…	MDGA1 has been implicated in several psychiatric disorders, including bipolar disorder and schizophrenia. Genome-wide association studies have identified single nucleotide polymorphisms (SNPs) in the MDGA1 gene that are associated with an increased risk of developing these disorders. Targeted drug discovery efforts for MDGA1 are still in the early stages, but there is potential for developing dru…	GO:0099179 regulation of synaptic membrane adhesion;GO:0021527 spinal cord association neuron differentiation;GO:0021516 dorsal spinal cord development		Predicted intracellular proteins	Plasma membrane (Supported); Additional: Golgi apparatus			(M5916)HALLMARK APICAL SURFACE	0.0	0.0	0.0	0.0	0.0	0.0	0.0	0.0	0.0	0.0	1.0	0.0	0.0	0.0	0.0	0.0	0.0	0.0	0.0	0.0
TOMM20P2	101927540	symbol	H. sapiens	101927540	H. sapiens	TOMM20P2	TOMM20 pseudogene 2										0.0	0.0	0.0	0.0	0.0	0.0	0.0	0.0	0.0	0.0	0.0	0.0	0.0	0.0	0.0	0.0	0.0	0.0	0.0	0.0
GADD45G	10912	symbol	H. sapiens	10912	H. sapiens	GADD45G	growth arrest and DNA damage inducible gamma	GADD45G is a human gene that is activated in response to stressful growth arrest conditions and exposure to DNA-damaging agents. The protein encoded by this gene plays a role in mediating the activation of the p38/JNK pathway via MTK1/MEKK4 kinase in response to environmental stresses. GADD45G is highly expressed in the placenta.	There is limited information available on the disease implications of GADD45G. However, some studies have suggested that alterations in the expression of this gene may be associated with certain types of cancer, including breast cancer and hepatocellular carcinoma. Targeted drug discovery efforts for GADD45G are also limited, but some studies have explored the potential of using small molecule in…	GO:1900745 positive regulation of p38MAPK cascade;GO:1900744 regulation of p38MAPK cascade;GO:0046330 positive regulation of JNK cascade		Predicted intracellular proteins; Cancer-related genes:Candidate cancer biomarkers			(M20)PID P38 MKK3 6PATHWAY; (M54)PID IL12 2PATHWAY	(M5953)HALLMARK KRAS SIGNALING UP	0.0	0.0	0.0	0.0	0.0	0.0	0.0	0.0	0.0	0.0	0.0	0.0	1.0	0.0	1.0	0.0	0.0	0.0	0.0	0.0
MSC-AS1	100132891	symbol	H. sapiens	100132891	H. sapiens	MSC-AS1	MSC antisense RNA 1										0.0	0.0	0.0	0.0	0.0	0.0	0.0	0.0	0.0	0.0	0.0	0.0	0.0	0.0	0.0	0.0	0.0	0.0	0.0	0.0
PSME2	5721	symbol	H. sapiens	5721	H. sapiens	PSME2	proteasome activator subunit 2	PSME2 is a gene that encodes the beta subunit of the 11S regulator, which is an alternate regulator found in the immunoproteasome. The immunoproteasome is a modified proteasome that plays an essential role in processing class I MHC peptides. PSME2 is one of the two 11S subunits that is induced by gamma-interferon. It combines with two other beta subunits and three alpha subunits to form a heteroh…	PSME2 has been implicated in various diseases, including cancer, autoimmune disorders, and infectious diseases. In cancer, PSME2 has been shown to be overexpressed in several types of tumors, including breast, lung, and prostate cancer. Targeting PSME2 has been proposed as a potential therapeutic strategy for cancer treatment. In autoimmune disorders, PSME2 has been found to be involved in the re…	GO:2000045 regulation of G1/S transition of mitotic cell cycle;GO:0061136 regulation of proteasomal protein catabolic process;GO:1902806 regulation of cell cycle G1/S phase transition		Predicted intracellular proteins	Nucleoplasm (Approved)			(M5911)HALLMARK INTERFERON ALPHA RESPONSE; (M5913)HALLMARK INTERFERON GAMMA RESPONSE	1.0	0.0	0.0	0.0	0.0	0.0	0.0	0.0	0.0	0.0	0.0	0.0	0.0	0.0	0.0	0.0	0.0	0.0	0.0	0.0
MX1	4599	symbol	H. sapiens	4599	H. sapiens	MX1	MX dynamin like GTPase 1	MX1 is a gene that encodes a protein involved in the body's antiviral response. This protein is activated by interferons and works to inhibit the replication of various RNA and DNA viruses. The gene is located on chromosome 21 and has multiple pseudogenes on chromosome 4. Alternative splicing of the gene results in the production of multiple transcript variants.	The MX1 gene has been implicated in various viral infections, including influenza, hepatitis C, and HIV. Studies have shown that individuals with certain genetic variations in the MX1 gene may have a higher risk of developing severe influenza infections. Additionally, MX1 has been identified as a potential therapeutic target for the treatment of viral infections. Several drug discovery efforts ha…	GO:0070106 interleukin-27-mediated signaling pathway;GO:0016185 synaptic vesicle budding from presynaptic endocytic zone membrane;GO:0070142 synaptic vesicle budding		Predicted intracellular proteins	Cytosol;Nuclear membrane (Supported)			(M5911)HALLMARK INTERFERON ALPHA RESPONSE; (M5913)HALLMARK INTERFERON GAMMA RESPONSE; (M5956)HALLMARK KRAS SIGNALING DN	1.0	1.0	1.0	0.0	0.0	0.0	0.0	1.0	0.0	0.0	0.0	1.0	0.0	0.0	0.0	1.0	0.0	0.0	0.0	0.0
IRF6	3664	symbol	H. sapiens	3664	H. sapiens	IRF6	interferon regulatory factor 6	IRF6 is a gene that belongs to the interferon regulatory transcription factor family. It contains a DNA-binding domain and a protein-binding domain. The gene is involved in transcriptional activation and mutations in it can cause van der Woude syndrome, popliteal pterygium syndrome, and non-syndromic orofacial cleft type 6. The gene has multiple transcript variants due to alternate splicing.	Mutations in the IRF6 gene have been associated with several diseases, including van der Woude syndrome, popliteal pterygium syndrome, and non-syndromic orofacial cleft type 6. Van der Woude syndrome is a rare genetic disorder characterized by cleft lip and/or palate, and lip pits or small depressions on the lower lip. Popliteal pterygium syndrome is a rare genetic disorder that affects the devel…	GO:0060644 mammary gland epithelial cell differentiation;GO:0010839 negative regulation of keratinocyte proliferation;GO:0043616 keratinocyte proliferation		Predicted intracellular proteins; Transcription factors:Helix-turn-helix domains; Human disease related genes:Congenital malformations:Other congenital malformations; Disease related genes; Cancer-related genes:Mutated cancer genes; Human disease related genes:Congenital malformations:Congenital malformations of face and neck	Cytosol (Supported); Additional: Nucleoplasm			(M5947)HALLMARK IL2 STAT5 SIGNALING	1.0	0.0	0.0	0.0	0.0	0.0	0.0	0.0	0.0	0.0	0.0	1.0	1.0	0.0	0.0	0.0	0.0	0.0	0.0	0.0
AL162414.1						None	None	None	None	None	None	None	None	None	None	None	nan	nan	nan	nan	nan	nan	nan	nan	nan	nan	nan	nan	nan	nan	nan	nan	nan	nan	nan	nan
AC243829.4						None	None	None	None	None	None	None	None	None	None	None	nan	nan	nan	nan	nan	nan	nan	nan	nan	nan	nan	nan	nan	nan	nan	nan	nan	nan	nan	nan
NIPAL4	348938	symbol	H. sapiens	348938	H. sapiens	NIPAL4	NIPA like domain containing 4	The human gene NIPAL4, also known as NIPA like domain containing 4, is believed to encode a membrane receptor. Mutations in this gene have been linked to a condition called autosomal recessive congenital ichthyosis, which is a rare genetic disorder that affects the skin and causes it to become dry, scaly, and thickened. This condition is inherited in an autosomal recessive pattern, meaning that a…	There are currently no targeted drug discovery efforts specifically aimed at NIPAL4 mutations and their associated disease, autosomal recessive congenital ichthyosis. Treatment for this condition is primarily focused on managing symptoms, such as using emollients and moisturizers to alleviate dry skin. However, there have been some successful drugs developed for other types of ichthyosis, such as…	GO:1903830 magnesium ion transmembrane transport;GO:0015693 magnesium ion transport;GO:0030001 metal ion transport		Disease related genes; Human disease related genes:Congenital malformations:Congenital malformations of skin; Transporters:Electrochemical Potential-driven transporters; Potential drug targets					0.0	0.0	0.0	0.0	0.0	0.0	0.0	0.0	0.0	0.0	0.0	0.0	0.0	0.0	0.0	0.0	0.0	0.0	0.0	0.0
TLE1	7088	symbol	H. sapiens	7088	H. sapiens	TLE1	TLE family member 1, transcriptional corepressor	TLE1, also known as TLE family member 1, is a human gene that encodes a protein with identical protein binding activity and transcription corepressor activity. It plays a role in negative regulation of I-kappaB kinase/NF-kappaB signaling, negative regulation of anoikis, and regulation of gene expression. TLE1 is located in both the cytosol and nucleoplasm and is part of the beta-catenin-TCF compl…	TLE1 has been implicated in several types of cancer, including lung, breast, and ovarian cancer. In lung cancer, TLE1 has been found to be overexpressed in a subset of tumors, and its expression has been associated with poor prognosis. In breast cancer, TLE1 has been shown to be a potential therapeutic target, as its knockdown has been found to inhibit tumor growth. Targeted drug discovery effort…	GO:2000811 negative regulation of anoikis;GO:2000209 regulation of anoikis;GO:0043124 negative regulation of canonical NF-kappaB signal transduction		Predicted intracellular proteins	Nucleoplasm (Supported)		(M70)PID PS1 PATHWAY; (M288)PID HES HEY PATHWAY; (M223)PID BETA CATENIN NUC PATHWAY	(M5919)HALLMARK HEDGEHOG SIGNALING	0.0	0.0	0.0	0.0	0.0	0.0	0.0	1.0	0.0	0.0	0.0	0.0	0.0	0.0	0.0	0.0	0.0	0.0	0.0	0.0
OSR2	116039	symbol	H. sapiens	116039	H. sapiens	OSR2	odd-skipped related transciption factor 2	OSR2 is a transcription factor that is similar to the odd-skipped family of transcription factors found in fruit flies. It is found in mammals and is involved in regulating gene expression.	There is limited information available on the disease implications of OSR2. However, some studies have suggested that it may play a role in the development of certain cancers, such as breast cancer and lung cancer. Targeted drug discovery efforts for OSR2 are also limited, as its function and role in disease are not well understood. Currently, there are no drugs on the market that specifically ta…	GO:0036023 embryonic skeletal limb joint morphogenesis;GO:0036022 limb joint morphogenesis;GO:0048793 pronephros development		Transcription factors:Zinc-coordinating DNA-binding domains; Predicted intracellular proteins	Plasma membrane (Approved); Additional: Nucleoplasm				0.0	0.0	0.0	0.0	0.0	0.0	0.0	0.0	0.0	0.0	0.0	0.0	0.0	0.0	0.0	0.0	0.0	0.0	0.0	0.0
KIR2DL4	3805	symbol	H. sapiens	3805	H. sapiens	KIR2DL4	killer cell immunoglobulin like receptor, two Ig domains and long cytoplasmic tail 4	KIR2DL4 is a gene that encodes for a killer cell immunoglobulin-like receptor (KIR) protein with two immunoglobulin domains and a long cytoplasmic tail. KIRs are transmembrane glycoproteins expressed by natural killer cells and subsets of T cells that play a role in regulating the immune response. The KIR gene cluster is located on chromosome 19q13.4 within the leukocyte receptor complex (LRC) an…	KIR2DL4 has been implicated in various diseases, including cancer, autoimmune disorders, and infectious diseases. In cancer, KIR2DL4 has been shown to play a role in tumor immune evasion by inhibiting natural killer cell-mediated cytotoxicity. Targeting KIR2DL4 with monoclonal antibodies or small molecule inhibitors has been explored as a potential therapeutic strategy for cancer immunotherapy. H…	GO:0002729 positive regulation of natural killer cell cytokine production;GO:0002727 regulation of natural killer cell cytokine production;GO:2000774 positive regulation of cellular senescence		CD markers; Predicted intracellular proteins					0.0	0.0	0.0	0.0	0.0	1.0	0.0	0.0	0.0	0.0	0.0	0.0	0.0	1.0	0.0	0.0	1.0	0.0	0.0	0.0
ADGRG3	222487	symbol	H. sapiens	222487	H. sapiens	ADGRG3	adhesion G protein-coupled receptor G3	ADGRG3 is a human gene that encodes for a protein called adhesion G protein-coupled receptor G3. This protein is predicted to have G protein-coupled receptor activity and is involved in the G protein-coupled receptor signaling pathway and regulation of cell migration. ADGRG3 is located in the plasma membrane.	ADGRG3 has been implicated in several diseases, including cancer, schizophrenia, and attention deficit hyperactivity disorder (ADHD). In cancer, ADGRG3 has been shown to promote tumor growth and metastasis, making it a potential target for cancer therapy. In schizophrenia, ADGRG3 has been associated with altered brain function and cognitive deficits. In ADHD, ADGRG3 has been linked to impulsivity…	GO:0032792 negative regulation of CREB transcription factor activity;GO:1901223 negative regulation of non-canonical NF-kappaB signal transduction;GO:1901222 regulation of non-canonical NF-kappaB signal transduction		G-protein coupled receptors:Family 2 (B) receptors; G-protein coupled receptors:GPCRs excl olfactory receptors					0.0	0.0	0.0	0.0	0.0	0.0	1.0	0.0	0.0	0.0	0.0	0.0	0.0	0.0	0.0	0.0	0.0	0.0	0.0	0.0
AC080112.1						None	None	None	None	None	None	None	None	None	None	None	nan	nan	nan	nan	nan	nan	nan	nan	nan	nan	nan	nan	nan	nan	nan	nan	nan	nan	nan	nan
AK4	205	symbol	H. sapiens	205	H. sapiens	AK4	adenylate kinase 4	AK4, or adenylate kinase 4, is a gene that encodes an enzyme belonging to the adenylate kinase family. This enzyme is found in the mitochondrial matrix and plays a role in regulating the nucleotide compositions of adenine and guanine within cells by transferring phosphate groups among them. There are five isozymes of adenylate kinase in vertebrates, and their expression is tissue-specific and dev…	Research on AK4 and its potential implications in disease is still ongoing, but some studies have suggested that it may play a role in cancer progression and metastasis. For example, one study found that AK4 expression was upregulated in breast cancer cells and that its inhibition led to decreased cell proliferation and migration. Additionally, AK4 has been identified as a potential therapeutic t…	GO:0006172 ADP biosynthetic process;GO:0009136 purine nucleoside diphosphate biosynthetic process;GO:0009180 purine ribonucleoside diphosphate biosynthetic process	yes	Enzymes; Predicted intracellular proteins; ENZYME proteins:Transferases	Mitochondria (Supported)			(M5891)HALLMARK HYPOXIA; (M5924)HALLMARK MTORC1 SIGNALING; (M5937)HALLMARK GLYCOLYSIS	0.0	0.0	0.0	0.0	0.0	0.0	0.0	0.0	0.0	0.0	0.0	0.0	0.0	0.0	0.0	0.0	0.0	0.0	0.0	0.0
LINC01093	100506229	symbol	H. sapiens	100506229	H. sapiens	LINC01093	long intergenic non-protein coding RNA 1093										0.0	0.0	0.0	0.0	0.0	0.0	0.0	0.0	0.0	0.0	0.0	0.0	0.0	0.0	0.0	0.0	0.0	0.0	0.0	0.0
FBXO6	26270	symbol	H. sapiens	26270	H. sapiens	FBXO6	F-box protein 6	FBXO6 is a gene that belongs to the F-box protein family and encodes a protein that is involved in phosphorylation-dependent ubiquitination. The F-box proteins are a subunit of the SCF complex and are divided into three classes based on their protein-protein interaction modules. FBXO6 belongs to the Fbxs class and its C-terminal region is similar to that of rat NFB42, which may play a role in con…	Research on FBXO6 has revealed its potential involvement in various diseases, including cancer, neurodegenerative disorders, and cardiovascular diseases. In particular, studies have shown that FBXO6 may play a role in the regulation of cell proliferation and apoptosis, which are key processes in cancer development. Additionally, mutations in FBXO6 have been linked to Parkinson's disease and Alzhe…	GO:0006516 glycoprotein catabolic process;GO:0031146 SCF-dependent proteasomal ubiquitin-dependent protein catabolic process;GO:0036503 ERAD pathway		Predicted intracellular proteins; Cancer-related genes:Candidate cancer biomarkers				(M5892)HALLMARK CHOLESTEROL HOMEOSTASIS	0.0	0.0	0.0	0.0	0.0	0.0	0.0	0.0	0.0	0.0	0.0	0.0	0.0	0.0	0.0	0.0	0.0	0.0	0.0	0.0
MDK	4192	symbol	H. sapiens	4192	H. sapiens	MDK	midkine	The human gene MDK, also known as midkine, encodes a growth factor that responds to retinoic acid and binds heparin. This protein promotes cell growth, migration, and angiogenesis, particularly during tumorigenesis. It has been targeted as a therapeutic for various disorders. The gene has multiple isoforms due to alternative splicing of its transcript variants.	The overexpression of MDK has been implicated in various types of cancer, including lung, breast, prostate, and pancreatic cancer. Therefore, targeting MDK has been explored as a potential therapeutic strategy for cancer treatment. Several small molecule inhibitors and monoclonal antibodies targeting MDK are currently in preclinical and clinical development. One example is the monoclonal antibody…	GO:0030421 defecation;GO:0106016 positive regulation of inflammatory response to wounding;GO:0106091 glial cell projection elongation		Predicted secreted proteins; Cancer-related genes:Candidate cancer biomarkers	Vesicles (Approved)		(M165)PID SYNDECAN 4 PATHWAY; (M277)PID INTEGRIN A4B1 PATHWAY; (M18)PID INTEGRIN1 PATHWAY	(M5907)HALLMARK ESTROGEN RESPONSE LATE; (M5915)HALLMARK APICAL JUNCTION	0.0	0.0	0.0	0.0	1.0	1.0	1.0	0.0	1.0	1.0	1.0	0.0	0.0	0.0	0.0	0.0	1.0	0.0	0.0	0.0
TNFAIP3	7128	symbol	H. sapiens	7128	H. sapiens	TNFAIP3	TNF alpha induced protein 3	TNFAIP3 is a gene that is rapidly induced by tumor necrosis factor (TNF). The protein encoded by this gene is a zinc finger protein and ubiqitin-editing enzyme that inhibits NF-kappa B activation and TNF-mediated apoptosis. The protein has both ubiquitin ligase and deubiquitinase activities and is involved in cytokine-mediated immune and inflammatory responses. Multiple transcript variants encodi…	TNFAIP3 has been implicated in a variety of diseases, including autoimmune disorders, cancer, and infectious diseases. Mutations in TNFAIP3 have been associated with several autoimmune diseases, including systemic lupus erythematosus, rheumatoid arthritis, and psoriasis. In cancer, TNFAIP3 has been shown to have both tumor-suppressive and oncogenic roles, depending on the context. Targeted drug d…	GO:0034147 regulation of toll-like receptor 5 signaling pathway;GO:0034148 negative regulation of toll-like receptor 5 signaling pathway;GO:0070429 negative regulation of nucleotide-binding oligomerization domain containing 1 signaling pathway		Human disease related genes:Cancers:Cancers of haematopoietic and lymphoid tissues; Human disease related genes:Immune system diseases:Allergies and autoimmune diseases; Human disease related genes:Skin diseases:Skin and soft tissue diseases; Predicted intracellular proteins; Human disease related genes:Immune system diseases:Other immune system diseases; Peptidases:Cysteine-type peptidases; Pote…	Centrosome;Cytosol (Approved)		(M37)PID NFKAPPAB CANONICAL PATHWAY; (M45)PID CD40 PATHWAY; (M128)PID TNF PATHWAY	(M5890)HALLMARK TNFA SIGNALING VIA NFKB; (M5891)HALLMARK HYPOXIA; (M5913)HALLMARK INTERFERON GAMMA RESPONSE	0.0	0.0	0.0	1.0	1.0	1.0	0.0	0.0	0.0	0.0	1.0	0.0	1.0	1.0	1.0	0.0	1.0	0.0	0.0	0.0
MYO1G	64005	symbol	H. sapiens	64005	H. sapiens	MYO1G	myosin IG	MYO1G is a gene that encodes for a class I myosin protein that is found in high levels in T and B lymphocytes and mast cells. This protein is associated with the plasma membrane and is involved in various cellular processes such as cell movement and division. The function of MYO1G is not fully understood, but it is believed to play a role in the regulation of the cytoskeleton and the movement of …	Research on MYO1G has revealed its potential as a therapeutic target for various diseases. For example, MYO1G has been found to be overexpressed in several types of cancer, including breast, lung, and ovarian cancer. Inhibition of MYO1G has been shown to reduce cancer cell proliferation and migration, making it a promising target for cancer therapy. Additionally, MYO1G has been implicated in immu…	GO:0071976 cell gliding;GO:0120117 T cell meandering migration;GO:0002433 immune response-regulating cell surface receptor signaling pathway involved in phagocytosis		Predicted intracellular proteins	Plasma membrane (Supported); Additional: Nucleoplasm				0.0	0.0	0.0	0.0	0.0	1.0	0.0	0.0	1.0	0.0	0.0	0.0	0.0	0.0	0.0	0.0	0.0	0.0	0.0	0.0
AC244034.3						None	None	None	None	None	None	None	None	None	None	None	nan	nan	nan	nan	nan	nan	nan	nan	nan	nan	nan	nan	nan	nan	nan	nan	nan	nan	nan	nan
[truncated: 735 more rows]

## Sheet: M1 Enrichment
GroupID	Category	Term	Description	LogP	Log(q-value)	Genes	Symbols	InTerm_InList	Member_sets
[truncated: 230 more rows]

## Sheet: M2 Enrichment
GroupID	Category	Term	Description	LogP	Log(q-value)	Genes	Symbols	InTerm_InList	Member_sets
[truncated: 234 more rows]
