# Supplementary material for: A streamlined and comprehensive protocol for the generation and multi-omic analysis of human monocyte-derived macrophages
Source: BMC Biotechnol. 2025 Dec 29;25:141. doi: 10.1186/s12896-025-01071-4 (PMC12752039; doi:10.1186/s12896-025-01071-4)
Supplement: Supplementary file 6 — Supplementary Material 6 [file 12896_2025_1071_MOESM6_ESM.xlsx]

## Sheet: Sheet1
Cytokine	Concentrations	Exposure	Vendor	Paper Link
M-CSF	50ng/mL	6 days	Peprotech	https://pubmed.ncbi.nlm.nih.gov/36125932/
M-CSF	25000 U/mL	3 days	Peprotech	https://journals.aai.org/jimmunol/article/188/11/5752/86674/Defining-GM-CSF-and-Macrophage-CSF-Dependent
M-CSF	25 ng/mL	1-7 days	R&D sys	https://jlb.onlinelibrary.wiley.com/doi/full/10.1189/jlb.71.3.511
CSF-1 (m-csf)	20ng/ mL	6 days	Peprotech	https://academic.oup.com/jleukbio/article/112/3/437/6976174?login=true
M-CSF	10ng/mL	Undetermined	Peprotech	https://www.ncbi.nlm.nih.gov/pmc/articles/PMC8757045/
M-CSF	20ng/mL	7 days	Peprotech	https://pubmed.ncbi.nlm.nih.gov/35150061/#full-view-affiliation-1
M-CSF	10ng/mL	5-6 days	Peprotech	https://www.sciencedirect.com/science/article/pii/S2211124721010457?via%3Dihub#sec4
M-CSF	100ng/mL	7 days	Peprotech	ncbi.nlm.nih.gov/pmc/articles/PMC8211642/
M-CSF	50ng/mL	6 days	Peprotech	https://www.nature.com/articles/s42003-021-02018-z#Sec13
M-CSF	50ng/mL	7 days	Peprotech	https://www.nature.com/articles/s41467-021-21066-x#Sec10
M-CSF	100ng/mL	7 days	Peprotech	https://www.ncbi.nlm.nih.gov/pmc/articles/PMC7453134/
CSF-1 (m-csf)	100ng/mL	1-3 days	Peprotech	https://www.nature.com/articles/s41467-019-09970-9#Sec11
M-CSF	50ng/mL	6-7 days	Peprotech	https://rupress.org/jem/article/215/11/2725/120281/Human-monocytes-and-macrophages-regulate-immune
M-CSF	50ng/mL	7 days	Peprotech	https://www.ncbi.nlm.nih.gov/pmc/articles/PMC6201342/
M-CSF	100ng/mL	3 days	Peprotech	https://www.nature.com/articles/s41598-018-28790-3#Sec7
M-CSF	50ng/mL	4 days	Peprotech	https://www.nature.com/articles/s41420-019-0146-x
M-CSF	50ng/mL	6 days	Milteni	https://www.frontiersin.org/articles/10.3389/fimmu.2019.02887/full#B1
M-CSF	100 U/mL	7 days	Peprotech	https://aacrjournals.org/clincancerres/article/12/5/1515/203580/Defective-Antitumor-Function-of-Monocyte-Derived
GM-CSF	5 ng/mL	3 days	Peprotech	https://journals.aai.org/jimmunol/article/188/11/5752/86674/Defining-GM-CSF-and-Macrophage-CSF-Dependent
GM-CSF	10ng/mL	1 day	Leucomax	https://jlb.onlinelibrary.wiley.com/doi/full/10.1189/jlb.71.3.511
CSF2 (GM-CSF)	20ng/mL	6 days	Peprotech	https://academic.oup.com/jleukbio/article/112/3/437/6976174?login=true
GM-CSF	100ng/mL	7 days	Peprotech	https://www.ncbi.nlm.nih.gov/pmc/articles/PMC7453134/
GM-CSF	50ng	6-7 days	Peprotech	https://rupress.org/jem/article/215/11/2725/120281/Human-monocytes-and-macrophages-regulate-immune
IL-4	20ng/mL	48hrs after 6 days	Peprotech	https://academic.oup.com/jleukbio/article/112/3/437/6976174?login=true
IL-4 + IL-13	20ng/mL + 20ng/mL	24 hours	Undetermined	ncbi.nlm.nih.gov/pmc/articles/PMC8211642/
IL-4	20ng/mL	24 hours	Peprotech	https://www.nature.com/articles/s42003-021-02018-z#Sec13
IL-4	10ng/mL	24 hours	Peprotech	https://www.nature.com/articles/s41467-021-21066-x#Sec10
IL-10	10ng/mL	24 hours	Peprotech	https://www.nature.com/articles/s41467-021-21066-x#Sec10
IL-13	5ng/mL	24 hours	Peprotech	https://www.nature.com/articles/s41467-021-21066-x#Sec10
IL-4 + IL-13	10ng/mL + 5ng/mL	24 hours	Peprotech	https://www.nature.com/articles/s41467-021-21066-x#Sec10
IL-4	10ng/mL	Undetermined	Peprotech	https://www.ncbi.nlm.nih.gov/pmc/articles/PMC6201342/
IL-4 + IL-13	20ng/mL + 20ng/mL	24 hours	R&D systems	https://biosignaling.biomedcentral.com/articles/10.1186/s12964-018-0229-y
IL-4	50ng/mL	24 hours	Peprotech	https://www.nature.com/articles/s41419-018-0744-1
IFN-gamma + LPS	20ng/mL + 100ng/mL	48 hrs	Peprotech,	https://academic.oup.com/jleukbio/article/112/3/437/6976174?login=true
IFN-gamma + LPS	20ng/mL + 100ng/mL	24 hours	Undetermined	ncbi.nlm.nih.gov/pmc/articles/PMC8211642/
IFN-gamma + LPS	20ng/mL + 10ng/mL	Undetermined	Peprotech, Sigma	https://www.nature.com/articles/s42003-021-02018-z#Sec13
LPS	100ng/mL	24 hours	Undetermined	https://www.nature.com/articles/s41467-021-21066-x#Sec10
IFN-gamma	50ng/mL	24 hours	Peprotech,	https://www.nature.com/articles/s41467-021-21066-x#Sec10
TNF-alpha	50ng/mL	24 hours	Peprotech,	https://www.nature.com/articles/s41467-021-21066-x#Sec10
IFN-gamma + TNF-alpha	50ng/mL + 50ng/mL	24 hours	Peprotech, Peprotech	https://www.nature.com/articles/s41467-021-21066-x#Sec10
IL-1beta	10ng/mL	24 hours	Peprotech,	https://www.ncbi.nlm.nih.gov/pmc/articles/PMC6201342/
LPS	10ng/mL	24 hours	Sigma	https://www.frontiersin.org/articles/10.3389/fimmu.2019.02887/full#B1
IFN-gamma + LPS	50ng/mL + 10ng/mL	24 hours	R&D, Sigma	https://www.frontiersin.org/articles/10.3389/fimmu.2019.02887/full#B2
IFN-gamma	50ng/mL	24 hours	R&D	https://www.frontiersin.org/articles/10.3389/fimmu.2019.02887/full#B3
dexamethasone + LPS	100nM , 10ng/mL	21 dex 3hr LPS	sigma	https://www.frontiersin.org/articles/10.3389/fimmu.2019.02887/full#B3
