# Supplementary material for: A streamlined and comprehensive protocol for the generation and multi-omic analysis of human monocyte-derived macrophages
Source: BMC Biotechnol. 2025 Dec 29;25:141. doi: 10.1186/s12896-025-01071-4 (PMC12752039; doi:10.1186/s12896-025-01071-4)
Supplement: Supplementary file 7 — Supplementary Material 7 [file 12896_2025_1071_MOESM7_ESM.xlsx]

## Sheet: Activation MFI
Sample	Dilution Factor	replicate	TNF	IL6	CXCL10	IL10	IL1b	IL1ra	CCL18	IL12 P70	CCL17	IL23
blank	1	1	64	30	58	57.5	106	113	137	59	54.5	447
blank	1	2	61.5	28	65	86	92	125	133	68	45	508
Blank	1	3	82	45.5	78	72	124	119.5	114	87.5	45	406
blank	1	4	61.5	36	72	71.5	107	145	119	87	56	308
blank	1	5	60	49	55.5	75	116	89.5	133	70.5	57	263
blank	1	6	57.5	36.5	53	50.5	83.5	96	56.5	55	37	183.5
F1IFNg20 & LPS 10	1	1	32168.5	6958	170181	15474	213	52108.5	53083	87	69	8346.5
F1IFNg20 & LPS 10	1	2	32214	5689	166400	20181	189	39605.5	46229.5	123	64	4045
F1IFNg20 & LPS 10	1	3	31217	6787	160532	20960.5	199	43823	43365	94	71	7809
F1IFNg20 & LPS 10	10	1	1099	278	84540.5	1141.5	87.5	13676.5	2235	61	42.5	1096.5
F1IFNg20 & LPS 10	10	2	1140	292	75361	890	90.5	11681.5	2983	65	57.5	1224.5
F1IFNg20 & LPS 10	10	3	2345	519	92505	1179	113	19642.5	4464	66.5	47	2828
F1IFNg20 & LPS 100	1	1	38906.5	13060.5	160853	23023	242	51020	48315	118.5	80	13197.5
F1IFNg20 & LPS 100	1	2	17716.5	8056	159867	12542	197	44900.5	44534	95.5	69	7261.5
F1IFNg20 & LPS 100	1	3	43617	12068	168141	24925.5	255	49358.5	47800	99	84	5776
F1IFNg20 & LPS 100	10	1	2107.5	543	80449	2095	126.5	18226	3182	64	59	1600
F1IFNg20 & LPS 100	10	2	2101	564	91806	1661.5	99.5	18070	3265	68.5	53.5	1378
F1IFNg20 & LPS 100	10	3	2587	773	100825	2060	121.5	20857	4273	75	57	2503
F1IFNg50	1	1	24352.5	3834	150218	48051.5	210.5	52303.5	59168	105	82	5219
F1IFNg50	1	2	28100	3675	156876	45886	211.5	53300.5	61196	98	73	5860
F1IFNg50	1	3	23091.5	2765	155237	35457	179	44419	51318	83.5	62	2800.5
F1IFNg50	10	1	1263	222	24456	2207	101	18989.5	7641.5	77	57	1072.5
F1IFNg50	10	2	1330	264	24662	2044	112	18496	8894	87	59	1008
F1IFNg50	10	3	1249	201	25693	3474	116	21293	7852	74.5	68	1669
F1IL13 20	1	1	91.5	63.5	1120	147	144.5	24089	48957	80	79	794
F1IL13 20	1	2	76	76	1151	154	137	22439	39548.5	82	61	973.5
F1IL13 20	1	3	108	62	1041	165	120	23023.5	47674	80.5	61.5	740
F1IL13 20	10	1	64.5	35.5	128.5	70	115.5	2550	4588	65	57	391
F1IL13 20	10	2	56	38	106	72.5	103	1533	2550	58.5	49.5	238.5
F1IL13 20	10	3	82	30.5	136	85.5	110.5	2962	4686.5	74	59	503
F1IL4 10	1	1	301	99	5959	387.5	157	31767	70811.5	79	905.5	1124.5
F1IL4 10	1	2	304	131	7201.5	565.5	150	36592	75693.5	90	1064	1114
F1IL4 10	1	3	288.5	122	6627	573.5	151	34380	74857	88	889	1271
F1IL4 10	10	1	68	37.5	260	85	127	3385	42310.5	53.5	47	363
F1IL4 10	10	2	94	45	336	98	93	5021.5	47937.5	73.5	73	343
F1IL4 10	10	3	81	51	429	97.5	127	7916	55787	74	77	470
F1IL4 20	1	1	NaN	NaN	NaN	NaN	NaN	NaN	NaN	NaN	NaN	NaN
F1IL4 20	1	2	436.5	161	2877.5	1410	141.5	34907	71098	66	4101	629.5
F1IL4 20	1	3	555	152.5	3957	642	162	36099	80896	106	2652	1059
F1IL4 20	10	1	120.5	51	216	107	118	8010	52097	64	102	361.5
F1IL4 20	10	2	81	33.5	196	110	107	5836	52189	65	80	305
F1IL4 20	10	3	102	57	275.5	101	128	9621.5	58377	65.5	91	525
F1IL4 20 & IL13 20	1	1	582.5	193	3297	614.5	167.5	35503	80002.5	103.5	2830	1191.5
F1IL4 20 & IL13 20	1	2	538	179	4177	520	143	35274	70548	103	2729	1090
F1IL4 20 & IL13 20	1	3	620	166	4500	641	156.5	36042	76667.5	109	2120.5	1222.5
F1IL4 20 & IL13 20	10	1	81	50	209	85	105	6792	51547	80	98	314.5
F1IL4 20 & IL13 20	10	2	110	46.5	266	87.5	121	7033	58549.5	86	91.5	374
F1IL4 20 & IL13 20	10	3	105.5	51	310	116.5	134	8384	59695.5	77	75	547.5
F1LPS 50	1	1	7234	743.5	160554	1354.5	158	37039	45152.5	107	72	4512.5
F1LPS 50	1	2	8530	999	159707	1228	174	33703.5	46275	112	60	5134
F1LPS 50	1	3	7348	788	156773	878	165	28375	34380	124.5	58	4094
F1LPS 50	10	1	393	123.5	124134	603	110	6575	3567	58	53	2631
F1LPS 50	10	2	332.5	90.5	135801	460	107	5696	3196.5	105.5	57	1730.5
F1LPS 50	10	3	474.5	126	135514	817	134.5	7166	3686.5	79	54	3471.5
F1MCSF	1	1	64	59	528	149	107	12183	9604	80	53	596
F1MCSF	1	2	86.5	61	555	125	118	13109	7961.5	83	51	507.5
F1MCSF	1	3	101.5	72	578	112	134.5	12113.5	11994	101	58	570
F1MCSF	10	1	54.5	46	80.5	80	88	997	664.5	86	61	322.5
F1MCSF	10	2	50	46.5	94	83	98	997.5	651	72	60.5	419
F1MCSF	10	3	54	32	130.5	76	98.5	1307	775	70	50	423
F1RPMI	1	1	99.5	69.5	673	152.5	131.5	12869.5	11203	93	53	884
F1RPMI	1	2	76.5	78	749	169	130	11615.5	9296	95	58	528
F1RPMI	1	3	88	52	855.5	137.5	129	9988	7028	82	70.5	524
F1RPMI	10	1	67.5	32.5	83	62	122.5	1088	662	69	43	381.5
F1RPMI	10	2	52.5	38	103	81	108	1243	557.5	75.5	61	427.5
F1RPMI	10	3	53	89.5	156.5	64.5	161	1445	488.5	67.5	66	522
F3IFNg20 & LPS 10	1	1	41416.5	12984.5	167293	21304	210.5	46940	23481.5	102	60.5	6798
F3IFNg20 & LPS 10	1	2	34013	9521	157426	16116	215	42012	25097	109	67	6389
F3IFNg20 & LPS 10	1	3	46539	11934	162205	21614	239	43341.5	24558.5	129	77	5088
F3IFNg20 & LPS 10	10	1	2347.5	483.5	46619	891.5	78	11992	803	61	53	876
F3IFNg20 & LPS 10	10	2	2464	695.5	60440	1491	106	13707.5	1029	61	64	1496.5
F3IFNg20 & LPS 10	10	3	2902	738.5	69700	1119	121	15859	1795	75.5	48.5	3001
F3IFNg20 & LPS 100	1	1	42894.5	18017	162320	25888	230	45553.5	20811	91	71.5	4497
F3IFNg20 & LPS 100	1	2	52556	17244	154894	25155	226	40431	22668	122	61.5	2890.5
F3IFNg20 & LPS 100	1	3	61563.5	19023.5	161334	30311.5	323	49037.5	26427	124.5	79	11584
F3IFNg20 & LPS 100	10	1	3379	724	70800	1387	111	12008	950	73	46	1284
F3IFNg20 & LPS 100	10	2	4232	1063	74032	2016	100	16583	1293	78.5	46	2471.5
F3IFNg20 & LPS 100	10	3	5049	1142.5	84048	2208	128	20238.5	1456.5	87	65	3938.5
F3IFNg50	1	1	24650.5	6339.5	89205	32626.5	137.5	44579.5	42150	77.5	54.5	4889.5
F3IFNg50	1	2	23275.5	6485.5	102888	42333.5	141	45702	46791.5	82	62	3266.5
F3IFNg50	1	3	27321	5894	111964	37153	151	36855	36787	103.5	71	2931
F3IFNg50	10	1	1413	421	9848.5	2653	130	19092	3271.5	64.5	46.5	775
F3IFNg50	10	2	1485.5	520	8934.5	2743	110	20880	3851	70	58	877
F3IFNg50	10	3	1007.5	274.5	6787	1649.5	73	8880	2119.5	38.5	34	269
F3IL13 20	1	1	72	47	1309	165	129	17969	13822	91	67.5	768
F3IL13 20	1	2	100.5	56	1497	206.5	143	18427.5	13108	99	59	1267
F3IL13 20	1	3	73	53	1308.5	167	141	15504	12505	97	53.5	726
F3IL13 20	10	1	58.5	34.5	130.5	73	104	1925	872	74	49	441
F3IL13 20	10	2	53	38	129.5	61	100	1584	727	94	63	300
F3IL13 20	10	3	57.5	38	151	76	108	2142	1045	49	51	408
F3IL4 10	1	1	407.5	161	2163	249	153	31412	67740	108	2981	893
F3IL4 10	1	2	446	175	2467	244	172.5	31492	70227	76	3129	706
F3IL4 10	1	3	430	115	2319	169	162.5	32718.5	69333	97	1787	865
F3IL4 10	10	1	88.5	48	134	84	109	3707	34403	60	67.5	397
F3IL4 10	10	2	77	32	176.5	75	108.5	5378	41313.5	81	101	428
F3IL4 10	10	3	89.5	54.5	172.5	74	129.5	5949	39537	68	97.5	567
F3IL4 20	1	1	1167	354	2089.5	382	163	38024	74639	99	8559	889
F3IL4 20	1	2	1232	329	1814	386.5	161	38964	70410	91	8757.5	946
F3IL4 20	1	3	918	262	1438	254.5	163.5	42574	78043	93	6820	953
F3IL4 20	10	1	105.5	68	130	77	113	8333	46539	66	195.5	445
F3IL4 20	10	2	79	50.5	111	74	113.5	6994	40821	65	189	314.5
F3IL4 20	10	3	128	44	134	68	121	11687.5	51455	75	253	459
F3IL4 20 & IL13 20	1	1	2011	289.5	3009.5	642	150.5	42242	72863	92	12249	1028
F3IL4 20 & IL13 20	1	2	2040	292.5	2760	601.5	154	44648	70914.5	104	12500.5	928
F3IL4 20 & IL13 20	1	3	1839	252	3567	354	133	41898	72381	112	9073	1121
F3IL4 20 & IL13 20	10	1	164	52	180.5	93	118	10939.5	44763	72	392.5	435
F3IL4 20 & IL13 20	10	2	168	61	220.5	82	119	11706	45714	95	428	303
F3IL4 20 & IL13 20	10	3	198.5	71.5	274.5	89	141	11917	46734	90	327.5	468
F3LPS 50	1	1	11291	1103	149220	1187	133	27619	8367.5	88	66	3673.5
F3LPS 50	1	2	9192	1212.5	161472	1109	141	30678.5	9959	79	68	4322
F3LPS 50	1	3	13434	1085.5	156772	683	168.5	27928	14209	87	69.5	4467.5
F3LPS 50	10	1	630	118.5	115104	530	86	5919	726	62	54	2549
F3LPS 50	10	2	650.5	129	117958	681	109	6563	812	88.5	46	1175
F3LPS 50	10	3	848	140.5	130610	724	110	6655	848	71.5	51	4495
F3MCSF	1	1	139	118	1026	163	128.5	18886	5409.5	70	63.5	607
F3MCSF	1	2	160.5	125.5	1051.5	123	116	19298.5	4509	92.5	54	565.5
F3MCSF	1	3	151	121	955	151.5	136	20101	5209	79	55	584
F3MCSF	10	1	64	30	103	65.5	122	1383	378.5	79	54	396
F3MCSF	10	2	70	31	114	73.5	101.5	1893	417	77	49	506.5
F3MCSF	10	3	79	49	136.5	85	119	2014.5	470	65	50	514
F3RPMI	1	1	123.5	68	849	127	132.5	16836	2116.5	112.5	59	545.5
F3RPMI	1	2	119	66	1180.5	151	137.5	14643.5	1880	121	62	584
F3RPMI	1	3	138	55.5	1013	172	151	14908	2490	124.5	80	726
F3RPMI	10	1	70	34.5	113	81	110	1779	333	70	52	436
F3RPMI	10	2	70	45.5	132.5	85	102	2079	337	73	56.5	427
F3RPMI	10	3	104	53.5	132	69.5	113	1681	294	70	62	526
F4IFNg20 & LPS 10	1	1	5228	50022.5	135480	551	316	4168	2132.5	57.5	59	1304
F4IFNg20 & LPS 10	1	2	2801.5	55271.5	138620	597	344	3570	2207.5	64	64	1887
F4IFNg20 & LPS 10	1	3	10882.5	67660	156223	1445.5	657	7895	5387	81	79	6998.5
F4IFNg20 & LPS 10	10	1	332	5916	25052	269	125	559	313	55.5	47.5	773
F4IFNg20 & LPS 10	10	2	430	6997.5	33463.5	284.5	158	755	307	78	66	953
F4IFNg20 & LPS 10	10	3	598	9652	37646	597	195.5	979	428	79	58.5	2528.5
F4IFNg20 & LPS 100	1	1	29601	121236	155237	3410	656	19092	10095.5	79	75	4610.5
F4IFNg20 & LPS 100	1	2	23974	113500	152051	3018.5	509	15167.5	8238.5	99	55.5	4171
F4IFNg20 & LPS 100	1	3	33761	127882	164027	2637.5	818.5	20307	15654.5	98	87	4588.5
F4IFNg20 & LPS 100	10	1	1579.5	20467.5	41004	496.5	147.5	1696.5	606	56.5	54	1567
F4IFNg20 & LPS 100	10	2	1677.5	22301	38093	398	146.5	1796	866.5	74.5	57	1513.5
F4IFNg20 & LPS 100	10	3	2436.5	25063	45416	1096.5	161.5	2331	1114	80	59	3217
F4IFNg50	1	1	9577.5	86947	24914	1101.5	768	10140	3404	91	61	1940.5
F4IFNg50	1	2	6711	76782	25246	2836	456	11432	1800.5	74	86	1917
F4IFNg50	1	3	9635	74765	27916.5	1098.5	636	10386	4162	79	78	2609
F4IFNg50	10	1	691	12615	2265	157.5	162	1171.5	404	59.5	50.5	543
F4IFNg50	10	2	595	12948	2505	116.5	137	886	366	51	50	452.5
F4IFNg50	10	3	661	13353	2967.5	143.5	158	1080	436.5	69	56	453
F4IL13 20	1	1	274	8251	3307.5	205	570.5	2790.5	1951.5	69	64	925
F4IL13 20	1	2	169	5521	1403	135	393	1867	1003	65.5	50	423
F4IL13 20	1	3	306	9314.5	4115.5	253	689	3317.5	2273	83	58	707
F4IL13 20	10	1	107.5	842	272	93	162	433	324	85	66	473
F4IL13 20	10	2	49	659	227.5	67.5	140	359	326	84.5	59	433
F4IL13 20	10	3	92.5	743	325.5	91	171	406	308.5	79	59	549
F4IL4 10	1	1	294	9185	2737	145.5	714.5	2834	7353	71	263.5	499
F4IL4 10	1	2	344	10505.5	2488.5	161	757	2946	5831.5	68	362	465
F4IL4 10	1	3	380	11466.5	3927	267	945.5	4461	11187	100	327.5	1052
F4IL4 10	10	1	68.5	738	158.5	75	118	336	455	67	50	302
F4IL4 10	10	2	69	878.5	227	56	152	448	566	63	52.5	294.5
F4IL4 10	10	3	82	991	230.5	99.5	170	639	730	76	58	424.5
F4IL4 20	1	1	445	10401	1460	169.5	702.5	3277	35789.5	87.5	167	653.5
F4IL4 20	1	2	301.5	8773	842	143	596	2141	27057	77	115.5	399.5
F4IL4 20	1	3	384	10663	1167.5	158	622	4072.5	40121.5	61	195.5	740
F4IL4 20	10	1	90.5	967.5	146.5	61	148.5	471	3039	59.5	51	359
F4IL4 20	10	2	69.5	302	73	68.5	110.5	173.5	1172	74	45	204.5
F4IL4 20	10	3	79	710.5	124.5	78	144	492	2806.5	68	48.5	384
F4IL4 20 & IL13 20	1	1	329	8208	5628	248.5	594	2043.5	24146.5	62	230	982
F4IL4 20 & IL13 20	1	2	278	7028	2701	270	516.5	2157	16267	89	226	957
F4IL4 20 & IL13 20	1	3	344.5	10154	7579	376	746	2453.5	30323.5	76	191	1707
F4IL4 20 & IL13 20	10	1	80	617	361	70	145.5	295.5	1139	50.5	61	379
F4IL4 20 & IL13 20	10	2	74	799	367	89	145	344	1503.5	63	59	407
F4IL4 20 & IL13 20	10	3	71	821	338.5	88	141	407.5	2040	63.5	60	439
F4LPS 50	1	1	181	4015	38884	343	235	1159	1246	54	52	1101.5
F4LPS 50	1	2	174	6426.5	53839	482.5	404	1893.5	1408.5	79.5	55	2193
F4LPS 50	1	3	327	8253	78879.5	633.5	562	3254	2590.5	80	47.5	3300
F4LPS 50	10	1	81	508.5	6281	149.5	142.5	267	236	59	52	566
F4LPS 50	10	2	69	516	7409	124.5	138	324	297	62	52	696.5
F4LPS 50	10	3	72.5	499	6985	155	148	342	270	81	54	712.5
F4MCSF	1	1	363	11126	1767	147	703	4846.5	4998	73	55	632
F4MCSF	1	2	353	10614	1549.5	187	843.5	4524.5	3509	87	58	835
F4MCSF	1	3	376	10348	2041.5	179	955.5	4966.5	4380	78	59.5	830
F4MCSF	10	1	77.5	683	133	88.5	149	407	289	55	50.5	359
F4MCSF	10	2	81	876.5	158.5	74	167	533	476.5	67	36	318
F4MCSF	10	3	85	776	165	77.5	168	641	470.5	72	65	477
F4RPMI	1	1	441.5	13632.5	3547	480	1039	7349	1451.5	87	59	1235
F4RPMI	1	2	478	15649	4293	332	991	6947	1622.5	83	68	902
F4RPMI	1	3	448	13650	3718	181.5	924	6757.5	1402	77	66	950
F4RPMI	10	1	70	1164.5	254	112.5	176	784	310	78	58.5	594
F4RPMI	10	2	79	1256.5	268.5	95	216	957.5	284.5	84	61.5	590
F4RPMI	10	3	87	1013	309.5	70	208	796.5	262	71	66	346
M1IFNg20 & LPS 10	1	1	23264	7511	154744	2369.5	97.5	12891	1973.5	88	44.5	1655.5
M1IFNg20 & LPS 10	1	2	30266	8963.5	162377	2200	129	25177.5	3860	111	61	2234
M1IFNg20 & LPS 10	1	3	35847	11815.5	160291	3899	140	24123	5002	89	71	9416.5
M1IFNg20 & LPS 10	10	1	3019.5	905	87073	923	113	4844.5	474	82	59	3721.5
M1IFNg20 & LPS 10	10	2	2880	918.5	82970.5	573.5	102	4614.5	546	65	65	3026
M1IFNg20 & LPS 10	10	3	2331.5	684	81939	550	100.5	3179	436	71	50.5	2192
M1IFNg20 & LPS 100	1	1	43938	36466	145164	655	135	17084	1905	81.5	46.5	2320
M1IFNg20 & LPS 100	1	2	43101	33440	153541	741	139	20101	2333	89	67.5	3993
M1IFNg20 & LPS 100	1	3	48991.5	50080	158686	1615.5	197.5	23218	4532	96.5	66	8949
M1IFNg20 & LPS 100	10	1	5627	5473	108056	792.5	106	4303.5	449.5	66	55	3410
M1IFNg20 & LPS 100	10	2	5545.5	5869	92196	806	122.5	4139	475.5	75	53.5	2761.5
M1IFNg20 & LPS 100	10	3	5123	5396	100149	913	120	4384.5	518	92	55.5	4110.5
M1IFNg50	1	1	20124	3740	100172	11352	129	24639	20399	83	40	2808
M1IFNg50	1	2	18382	4354	93880	9063	172	25327	17458	88	75	2755.5
M1IFNg50	1	3	13894	2786	81733	9148	115	18148.5	14477	84.5	54.5	2083.5
M1IFNg50	10	1	1278	407.5	11303	760.5	110	4941	1470.5	90	50	1001.5
M1IFNg50	10	2	1376	309.5	11903	496	119	3805.5	1560	92	65.5	891
M1IFNg50	10	3	798	179	8217	308	108	1986	769	69	44	426.5
M1IL13 20	1	1	1227	207	257	180	155	24627.5	65184.5	102	2648.5	611
M1IL13 20	1	2	1012	160	263	194.5	146	20616.5	53678.5	95.5	2783	450
M1IL13 20	1	3	888	139	219	150	139	17825	51341	93	1822.5	444
M1IL13 20	10	1	139	45	78	77	115	2667.5	13198	72.5	96	421
M1IL13 20	10	2	128	57	83	59	123.5	2583	12389	70	80.5	410
M1IL13 20	10	3	147.5	43	77.5	90	100	3045.5	14837.5	62.5	87	286
M1IL4 10	1	1	280	86	609	115	112	11120	43410.5	72.5	255.5	363
M1IL4 10	1	2	232	70	413	100	105.5	8809	41267.5	60	191	292.5
M1IL4 10	1	3	409.5	153	1005	116	148	14627	51203	80	266	433
M1IL4 10	10	1	83	44	102	81.5	100	1306	7982	64	72	313.5
M1IL4 10	10	2	84.5	38.5	97.5	74	103.5	1586.5	7852.5	55	59	350
M1IL4 10	10	3	85.5	49	108.5	77.5	114	1633	8673.5	68	56	367
M1IL4 20	1	1	1337	225	184	112	121.5	16886	54183	82.5	2986	468
M1IL4 20	1	2	833.5	147.5	208.5	166	103.5	14993	48407.5	78	2132	256.5
M1IL4 20	1	3	1189	273.5	235.5	247	176	18748.5	53655.5	76	1716	553
M1IL4 20	10	1	132	50	91	70	117	2471	12170	68	89	381
M1IL4 20	10	2	131	43	74.5	87	115	2148.5	11226	72.5	72	281
M1IL4 20	10	3	163.5	50	59	102.5	105	2227.5	13814	86	94	401
M1IL4 20 & IL13 20	1	1	96	41	124	64.5	107	6374.5	28707.5	64.5	59	264
M1IL4 20 & IL13 20	1	2	151	55	176	86	132	12225	39010	81.5	75	490.5
M1IL4 20 & IL13 20	1	3	133	68.5	150.5	86	132.5	10536	34299.5	81	56.5	438
M1IL4 20 & IL13 20	10	1	76.5	32.5	73	59.5	110	1083.5	3161.5	74	56.5	380.5
M1IL4 20 & IL13 20	10	2	53	47.5	84	90	113	1323	4193	60	42.5	391
M1IL4 20 & IL13 20	10	3	54	48	88.5	60.5	107	631	2360	71	53	325.5
M1LPS 50	1	1	7751	972	161070	976	134	13882.5	7349	76	50	4068.5
M1LPS 50	1	2	9122	876	152372	925	131	13221	5927.5	87.5	67	3228
M1LPS 50	1	3	8532	677	156440	627	117	12396	5802	63	54.5	3593.5
M1LPS 50	10	1	819	114	107312	584	124	1710	643	76	54.5	3713
M1LPS 50	10	2	659	117.5	103461	701.5	113	1840.5	763	81	52	2297
M1LPS 50	10	3	413	65	100298	252.5	74	679.5	346	56	59	1324.5
M1MCSF	1	1	1929	596.5	553	266.5	146	19184	14931	74	68	549
M1MCSF	1	2	2433.5	696	535	155	127	21614	16342	59	58	504
M1MCSF	1	3	1051	283.5	264	173.5	113	9625.5	10618	71	52.5	333
M1MCSF	10	1	191	100.5	120	70.5	136	2444.5	1236	73	66	397.5
M1MCSF	10	2	162	72	72	81.5	99	1440	742	64	50.5	257
M1MCSF	10	3	178	67.5	81	87.5	92	1413	678.5	70	45.5	269
M1RPMI	1	1	58.5	36	205	69	111	3474	944.5	61	56	517
M1RPMI	1	2	73.5	44	179	78	120	3146.5	909	82	47	418
M1RPMI	1	3	63	36.5	141.5	74	95	1844	656	85.5	59	426
M1RPMI	10	1	59	33	60.5	70.5	132	347	173	50	48	357.5
M1RPMI	10	2	70	30	68	60	89.5	310	154	58	49	380
M1RPMI	10	3	70	47	75	69	113	288	209	72	48	221.5
M3IFNg20 & LPS 10	1	1	20444.5	4389	160486	14604.5	157	24834	20673.5	76.5	64	2372.5
M3IFNg20 & LPS 10	1	2	32420.5	5443.5	162251	17043.5	237	36374	34322.5	86.5	72	6418
M3IFNg20 & LPS 10	1	3	27951	5386	165689	6064	215	37841	28753	89.5	65.5	4708
M3IFNg20 & LPS 10	10	1	57	37.5	51.5	69	116	120	128	55.5	44	357.5
M3IFNg20 & LPS 10	10	2	48	27.5	57	70	80	126	117.5	80.5	47	324.5
M3IFNg20 & LPS 10	10	3	64.5	30	53	76	99	140	86	98	53	361.5
M3IFNg20 & LPS 100	1	1	24708	5954.5	157186	16379	200	37898.5	34540	91	67	2972
M3IFNg20 & LPS 100	1	2	33051	6729	161219	16494.5	203	37096	36053	104	60	4526.5
M3IFNg20 & LPS 100	1	3	35194	6794	155994	10648	203	35320	37531.5	121.5	73	4963
M3IFNg20 & LPS 100	10	1	75	37	67	68	105.5	187	110	77	47	410.5
M3IFNg20 & LPS 100	10	2	60.5	43	57	75.5	86	116	101	70	47	362.5
M3IFNg20 & LPS 100	10	3	74	45	68	89.5	92	98	145	71	46.5	425.5
M3IFNg50	1	1	15103.5	2367	151020	32478	146.5	29635.5	41175.5	91	53	4347
M3IFNg50	1	2	18244	2670	152303	29601.5	148	37462.5	45771	98	66	8104.5
M3IFNg50	1	3	12876.5	1594.5	128982	23195	131	22095	36512	93.5	53.5	1636
M3IFNg50	10	1	59	33.5	36	61	109	90	118	64.5	45	259
M3IFNg50	10	2	59	33.5	70.5	53	102	114	102	59	60	299.5
M3IFNg50	10	3	53	44.5	59	73	85	76	83	76.5	40	260
M3IL13 20	1	1	264	153	1069	245.5	124.5	23539	71556.5	75	1617	691.5
M3IL13 20	1	2	243	120	1219	221.5	130	22301	70972	83.5	1411	489.5
M3IL13 20	1	3	191	97	715	144	101	16835.5	60451.5	87.5	685	469
M3IL13 20	10	1	64	35.5	56	72.5	93	138	143	70	54	345
M3IL13 20	10	2	70	26	76	66.5	111	130	143	77	61.5	384
M3IL13 20	10	3	70	56.5	64.5	80	135	122	142	69	54	343
M3IL4 10	1	1	152	81	1479.5	165	103	18611	62709	59.5	840	484.5
M3IL4 10	1	2	156.5	82	1222	151	145	18042	64692	88	853	367
M3IL4 10	1	3	235	136	1430	233.5	152	22026	69104	104.5	760.5	627.5
M3IL4 10	10	1	65	39	43	65.5	108	152	132	58	50	315
M3IL4 10	10	2	55.5	28	68	77	102.5	107.5	122	67.5	46	319
M3IL4 10	10	3	64	53	80	86	109	119.5	139	72.5	56	317
M3IL4 20	1	1	819	245	971.5	548.5	155	30334.5	69459	91	4190.5	666
M3IL4 20	1	2	513	125	872	246	104	20983.5	56383	79	3173	387
M3IL4 20	1	3	572	166	713	347.5	144	20697	56349	118.5	2373	713.5
M3IL4 20	10	1	83	43	63	48	101	118	140	72	57	338
M3IL4 20	10	2	52.5	26	46.5	82	96.5	99.5	135	60.5	45	304.5
M3IL4 20	10	3	64.5	40	63.5	67.5	106	136	148	65	51.5	338
M3IL4 20 & IL13 20	1	1	3486	95.5	1705	142	118.5	17455	57185	71.5	4356.5	458
M3IL4 20 & IL13 20	1	2	4683	156	2067	267	135	21717	62044	95	5573	673
M3IL4 20 & IL13 20	1	3	3933	149	1538	182	133.5	16977.5	48453	81	3894	515.5
M3IL4 20 & IL13 20	10	1	48	44	70.5	63	98.5	120.5	115	56	41.5	381
M3IL4 20 & IL13 20	10	2	61	29.5	71	75.5	87	116	133	54	55	398
M3IL4 20 & IL13 20	10	3	78	41	72.5	70	99	136.5	134.5	57.5	55	317
M3LPS 50	1	1	7257.5	1143	166514	1343.5	167	25579	28776	97	70.5	6091
M3LPS 50	1	2	7383	1164.5	166743	1114	145	28088.5	28249	80	57.5	5245
M3LPS 50	1	3	5697	697.5	156314	576	119	20147	21831.5	61	48.5	2235
M3LPS 50	10	1	80	35	50	70	90	103.5	96	73	49	377.5
M3LPS 50	10	2	35	27.5	78.5	82	90	114	127	61.5	65.5	364
M3LPS 50	10	3	73	19.5	47	60	102.5	94	110	83.5	31	315.5
M3MCSF	1	1	686	247	9740	601	132.5	23516	45519.5	87.5	48.5	1317.5
M3MCSF	1	2	762	285	10362	418	119.5	23962.5	46161	80	54	1423
M3MCSF	1	3	371.5	172	6240	539.5	110	15328.5	37840.5	73	56.5	825
M3MCSF	10	1	82	57	452.5	83	124	2757.5	3282.5	59	53	318.5
M3MCSF	10	2	97	66	632	99	101	3294	4506.5	57	59	447.5
M3MCSF	10	3	91	56.5	611	103	93.5	2419	3321.5	62	64	347.5
M3RPMI	1	1	72.5	46	660	111.5	127	10452	2169	67	65	510
M3RPMI	1	2	67.5	66.5	665.5	103	111	10062	2036	88	61	543
M3RPMI	1	3	80	56	457.5	108	109.5	6090	1418.5	63.5	58	463.5
M3RPMI	10	1	56	44.5	97	76	99	717	204.5	54	51	288
M3RPMI	10	2	50	41	81.5	83	101.5	952	229	75.5	49	427.5
M3RPMI	10	3	81	35.5	112	87	114.5	731	246.5	75	57	343.5
M4IFNg20 & LPS 10	1	1	56773	14943.5	163168	17086.5	183.5	45473	35388	118	59	8019
M4IFNg20 & LPS 10	1	2	53656	15347.5	161345	14449	180	43307.5	34586.5	116.5	76	6653.5
M4IFNg20 & LPS 10	1	3	50447	14146.5	159306	14875	209.5	39445.5	30014	101	78	6559.5
M4IFNg20 & LPS 10	10	1	4371	909	94121	805.5	112.5	10506	1401	71	49	2181.5
M4IFNg20 & LPS 10	10	2	3048	620	72748	589	117	8559	1453	93	66	1821.5
M4IFNg20 & LPS 10	10	3	2235	665.5	46138	475	91	10779	1274.5	44	51	1220
M4IFNg20 & LPS 100	1	1	53782	14440	155673	13559	186.5	41187	28100	100	71	5184.5
M4IFNg20 & LPS 100	1	2	55730	12398	151398	16287	175	30025.5	30220	75	61	5363.5
M4IFNg20 & LPS 100	1	3	54515.5	13630	157988	10580	187	37107	33601	96	92	6585.5
M4IFNg20 & LPS 100	10	1	4796	1194	90327.5	1451	127	13599	2606	66	62	3071
M4IFNg20 & LPS 100	10	2	4020.5	1081	92826	1117	137	12502	2098	128	62	2370
M4IFNg20 & LPS 100	10	3	3292	854	53931	597	82	9193	1685.5	58	41.5	2692.5
M4IFNg50	1	1	40431	6651.5	137372	42402	208	44579.5	43433	113	70.5	6689
M4IFNg50	1	2	47169.5	6735	135858	43766	222.5	39514.5	37910	104	72	5096
M4IFNg50	1	3	38483	3902	128512	40053	151.5	31171.5	35984	87	68	3577
M4IFNg50	10	1	1983	416	12551	1010	109	9405	1986.5	61	45	551
M4IFNg50	10	2	1680	310	13584.5	1931.5	78.5	8107	2037	72	49	628
M4IFNg50	10	3	1626.5	290	12539	694	91	9166	2034.5	70.5	50	689
M4IL13 20	1	1	134	54	1318.5	133.5	132	23057.5	12309.5	95	57	512
M4IL13 20	1	2	159.5	65.5	1389	175.5	124.5	24662	13004	101.5	65	525
M4IL13 20	1	3	129.5	41	1101	143.5	101	17562	9264	78	53	640
M4IL13 20	10	1	63	34.5	137	71.5	98	2690	655	55	54.5	324
M4IL13 20	10	2	46	31	104	78	109.5	2622	678.5	66	52	299
M4IL13 20	10	3	54	32	104	50	66	2384	653	55.5	62	235
M4IL4 10	1	1	185.5	59	355.5	98	112	24479	53621.5	69	579.5	301
M4IL4 10	1	2	207	53	448	114.5	130.5	27412	63946.5	76	598	468
M4IL4 10	1	3	290	104	620	153	135.5	28489.5	70284	85	726.5	570
M4IL4 10	10	1	78.5	44	82	88.5	117	7040	40866	76	68.5	452
M4IL4 10	10	2	74	28.5	113	90	105	5296.5	37933	66	62	375
M4IL4 10	10	3	73	30	91	48	61	4639	24627.5	50	49.5	192
M4IL4 20	1	1	314	135	1235	212	144.5	28512	62227.5	85	1040	510
M4IL4 20	1	2	310	99.5	969	163	148.5	26793	56119.5	80	851.5	347
M4IL4 20	1	3	266	139.5	933	141	126.5	25739	56658	83.5	568	465.5
M4IL4 20	10	1	91	43.5	153	88	127	6953	47112	75	64	379.5
M4IL4 20	10	2	77	50	152	76	112	8455.5	43536.5	58	71	420.5
M4IL4 20	10	3	96.5	50	155	74	104	3118.5	14133.5	94	60	232
M4IL4 20 & IL13 20	1	1	831	185	528	339	118.5	36018.5	69149.5	90	8793	453
M4IL4 20 & IL13 20	1	2	1250.5	236.5	749	472	144	44992	67453.5	96.5	10658.5	629.5
M4IL4 20 & IL13 20	1	3	1422.5	182	775	530	147	33967	61426	77	8556	508.5
M4IL4 20 & IL13 20	10	1	150	65	126	105	136	16706	43192.5	75	329	421
M4IL4 20 & IL13 20	10	2	128	51	109	114.5	113.5	15666	46608	97	273.5	414.5
M4IL4 20 & IL13 20	10	3	100.5	34	85	79	71	9398	24731	51	214	198.5
M4LPS 50	1	1	6338.5	1164.5	172782	2260	167.5	31882	40110	108.5	52	5454
M4LPS 50	1	2	6987	986.5	168118	1804	165	28879.5	39938	104	59	12189
M4LPS 50	1	3	3631.5	522	138735	387	139.5	17159	26094.5	87	51.5	1922.5
M4LPS 50	10	1	257	66	120892	413	95.5	2176	1779	91	39.5	1728
M4LPS 50	10	2	282	90.5	125751	488	103	2513.5	1739	74	55	1568
M4LPS 50	10	3	286	75.5	81618	336.5	79	2420.5	1619.5	39.5	39	1554.5
M4MCSF	1	1	1141	538	2540	515	128	29360.5	37497	65	62.5	882
M4MCSF	1	2	1140	394	3295.5	329	138	25177.5	36821	89	65	517
M4MCSF	1	3	1057	343.5	3450.5	544	155.5	23241	34448.5	92.5	56	632.5
M4MCSF	10	1	80	56	178	89	113	2813	2238	60	45	304
M4MCSF	10	2	107	79	145	84.5	103	3084	2245	60	49	286.5
M4MCSF	10	3	115	63	172	52.5	86	3365	2143.5	43	45	261
M4RPMI	1	1	97.5	47.5	32397.5	434	102	15094	2622	71	46	2098
M4RPMI	1	2	131	42.5	33509	729.5	111	17640	3903.5	78	55	2752.5
M4RPMI	1	3	136	52	32936	724	112	14334	2945	94.5	49.5	2037.5
M4RPMI	10	1	75.5	46	2164	121	100	1695	258	54	55	444.5
M4RPMI	10	2	59	39	2060	141	97	1655	366	54	52	499
M4RPMI	10	3	65.5	31	1399.5	91	61	1644.5	239	55	50	488
stnd 1	1	1	30621	26496	42700	26518.5	45450.5	15511.5	53564	71671	19849	37084.5
stnd 1	1	2	29773	24730.5	40969.5	24754	44602	16069	51134.5	73355.5	20995	38184.5
stnd 1	1	3	31057	26438.5	40018	24650.5	44189.5	17661	54950.5	72736.5	21247	35892.5
stnd 2	1	1	13639	10696	14275	8915.5	20593.5	7867	40534	29750	12088	14707
stnd 2	1	2	13755	9959.5	13255	7524.5	18932	7876.5	38964	30254.5	13464	15345
stnd 2	1	3	12580.5	9076	16192.5	8516.5	19619.5	6715	40259	31366	11413	14577
stnd 3	1	1	4715	3045.5	3881	1810	6579	2104	12363	9290.5	4904.5	4663
stnd 3	1	2	3570.5	2794	4070	1724.5	6151	1990.5	13335	9758	5215	4419.5
stnd 3	1	3	4248	3053.5	3950	1436.5	6616.5	2034.5	14950	10044	4336	5808
stnd 4	1	1	1773.5	1118	1122	542.5	2071	920	4401	3230	1349.5	2140
stnd 4	1	2	1516.5	1122	984	486	1996	951	3858	3604	1603	2146
stnd 4	1	3	1579	1066	932.5	497	2078	873	4359.5	2865	1326.5	1874
stnd 5	1	1	527.5	335	278.5	177	576.5	397	1177.5	954	328	824
stnd 5	1	2	449.5	322	257.5	146	590	375	1019.5	999	312	962
stnd 5	1	3	567	281	341.5	170	668	415	1240.5	1182.5	296	871.5
stnd 6	1	1	228	143.5	134	124	270	239	481	367	120	638.5
stnd 6	1	2	227	127.5	117	114	252	198	431	400	122	613
stnd 6	1	3	213	139	102	82	251	183	354	312.5	97	569

## Sheet: Depolarization MFI
	TNF				IL-6				IL-1RA				IL-1b				CXCL10				IL-10				CCL17				CCL18				IL-12p70				IL-23
Dilution Factor	1	1	10	10	1	1	10	10	1	1	10	10	1	1	10	10	1	1	10	10	1	1	10	10	1	1	10	10	1	1	10	10	1	1	10	10	1	1	10	10
F1_M0-_T24	133	114.5	73	54	64	63.5	32	38	8645	8340	1011.5	974	71	72	65	77	238	144	80	63.5	69.5	78	84	67	54	57.5	46.5	46	2510.5	1585	404	358	68	76.5	67.5	84	156.5	176	133	174.5
F1_M0-_T48	104.5	99	69	59	85	79	49	45.5	11795.5	12752	1650	1322.5	102	74.5	68	74.5	514	521.5	92	124	63.5	54.5	58	86	46	57	50.5	50	3899.5	5139	494	559	89	78.5	71	85	238	219.5	125	156
F1_M0-_T72	71	109	57	45	49	57	36.5	40	12075.5	11616	1254	1281	88.5	75	88	76	131	165	68.5	85	58.5	73.5	63.5	79.5	61	53	41	44	4210.5	3678	457.5	764	91.5	141	49	73	255.5	188	136.5	127
F1_M0+_T24	1129	904	113	121	1152.5	1221	128	157.5	20958	20626	2799	2650	111.5	97.5	76	78	205	149	79	71	115	121	63	78	72	69	48	41	2598.5	2226	380	386	90	97	68	77.5	128.5	252	152	135.5
F1_M0+_T48	1352.5	1642	128	149	979	1124	120	134	31529	29947	4424	3702	99	100	87.5	82.5	131.5	193	79	70.5	100	116	91	76.5	66	83	48	56.5	4090	4269	547	530	85	106	68	70	161	279	172	156
F1_M0+_T72	1262.5	1553	138	148.5	1020.5	1376	130.5	137	34005	30933	4463	4387	103	78	102	95	328	417	87	89.5	159	148	60	71	67.5	76.5	47	39	8308	10815	852	754	85	77	64	79	249	395	111.5	121
F1_M1-_T24	946	955.5	123	124	412	388	79	86.5	12187.5	12841	1469	1692	95.5	85	68.5	88	123512	123891	15733	16257	62.5	99.5	59	70.5	65.5	45	53	55	1770	1611	315	366	76	92	76.5	79	3647	2207	647	866.5
F1_M1-_T48	1749	1474.5	126	167.5	484	504.5	82	78	14546	16926	2061	2033.5	86	84	78	77	121002	132512	14675	18607.5	88	122	56.5	72	64.5	55.5	41	69	1767.5	1945	371.5	366	73	84	74	89	4258.5	11099	607	884
F1_M1-_T72	1221.5	1284	118.5	111.5	432.5	483	67.5	68	14978	15671.5	1583.5	1234.5	104.5	101	73	84.5	132650	112472	14295	7746	70	89	103.5	55.5	58	41	63	43	2018	2128	384	301	92	63	83	85	7257.5	1789	693	938.5
F1_M1+_T24	77641	85689	8299	8504	47946.5	46112	5147	4852	48221.5	58082	14065.5	15626	213	214	103	129	142567	154434	23985	23824	1010	736.5	147	181	97.5	111	65	72	4000	3667	564	598	134	135	80.5	91	3781	4632	980	1006.5
F1_M1+_T48	80358	75830	8718	8319	50400	48703	6119	6422	47373	47694	12574	12202.5	331	290.5	111	94	147967	129371	25544	23687	425	450	72.5	183	452.5	1188	57	89	5220.5	5526.5	553	566	141	167	75	92.5	8665	4795.5	893	889
F1_M1+_T72	38752	38683	2957.5	3854.5	24099.5	26656.5	2224	2527	49460	43051	9251	10347	213	271.5	96	89	152118	148862	20098.5	22494	508	694	123	153	313	576	45	58	6169	6037.5	592.5	593.5	166	137.5	78	100	4788	2646	961	809
F1_M2-_T24	112	117	60.5	49.5	49	47	30	42	18275	16953	2263	2059	76.5	85	86	91	391.5	408	110	92	62.5	107.5	73.5	80	4510	7016	100	107.5	20648.5	17134	1426	1606	80.5	70.5	98.5	95	182	286	162.5	132
F1_M2-_T48	158	140	46.5	57.5	53	55	37.5	32	34624	31104.5	5108.5	5222	73	84	79.5	92	63	90	59	59	92	70.5	58	70.5	4963	11710	135	172	25085	28536.5	2066	2169	90.5	93.5	74.5	85	141.5	238	138.5	181.5
F1_M2-_T72	109.5	157	65	48	97	66	42	32.5	32905	28318.5	4394.5	4470	90	73.5	80	64	86	102	64	63	121	96.5	68	65	16787.5	21887	272.5	369	42329	43865	3546	3457	107	88	68	72	219.5	251	125.5	217
F1_M2+_T24	1756.5	2322.5	178	211	805	855	117	120	42340.5	44278	9125.5	9495.5	105	100	69	91.5	131	117	71	65	194.5	257	76	104	21417	22747	477	553.5	34979.5	29809	3034.5	3652	78.5	96	99	82	252	231	156	194.5
F1_M2+_T48	2270	2080	193	165	809.5	924	120	129	45516	41045	12123.5	13289	99	72	81	81	95.5	85	62	63	149	228.5	81.5	81	32377	39795	1768	2128	46834.5	47167	3523.5	3465	104	93	76	72	242	222	135	182
F1_M2+_T72	2120	2161	159	181	1004	1018	114.5	134	57244.5	46456	17286	16799	100	101	80	87	144	126	69	89.5	163	172	83	136	44049	39141.5	3851.5	4490.5	70028	60191	9415	9444	83	119.5	83.5	83	200.5	227.5	165	156
F1_T0_M1	43120	36722.5	3710.5	3693	27103	23068	2345	2464.5	41389	38064	8384	7969.5	161	161	97	93.5	75142	78134	10536.5	9643	3259	3212	347	406	54	58	46	56.5	1616.5	1474	329	339	155	126	82	93	4146.5	2570	417	306
F1_T0_M0	1517	1511	167	154	830	1151	140	119	12954	14200	1973	1943	100	95	77	75	202.5	248	92	84.5	280	351	83.5	93	59	49.5	60.5	48	859	1043	292	287	72	77	81.5	67.5	170	183	171	130.5
F1_T0_M2	2173	2558	206	256	802.5	765	88	123	32721	32148	4749.5	5229.5	82.5	100	84.5	78	81.5	88	52.5	59	248	361	95	100.5	1572	2818	84	192	8716	8402.5	744	823.5	92	91.5	73.5	90.5	164	265.5	134	128.5
F3_M0-_T24	88.5	102	51	64	106	147	52	44.5	12779	12425	1377	1456	72	76.5	75	88	25223	17383	2102	1823	89.5	95.5	83	80.5	79	64	59	38.5	72481.5	86240	18344	11675	108.5	104	70.5	78	1670.5	1021	358.5	185
F3_M0-_T48	124	123	56.5	72	128.5	185	60	58.5	37341.5	42008	6597	7484	81.5	107	75	74	18699.5	25521	1657	1860	102	75	84	133	58.5	69	49	62	82754	80060	19169	15718	96	103	103	64	2117.5	1198.5	173	275
F3_M0-_T72	114	121	69	67	109	186.5	51.5	49	31139	29901	3691	3328	90.5	85	74	70	10908.5	11082	667	965	112	82	75	76	59	52	45	52.5	85815.5	83247	34269	30061	91	104	70	78	961	1294	202.5	235
F3_M0+_T24	674	672.5	100	79	1976.5	1796	196.5	185	38167	37582	7012	5267	76.5	100	90	64.5	35037	29557	2893.5	3180	220	215	66.5	79.5	44	60.5	50	75	70716	72046	8594.5	11383	95	108.5	73.5	89	1818.5	1939	238.5	327.5
F3_M0+_T48	1009.5	1330	123.5	145	2978.5	3868.5	273	318	48118.5	51959.5	13680	10309.5	103	135	104.5	55	32584	37937.5	2814	3520.5	154	255.5	80	109	65	109.5	57.5	63	89713.5	87455	38900.5	34510	106	123	86.5	72	625	1144	304	344
F3_M0+_T72	1768.5	1358	138	157	3786	3762	368	339	56568	60719	17287	15595	227	177	108	82	37043.5	37605	2967	2951	205	298.5	85	77	104.5	96	55	69	93096	94861.5	52074	53886	88	133	69.5	86	1583.5	1955.5	401	440
F3_M1-_T24	858	748	126	102.5	389.5	393	80	88	36825.5	36504.5	4881	5415.5	132	144	68	78	170599	178074	50859	55055	304	339	95	119	62	62	60	64	69134	69959	6766	7767	93	91.5	75.5	77.5	3613.5	2820	2598	1794
F3_M1-_T48	1145	1068	115	92	324	424	78	62	44610	43051	7928	8544.5	170	191	91	102	174704	175415	70991.5	73124	228	381	66	109	62	60.5	61	63	83809	75543	16271	16071	124	96	70	75	3953	3231.5	2051.5	1094
F3_M1-_T72	745.5	746.5	90.5	101	240	266	70	66	36000	39715	5481	5291	149	155	80	74.5	169361	169980	51294.5	49712	124	136	56	83	71.5	51	55.5	41	76632	82720	13996.5	16902	79.5	113	85	89.5	2178	2863.5	1311.5	724
F3_M1+_T24	56729	46491	4015.5	5648.5	23045	22127	1932.5	2091	75508	75256	37743	39600	1581	1293	183.5	236	173947	179336	97086	105410	18016	17373	1994	2310	85	80	59.5	59.5	86813	92064	31735.5	31655	146	145	70	92	2086.5	2154	793	2931.5
F3_M1+_T48	47328	49701	4100	4068	25980	23985	1831	2250.5	69157	69111	37341.5	38522.5	982	798	142	166	166128	169223	107267	120635	10985.5	11323	944	1479.5	74	66	48.5	80	84887	77137	53598.5	53198	127	128	110	97	3400	4776.5	1948	1693.5
F3_M1+_T72	43040	43567	2563	2893	20809	20040.5	1389	1681.5	73399	75990	36459	36436	822	841	133	141	177111	175025	97085.5	94517.5	4559	3455.5	431.5	572	60	73	52	54	89725	94311	59813	53060	209.5	170	91.5	100	2462.5	5792.5	2499	1809.5
F3_M2-_T24	777	469.5	110	96	246	232	68	77	32950	31460	5527	5251	109	119.5	83	77	12177	7896	1041	898	226	303	97	87	35771	34498.5	2495.5	2879	90390	97911	82525	74236	105	97	73	105.5	2017.5	636	342	191
F3_M2-_T48	271	290	62	79	96	85	48	61	52372	54413	11433	10210	107	98	79	95	961	1170	161	183	95.5	103	70.5	124	34647.5	41618	3305	8413	97739	98473	86056	82984	132	132	103.5	92	377	398	141	188
F3_M2-_T72	175	172	80.5	69	77	82	38	39.5	48749	51592.5	9719.5	8482	85	73	80	91	1093.5	1001	149	177	64	109	78.5	96.5	45539	55559	4910	10134	92912.5	91858	92133	89874.5	111	104.5	90	88	671.5	449	186.5	195
F3_M2+_T24	1759.5	1560.5	168.5	150	562	475	106	92.5	57302	59595.5	25280	23469	94	102	92	95	3970.5	3461	285.5	283	451.5	533	118.5	156	43475	44335	4336	5075	84199	79326.5	88429.5	83580	129	112	104.5	89	515	448.5	163	191
F3_M2+_T48	1905	1975	161	248	531.5	587.5	81	105	71599	71037	29763	27310	122	114.5	90	91	3067	2726	312	377	259	406	108	165	55846	60077	11362	20775	96123	95526	93325	71644.5	104	127	78	99	639.5	431.5	215	246
F3_M2+_T72	2053	1629	144.5	170	516	521.5	103	85	69042	76024.5	32411.5	30405	106.5	129	87.5	102.5	5758	3523	474	451	262	213	116	130.5	58403	64009	13207	16327.5	80530	68801.5	88120	90711	134	122	110	92	981	823	226	214
F3_T0_M1	52750.5	45814	5124.5	5953	21072.5	20293	1959.5	2162	69432	52819.5	36527.5	34303	1197	971.5	191	170	168375	141616	36527.5	44232	40747	30393.5	3697	5438	77	76	57	66	48703	39256	3910	4018	112	147	89.5	79	3874.5	2839	1008.5	1866
F3_T0_M0	1744	1841	162	190	2563.5	2477	280	254	52464	41744	13092	13088.5	98.5	93	82.5	74.5	34177	29832	3427	3479	587	498.5	119.5	185	54	76	54	52	50251	47694	4777	4909.5	80.5	109	81	82	2694.5	1205	294	260
F3_T0_M2	2039	2067	194	224.5	751	723	116.5	105	60375	58907	25234.5	20224	113	118	69	82	2943	2965.5	322.5	357	936	1625.5	159.5	211	16133.5	22265	408	1206	89117	83007	54573.5	46249.5	114	123.5	86	75	738	634	157	103.5
M1_M0-_T24	54	56	44.5	66	54	43	32	45	4409	3714	564.5	584	80	77	100	84.5	293	281.5	87	74	77	60	70.5	136	52	50	44	48	26324	15251	1434.5	1527	95.5	77	76	114.5	185.5	253.5	125	197.5
M1_M0-_T48	66	68.5	50	40	56	50	39	34.5	3355.5	3578.5	413	546.5	92	72	77.5	73	392	429	94	100	100	72	80.5	63.5	45	43	64	37	35129	22448	1912	2229	85	102	69.5	65.5	257	230	140	130
M1_M0-_T72	80.5	58	52	55	61.5	53.5	46.5	46	4456	3364	514.5	594	81	83	79	70	251	226	84	83	56	76	62	100	63.5	50	49.5	55	46593.5	35542	2672	2767	80	85	92	84	196.5	266.5	152	161.5
M1_M0+_T24	360	185	94	75	351.5	307	75.5	78	14078	9215.5	1675	1698.5	81	87	77.5	64	796	492	117	132	195	228	85	110	62	62	43	60	42867.5	26461.5	3605	3441	93	83	72	71.5	316	256.5	150.5	171
M1_M0+_T48	434	566	88.5	74.5	358	471	58	74	16823	15369	1553.5	2025	86	85	81	78	292	469.5	91	78	145	255.5	87	101	50	50	55	45	67873	61876.5	6142.5	6673.5	102.5	83	66	87	276	273	113.5	134
M1_M0+_T72	468	507.5	70	90	292	382	65.5	73	13711	14208.5	1651	1607	84	81	69.5	55	210.5	316	99	88	176	170	72	81	52	56	48	59.5	63814	64662.5	5190.5	6176	85.5	111	66	90	163.5	326.5	122	131
M1_M1-_T24	263.5	317	70	92.5	171	170	52.5	54.5	14534	12997	1607	1544	107.5	110	65.5	102	172113	172652	46204	42925	145.5	159	82	119	63	56	50	39	22196	18012.5	1659	1788	102	98	79.5	90	3650	4344	598.5	1373
M1_M1-_T48	316.5	314	63	72	211	201	59.5	59	15610	12883.5	1869	2015.5	104	105	82	96	164328	163972	44644.5	39761	166	124	91	79	49	63.5	60.5	61.5	23274	18757	1882.5	2004	86	84	59	88	5033	2880.5	1149	713
M1_M1-_T72	271	248.5	79	76	215	187	53	58	14056	15132	1336	1580	99	99	83	98	152049	170507	38293	35908	111	128	66.5	101	84.5	52	48.5	42	22999	27378	1744.5	2316.5	91.5	98	77	88	2383	3007	849	1087.5
M1_M1+_T24	16544	17307	1027	1248	13704	12679	1076	1397.5	50377	46972	13599	14075	372	250	100.5	101	175277	155362	66462.5	75027	7157	5552	697	862	85	84	70.5	57	44966	41618	3982	3918	111	108.5	101	79	2795.5	1464	2343	1099.5
M1_M1+_T48	17697	14348	945	1215.5	12981.5	13334.5	1081	1216	53198	43063	14360	13426	121	155.5	95	86.5	159673	144459	70464	68939	3545.5	3308	391	458.5	113	132.5	59	60	50664	38522.5	5064	4618	170.5	129.5	97	71	5614	3032.5	1833.5	1471
M1_M1+_T72	15787.5	13560.5	940	631	11979.5	11635	1062	1095	50388.5	51203	11630	11412	153	124	76.5	87	169980	166277	66359	64674	1601	2061.5	208	221.5	78.5	79	56	63	50446	56683	3312	3480	100	132	65.5	94.5	4590	2849	1206.5	1175
M1_M2-_T24	86	82	66	65	63	48	45	43	6281	5805	785	752	89.5	113	80	74	1011	1071.5	112	181	99	84.5	78.5	73	7530.5	8498.5	92	189.5	84726.5	83064	40770	41847	95.5	101	73	53	276	263	147	206
M1_M2-_T48	85	94	48.5	69.5	60	71	45	24	14963	15060	1610	1741	93.5	83.5	75.5	76.5	226	300.5	81	83.5	69	91	78	71.5	8437	13648.5	153	497	86630	74454	49781	51730	94	89	77.5	77	212	242	141	105
M1_M2-_T72	88	72	75	68	63	80	36	41	12923.5	12804	1375	1668.5	83	103	68	79	345.5	344	90	96	108	79	83	99	18940	23881.5	1068	1049.5	85254	78994	46915	46525	97	102	101	76	277.5	226	204	138
M1_M2+_T24	953.5	1015	78.5	148	623	626	82	94	30497	27287	4726	4160	114	83	73.5	77.5	1055	1422	127.5	153	349	394	70	98	17489	23480	330	618	84187.5	79108.5	56752	53381	106	114.5	113	100.5	589.5	304	159.5	172.5
M1_M2+_T48	634	811	85	108.5	329	438	71	96	30783.5	30543	4273	4665	101	102	89	74	659	1220	139	128	205	257	75	83	18183	22701	503	396.5	86928	81356	67793	70854	131	119	81	79.5	277	374	139.5	210.5
M1_M2+_T72	768.5	760	101	106	320	341	73.5	76	43017	35404	7234	8141	82.5	86	89	77	471	518	100.5	99	160	239	104	147	32171	37949	1528	1915	82204	79234.5	73353	73032	104.5	105	89	114.5	216.5	315	167	220
M1_T0_M1	17586	15334	1193	1021.5	9596	10070	912	948	56729	53106	16754	14918	97	118	97.5	84	167183	155821	39989.5	39577	13909	15642.5	1422	1737.5	70	54	62	54	26255	28685.5	2252	2328.5	90	99	101	94	3339.5	2244	1931.5	1356
M1_T0_M0	439.5	676	80	66	442	455	70	68.5	10777	13529	1353	1370.5	85	98.5	73	75.5	1368	2102	204	228.5	327	528	98	117.5	50	71.5	55	47.5	16641	17501.5	1425.5	1366.5	95	103	72.5	65	342	501	164	134
M1_T0_M2	1273	1327	119	182.5	552.5	431	84	84	36734	33936	5731.5	5283	89	79	80	64.5	253	339.5	88	74.5	863.5	819	146	133	3987	7493	162.5	107	74843.5	70968	22769	18699	100	87.5	90	86	316	361.5	174	156
M3_M0-_T24	127	136	58.5	62	95.5	93.5	49	38.5	42581	39050	6478	6969	116	85	79.5	77.5	1336.5	1171	176.5	190.5	67	71	73.5	81	71.5	94	45.5	62	69822	73995	9196	8688.5	80.5	109	90	65	302	345	173	165
M3_M0-_T48	261	329	113	70	95	95	54	50	49598	47946.5	11391	12795.5	87	100	86	82	1383	1462	174	158	77	87	63	83	145	472	49	65.5	72539	66141.5	9417	9095.5	95	85	75.5	79	206.5	264	138.5	134
M3_M0-_T72	337	436	79	68.5	137.5	134	44.5	50	62966	61888	19857	21107	102.5	92.5	82	95	690	959	120	140	89	84.5	97.5	66	663	1494	84	84.5	86721	81940.5	18871	21749.5	96	109	73	78	230	401.5	183	134.5
M3_M0+_T24	770	973	93	102.5	428	521	72	72	66680	63401.5	24753	22792	87	84	115.5	80.5	1714	2418.5	216	213	199.5	239	102	91	72.5	91.5	52	49	85196.5	79154	10030	18734	100	108.5	78.5	75	318	555.5	140	158.5
M3_M0+_T48	1250	1538.5	117	160	1044.5	1188	121	130	66451.5	65648.5	26415	22403	103	110	95.5	67	3800	5164.5	340.5	422	202	238	80	79.5	417	780.5	64	67	86732.5	84772	30279	28318.5	86	101	82	92.5	589.5	499	143.5	214
M3_M0+_T72	2070	1391	159.5	177	1457	1514	140	151.5	68251	72344	31208	31437	101	95.5	89	78	5104	3449	366	379	179	263	107	98	3259	3678	125	212	88796.5	93841	46594	46479	104	123	86	84	473.5	568	139.5	178
M3_M1-_T24	8278	3402	441	579	1796.5	1227.5	198	217	49024	34521	7851	7838	159	138	83	78	178304	150926	72894	78696	1020.5	687	208	281	99.5	145	65	56	72803	59710	8843	10522.5	128	95	73	85	4786	2935.5	1087.5	1360
M3_M1-_T48	2016	4001	259.5	257	933	1245	137	155	42879	40173	7587.5	8023	154.5	173	92.5	80	172365	169751	56683	64915	188.5	252.5	106	107	89.5	128.5	46	45.5	69294.5	69226	7769	8379	103	96	68.5	97	2197	2317	815.5	981
M3_M1-_T72	1796.5	1787	191	212	618	807	129	135.5	38201.5	35725	5651	6095.5	184	175.5	74.5	81	175781	170920	61613	51822	125	153	71	108.5	115	115.5	51	65	61842	58334	5046.5	5437	117	96	69	72.5	3863	3960	1099	786
M3_M1+_T24	52601	45688	4403	4617	22724	21657.5	1632	1920	76781	68240	37376	35679	217	208	148	118.5	179129	181583	139827	124808	8523	9667.5	1243	976	86	149.5	56.5	65	88704.5	84393.5	23480	23354	148	125	92	86	2311.5	7677.5	2213.5	2283.5
M3_M1+_T48	90871.5	93933	8506	8668	49322	47740	5103	6189.5	76128	73628	35908.5	38052.5	484.5	636	117	123	173809	183027	97407	124946	5687	4462.5	543.5	836	1185	1274	74.5	108	85884	86171	18550	23136	135.5	150	94	86	6419.5	4008.5	2055.5	3292
M3_M1+_T72	77526	83878	8619.5	8738	45677	42398	4046.5	4636.5	72906	77664	40334	42925	526.5	548	126	134.5	172067	176481	110832	127170	2306.5	2967	319	355	645.5	939.5	88	53	85162	90424.5	31827	32606	126	131	121	102	5259	3959	1188	1495.5
M3_M2-_T24	246	156.5	87	90.5	176.5	115	50	62	62748	51993.5	16047.5	15634	103	98	90	74	389	299.5	106.5	108.5	118	96.5	90.5	95.5	16050	19272.5	543	580	101282	82089	68377	64479	112	94	95	82.5	239	244.5	144	157
M3_M2-_T48	1330.5	1151	148	203	195.5	153.5	72	58.5	63264	62874	22540	24363	101	97	100	103	614	686	118	161	115.5	104	98	187	54390	63287	13334	21508.5	92637.5	96444	73399	78421	117.5	127	95	113	492	514	267	195
M3_M2-_T72	263.5	305	83	81.5	126.5	88	62	43	63791.5	60719	20591	19697	72.5	94	86.5	100	440	543.5	105	121	123	149.5	96.5	85	63883	70647.5	18940	25934	97601.5	98232	73995	71060	122	121	82.5	90	712	518.5	170	182.5
M3_M2+_T24	960	1025	128	113.5	393	446	99	85	76219	60260	41446	36505	96	102	80.5	70.5	1784	1906	202	205	189	310	115.5	125	33982	41010	3270.5	3139.5	95801.5	81172	86251.5	78592.5	117	163.5	96.5	101.5	734	392.5	158.5	184
M3_M2+_T48	2600.5	2381	193.5	231	722	792.5	105	116.5	68618	60798.5	36619	40930	110	119	90	76	2233.5	2442	209.5	259.5	293	309	173.5	93	59526	57119	28364	30875	83626	84222	81459	84589	123	134	90	115.5	869	813.5	199.5	213
M3_M2+_T72	2693	2790	219.5	223	563	590.5	105	111	73685.5	79842	43544	42581	105	122	106	106	730	859.5	123	123	208	286.5	89.5	78	70028	66588.5	30451	36849	88464	86010.5	95331.5	88338	105	136	104	118.5	689	558.5	234	261
M3_T0_M1	87959	93692	9606.5	9699	45585	44197.5	3631.5	3601	70693	60191.5	34693.5	31231	757.5	786	127.5	140	168730	161198	66061	68640.5	37261	34991	3145.5	3185	79	125.5	67	70.5	51203	47981	3275.5	3402	116	158	92	92.5	9233.5	8453.5	3492.5	967.5
M3_T0_M0	1823	1801.5	168	152.5	895.5	1119	129	111	61407	58540	17298.5	14601.5	97	86.5	79	87	5670	6059	518	526	469	383	93	112	166	211	49	54.5	44415.5	43727.5	3361	4255.5	71	96	80	69	348	816	226	197
M3_T0_M2	3646	4347	330	270.5	410.5	496	97.5	79	70028	55330	31655	27516	120	95	92	91	334.5	378.5	99	83	636	920	130.5	121	42833	46169.5	5001.5	6107	85781	77297	29350.5	25085.5	108.5	97.5	96.5	77	458	318.5	135	153
F2 M0- T24	0	38	53	50	108.5	112	38.5	54	1389.5	1608	108	153.5	65.5	80	50	62.5	2690	3475	120	125	639	612	107	113.5	40	43	37	26.5	48369	48885	694	778.5	75	72	49	48	656	777	130	142
F2 M0- T48	174	69.5	50	51	90.5	115	56.5	58	6952.5	7039	561	436	63.5	79.5	64	63	309.5	520	99	83.5	199	227.5	117	117.5	47	54	49	51	51362.5	51959.5	3624	2179	57	61	47	60	284	325.5	104	128
F2 M0- T72	70	62	35.5	47	67	83	88.5	53	6515	5944	717	612	62.5	65	80	64	128	162	64	61	189	177	112	119	45	41	45	33	49000	55228	9604.5	7219	70	63	58	56.5	165	178	95	93.5
F2 M0+ T24	80.5	0	54.5	59	1388.5	927	65.5	51	25991	25395	537	484	83	97	45	51	1746	1483	72	79	341	318	117	105	51	47	39.5	38	65333	68292	3683	2804	78	55	64	50	357	469	95.5	94
F2 M0+ T48	37	123.5	64	66	1635	2679.5	128	126	24821	29753	2526.5	1399	91	75	101	54	543	318	87	69	202	355	118	110	44.5	50	46	35.5	54368	63096.5	4503	3239	64	65	66	70.5	215	268.5	146	172
F2 M0+ T72	287	225	61.5	80	602	620	153	154.5	18094	23020.5	4135	4351	69	58	56	72.5	286.5	326	142	133.5	313	269	139.5	140	45	30	54	46.5	48793	57625	39124	40902	66	52	51	46	186	189.5	511	289
F2 M1- T24	134	251	58	47	413.5	292	69	52.5	13286	9927.5	258	270	106	84.5	45	45	137044	145290	5994	9366	4422.5	4645	544	329	64	51	58	40	13024	27952	275	256.5	101	78	50	50	6938	9217.5	935.5	884.5
F2 M1- T48	198.5	139	81.5	51	306	207	75	77.5	10866	9838	769.5	709	86	85	73	68.5	140049	128487	6594	4726	2100	1919.5	534.5	592.5	53	43	38	39	37862.5	28789.5	977	674	70	49	53	64	3798	3655.5	739	1283.5
F2 M1- T72	248	96	50.5	89.5	245.5	181	72	71	6104	5202	721	759.5	52.5	80.5	67	43	94352	117292	15829.5	6779	1210	1399	1182	660	48	65	52	31	27470.5	27161	1113	1076.5	58	98.5	45	55	1835	3484	1191.5	1694
F2 M1+ T24	195	7581	70	342	15385.5	15167	478	549	44205.5	54437	6975	7774	142	123.5	66.5	63	154856	166040	24202	26794	10169	6632.5	1622	1192	74	53	43	48	57098	61892	2380	1226	110	109	58	69	10217	7900.5	1381	2495.5
F2 M1+ T48	91.5	3381.5	53.5	475.5	20830	18118	958	1087.5	47463	32322	8709	7501.5	133	119	83	70	156520	49711	22389.5	19178	4080	2970	1559	1277	54	47.5	45	36	57143.5	24706	4758	2516.5	86.5	65	82.5	55.5	5498	3628	1562	2069
F2 M1+ T72	10514	13793	265	433.5	14473	26702	901	712.5	33549.5	37415	6792	5563	114	159	70.5	68	151542	158091	28227.5	15697	1873	3356	1294	1359	50.5	46.5	2389	2025	38355.5	50560	3774	4396	73.5	67	74.5	56	3536.5	3205.5	119.5	91
F2 M2- T24	12251	127	520	45.5	134	132	75	88	17705	18845.5	983	685	105	104.5	62	54	635.5	178.5	85	53	288	197	140	123.5	25211	24213.5	539.5	140	68097.5	77250.5	43104	41659	102.5	90	48.5	67.5	550	329.5	203	149
F2 M2- T48	7831	106.5	504	64.5	178	95	65.5	76	27757.5	18788	2020	1938.5	87	87	76	66	218	175.5	64	58	209	205	159.5	157	6948	12723	1132.5	927.5	76000.5	48656	40627	52154	77.5	62	66	71	312	234	176	112
F2 M2- T72	166.5	83	56.5	83.5	189	120.5	68.5	83	29891	28767	2727	2877.5	97	92	81	62	195	100.5	63	62	329	174	161.5	156	20783.5	16686	276	278	77985	72811.5	58520	56260.5	80	65	84	87.5	401	223	186	161
F2 M2+ T24	110	391	69	76	370	363	97	93	29856.5	40787.5	4642.5	6718	82	104	75.5	77	389	489.5	70	86.5	537.5	305	160.5	131	13102	10618	1037.5	2023	68568	75541.5	56673.5	58738	104	104	78	72	572	503	251.5	198
F2 M2+ T48	118.5	284	63	83	372	483	108	128	44205	42909.5	5605	6654	93	96	84	77.5	190	196	50.5	68.5	276	389	166.5	178	21242	21174	1279	1498.5	77973	77560	67340	56249	78	85.5	72	84	417	451	214.5	154
F2 M2+ T72	318	311	72.5	65	272	472	120.5	98.5	37702	39319	3662	5252	93	97	114	76	413	587.5	125.5	135	444	339	200	151	27918	22642	42	36	62167	77938.5	66595	67638.5	122	95	69	55	1172	527	3169.5	826
F2 T0 M1	434	11488.5	78	194	10960	16473.5	539	509.5	41544	39995.5	11162	6296	100	159.5	77	44	134704	146552	44583.5	22263	9633.5	26897	2103	1281.5	62	62	38	38	44939.5	44159.5	1559	618.5	103	101.5	43	49	6891.5	8346	102.5	111
F2 T0 M0	395	487.5	92	50	950.5	1158.5	72	64	19476	22206	579	464	115	113	53.5	55	2878	3540	249	155	931.5	1851	155.5	138	58.5	69	87	66	43402.5	26576	761	473.5	83	96	60	78	1527.5	1865.5	326.5	527
F2 T0 M2	6088.5	379	435	91.5		710	144.5	170.5		26840	4552	2937		80	72	74		9529.5	653	418.5		967	253	305		1622.5	34	40		52349	45754	33286		103	60	46	#VALUE!	1908	119	153
F4 M0- T24	391	81	61.5	52.5	109	107.5	52.5	65	3895.5	2650.5	155	184	94	61.5	53	65	4928	6811.5	206	320	568	970.5	130.5	151.5	64	50.5	42	48.5	55744	50972.5	1490.5	1745	82.5	92.5	77	44.5	1299.5	788	171	136
F4 M0- T48		70	79	57	107	117	70	47.5	4538	3869	260	283	64.5	72	63.5	68	2819	6362	280	276	656	493	137.5	127	53	43	44	57.5	61296	58141.5	2111	1772	65	93	45	59.5	1206.5	1244.5	103	162
F4 M0- T72	87	75	60	58	89	111.5	56	71	12906	10818	506.5	789	80	78	64.5	61.5	3302	974.5	172	230	501.5	536.5	131	159	45	43	29.5	45	65540	60000	5471	4213.5	73.5	72	34	55	662	494	110	129
F4 M0+ T24	75	266	54	48.5	560	471	59	57	30682.5	35270	1709	1108	84.5	77	57	50	1579	1522.5	108	141	425	706	106.5	154	60	62	49	46	61823.5	61181	2098	2179	94.5	102	56	52	870	982	223	135
F4 M0+ T48	56	156.5	64	63	469.5	349	79	59	11618	10772	653	419.5	90.5	91	65.5	55.5	10836	17285	645	269	1242	1496.5	206.5	149.5	58	69	44	33.5	66365.5	70724	5963.5	4673	63	85	62	61	1769.5	3463.5	205	161
F4 M0+ T72	211	138	79	56	653	366	96.5	88	20187	19063	1176	1335	84	73	64	51	7273	7354	227	398	1368	645.5	149	177.5	55.5	47	48	43	69554	64553	9072	8303	63	70.5	75	45	796	631	1045.5	1110
F4 M1- T24	195	145.5	44	57	219	208	64	53	27815	27230	1686.5	1158	113	98.5	58	63.5	152528	156198	10883.5	14541.5	5339	6814	1173	732.5	58	63	46	42	54436.5	58520	1586	1936	74.5	87	86	87	7360	9169.5	1684	2370
F4 M1- T48	195.5	202.5	72	82.5	183	177.5	63.5	76	31153	27849	1933	1585	116	90.5	61	77	165432	160901	16077	20118	5547	7910	910	1455.5	59	45.5	42	47	65872.5	61032	4598.5	4645.5	122	105	47	74	9979	9411	1926	1049
F4 M1- T72	135	179	52	62	186.5	132.5	71	63	28537	28170	1830	1191	107	102.5	62.5	70	168334	144981	15703	12503	5585	6916	1819	1142	57.5	43	47	57	62901	56570.5	5717.5	4719	348.5	91	38	54	7003	5885.5	2681	3592.5
F4 M1+ T24	211	4942	75.5	250.5	5575	5364	294.5	283	53060.5	56180	13619	14293	152	128	70	70.5	156302	170364	42026	34318	11925	10591	2118	1839	62	62	48.5	44.5	63200	66778.5	2566	6203	106	105.5	68.5	87.5	9417	8337	3682	5174
F4 M1+ T48	180	7268	49	291.5	4567	7140	302	313	59472	56811	19097.5	18536	107	130	88	74	172119	156646	62282	85130.5	10117	8853	2759	2828.5	78	69	42	50	70632	66767	10660	15685	95	100.5	53.5	70	9193	9288	2843	3022
F4 M1+ T72	8501	6729.5	290	198	6471	7040	305.5	315	55010	58359	14575	12692	136	153	53	67.5	160362	168288	34800	38275.5	6025	5088	1855	1853	73	72	56	31	65883.5	70311.5	11479	10803	117	96	59	62	9495.5	6938	142	154
F4 M2- T24	10140	122.5	255	56	195	167	78.5	67	24867	25555	1027	1223	99	89	67.5	73	5204	1950	238	136	674.5	539	178	192	205	139	70	57	70689.5	71022	48495	47990.5	90	77	63.5	59	1327.5	940	133	175
F4 M2- T48	11406	200	227	63	199	223.5	83	85	32230.5	35442	3057	1891	83	112	69	104	163	183.5	74	62.5	187	207	136	168	635	369	148	184	76791.5	79670.5	64140	68923.5	94	76.5	63.5	46	289	449	124	144
F4 M2- T72	122	76	77.5	56	105	104	93	73	21976.5	24133	1611	1209	96.5	80.5	71	72	196.5	246	75	62	220.5	229	127.5	110	2813.5	3294.5	87	59	72444.5	71549.5	56845	43781	94.5	94	61	52.5	257.5	250.5	108	133
F4 M2+ T24	147	199	65.5	65	331	322.5	64.5	79	27482	29088	1139	1026	84	96	57	62	538	591	84	89.5	385	408	137.5	127	1249	1243	165	73	66985	74555	43574.5	50055	89	88	61.5	65	300	461	143.5	173.5
F4 M2+ T48	106	173	64.5	86	374.5	324	102	91.5	34869	37828	2633.5	2403	97	97.5	57	82	458	304.5	78.5	72	263	318	156	138	1359	1794	1457	1482	67466.5	76505	58290.5	69829	74.5	72.5	68	70	307	449	166	213
F4 M2+ T72	167	268	46	71	442	322	98	100	38218	40971	4808	6579.5	73	60	72	85	297	443	80	91	275	256.5	160	159	19843.5	20646	29.5	30	52762	70885	59254	60286	70	83.5	41	46.5	264	280	264.5	182
F4 T0 M1	147	10356	69	67.5	4908.5	4038	55.5	66.5	48162.5	51019	2435	4102	148	145	41	37	149936	145784	5078	14644	8860	23892	654	716	59.5	79	32	49.5	35809	45455.5	410	410.5	62	86.5	43	51	8216	7839	98.5	112.5
F4 T0 M0	237	147	70	43.5	661	434	24	48.5	11822	8458.5	183.5	264	98	103	38	60	13298	11325	348	172	1580	1921	158	112.5	438.5	1077	45.5	23.5	47256	46442	516	392	85	92	53	39	312	487	101	78
F4 T0 M2	3545	296	63	37.5	254	379.5	52	31	36291	33343.5	1500.5	868	82	91	77	42.5	410.5	1306	80.5	88	353	789	129.5	94	42	39	62	43	58416.5	61995.5	30900	21678	60	62	47	58	139	193	114	121
M1 M1 + T24	172	67.5	48	34.5	80	80.5			308	470			55.5	51			708	640	117	129	189.5	205			55	68.5			136	139			84	67			400	249
M2 M0- T48	276.5	77.5	63	44	111.5	117	62	58	21414.5	16499	1168	1266	73	78	58.5	60	1838	484	144	135	319.5	272.5	116	128.5	48.5	53	50.5	50	54253	40925	2658	4939	53	76	54.5	48	447.5	366	136	119
M2 M0- T72	66	95.5	51	58	81.5	92	47	71	10502.5	17544	1335	1054	63.5	68	58.5	68	2213	1940.5	60	82.5	176	399	113	130	44	59	47.5	44	52028	56054	6775	4308	66	56	54	42.5	239	221.5	113	120
M2 M0+ T24	66	197	51	65.5	146.5	126	58	53	30510	27012	2082	2034	84	78	68.5	51	452.5	499	146	110	301.5	245	117	101	44	51	42	36.5	17813	16225	436	563	61.5	70	59.5	54	509	558	101	123
M2 M0+ T48	75.5	178	34.5	69	314.5	489	79.5	87	24408	26060	1238	901	65	71	60	69	1763.5	1459	325.5	416.5	378	377.5	141.5	169	81	138	53	50	56226	56203	2320	4632	52	54.5	58	48	232.5	290	144.5	126
M2 M0+ T72	183.5	124.5	62	51.5	176.5	419	124	108.5	17927.5	18375	4721	3344	63	53	55	76.5	2061	3000	21587	32621	267	285	170	151.5	50	45	40	39	43104	38608	25624	20783.5	86	61	46	43	4538.5	3564	942	1221
M2 M1- T24	132.5	140	66	49	138	109	48	52	14837	6917	559.5	813.5	76.5	63.5	67.5	70	161590	143284	10987	14137	2711	1787	644	1247.5	56	47	42	37	48254.5	28308	774	1153	81	92	70	48.5	6611.5	4231.5	1127	746
M2 M1- T48	141.5	126	55	69.5	217.5	151.5	57.5	70	16008	12236	829	839	85	72	70	61	153927	147401	13444.5	23307	3757	2472	998	956	38	49	48	44.5	36635	41005	1090.5	1128	45	72	57	62.5	1438.5	2508	1973	1134
M2 M1- T72	179.5	91	70.5	449	75.5	91.5	53	59.5	4007	6294	734.5	723	62.5	71	70	58	128326	131354	32712.5	29180	1232	1639	1023	1149	87.5	53	54	45	26415.5	27390.5	1710	2077	87	107	60	80	8042	8101.5	3635	2814
M2 M1+ T24	212	10278.5	44.5	566	9409	8329	472	400	49711	53255.5	11441	9685	217	147	80	78	154478	166934	34892	46935	9482	7931.5	3200	2218.5	40	58.5	47	45	60286	59988	4041.5	2144	80	66	48	52.5	4643	5682.5	2037	2761
M2 M1+ T48	79.5	6031.5	640.5	588	7961	7291	220	554	38379	38792	6526.5	8554.5	132.5	112.5	78.5	74	159043	147114	22515.5	42049	3368	3019.5	1480.5	2128	44.5	53	48.5	37	54781	56753.5	2253	3638.5	73.5	87.5	49	72	3254.5	3562	2321.5	3385
M2 M1+ T72	17021.5	10441	314	47	5510.5	5605.5	451.5	636	33217	38654	8494	9093.5	73.5	105	80.5	67	145944	147848	61	48	1884	2587	1312	2673	4993	2207	91	122	48782	46190	3730.5	4427.5	90	94	59	74	415	311	120.5	128.5
M2 M2- T24	9652	94	340	60.5	128.5	143	86	74	19189	18742	791	783	84	103	68.5	72.5	175	112.5	76	60	205	274	171.5	111	24362	29065	1100	818	73557	75381	49871.5	32483	107	115.5	53.5	71	368	427.5	113	169
M2 M2- T48	8653	162	46	68.5	165	126	80	72.5	34398.5	27803	2734	2397	116	131	69	82.5	354	155	68	92	266	519	134.5	158	32575	27528	1590.5	4571	78409	62775.5	53874.5	55687	96	67	63	52.5	322	243.5	128	190
M2 M2- T72	112	68	66	79	129	105	82.5	77	34318	28308	2868	3094	77	78	81	65	286	237.5	121	89	216	218	142.5	166	42875	44572.5	3152.5	5839.5	78386	69313.5	61238.5	54666	86	104.5	66	56	508.5	923	244	165
M2 M2+ T24	178	846	54.5	95	265.5	522	138.5	82	47601	47302	7961	7138.5	94.5	108.5	92	100	591.5	1925	79	114	424	529	166	157	52395	57786	13203	13885	74555	74589.5	62465.5	57740	104	107	61	69	975	1287	206	380.5
M2 M2+ T48	96	402	73	92	348.5	399.5	88	109	50445	52028	8682	7988.5	123	110	85	71	322	410.5	86.5	89	431	361	139.5	197	53748.5	53611	11158	11757	75840	79040	65952.5	68063	125	162.5	88	77	597	891	309.5	266
M2 M2+ T72	452.5	371	93	461.5	288	424.5	121.5	106	52074	51431	8490	11064	110	137	91	85	595.5	496	20004	21150.5	513	552	179	185	56	50	50.5	35	78764.5	72559.5	66251	61123.5	77	84	58	50	6529.5	7785	1823	2248
M2 T0 M1	705.5	11689	94	55	8197	7510.5	352	292	38332.5	47050	10091	8637.5	219	278	69	62	139842	156061		622	6520	12693.5	1461.5	1416	62.5	66		38	20325	30888.5	667	755	62	99		67	1714	1270		125
M2 T0 M0	535	643	1002	57	903	1086		80	32093	27688.5		1310	101	82		72	7625.5	5968.5	70	67	1319	1438		137	23926.5	25073	1071	592	42485	28239		539	111.5	94	60.5	62.5	572	931	97.5	137
M2 T0 M2	14758.5	784		79	433	296	48	74	37644.5	35671.5	3026	2996	90	116	55.5	62	813	1228	151	99	580	565	160	147.5	68	80.5	47	36	68269	63223	27390	31038	80	78	57.5	72	606	530	119	151
M4 M0- T24	632	424	86	55	654	575	72	76	32345	29569.5	2026	2150	87	85	63	63	4705	1563	102	121	731	608	133.5	122	58	59	47.5	51	17146	26048.5	864.5	1402.5	76	95	65	58	313	469.5	137	145.5
M4 M0- T48	357	100	52.5	41.5	169	126	68.5	57	24913	25498	1527	1603	92.5	86.5	78	69	506	494.5	142	121	306	219	105	148	50	59	45	46	65218.5	61536.5	2159	7838.5	74.5	72	63	63	391.5	267	150	128
M4 M0- T72	510	91	59.5	65	119	146.5	82.5	78	15613	20944	4814	4909	62.5	64.5	63.5	65	569	978	167.5	159.5	281	319	114.5	128	90	98.5	42	44	58566	55905	4745.5	4898	77	110.5	49	60	1068	2086	110.5	124
M4 M0+ T24	91.5	543	75.5	65	1712	1643	96.5	85.5	29719	36589.5	1838	2096	77	82	54.5	65	2947	2522	99.5	182	909.5	1311	128	162	122	102.5	47	48.5	32701	22417.5	827	1029	66	86	51	60	1089	832.5	101.5	141
M4 M0+ T48	75.5	389	59.5	56	1223	847	84	99.5	35396.5	31428	1257	3254	97	111.5	69	52	8597.5	1699	148	195	875	598	139	139	97	102	42	41.5	72582	69989.5	6742	15153.5	79	67.5	63.5	64	430	393	119	105
M4 M0+ T72	586	231	62	61	680	669	98	86	23789	23376	2157	2706	84	82	66	64	2498.5	2186	15251	12931.5	366.5	291	155	121	63	47	34	44	62420	64690.5	11504.5	8854	79	79	74.5	50	6437	4332.5	1135	1163
M4 M1- T24	360	260	50	60.5	205.5	175.5	59.5	62	18994	12190.5	919	651	99.5	97.5	65	74	159548	88434	13262	30831	3617.5	3850	1030	906	61	40	49.5	56	44595	29111	1759	1132.5	122	89	68	43.5	9762	7443.5	1324	2000
M4 M1- T48	145	408.5	61	69	441	299	87	79	27562.5	22848	1470	1309.5	146.5	137	63	73	159662	149316	20440	26186	5157.5	4768.5	1204	1231.5	34	47	46	52.5	52337.5	46637	1851.5	2333.5	59	82.5	48	50.5	4742	6319.5	1640.5	2744.5
M4 M1- T72	253	178	58	606.5	165.5	168	69	52.5	12901	15817	1050	978	90	81	60	55.5	152574	145084	49344	40420.5	2926.5	2896.5	1063	1141	75	94	50.5	40.5	47291	46946.5	2268	2600	115	207	74.5	67	11593.5	5709.5	3686	3115.5
M4 M1+ T24	401	9489	53.5	707	8204	8001.5	344	403	54219	52246	10534	11627	211	152	69	92	171465	99387.5	75840	77698	5158	5746.5	1585	4036	58	70.5	54	48.5	59828	49516	3736	5125.5	95.5	124	61	60	7575	8080	3662	3647
M4 M1+ T48	158	11500.5	492	569.5	8946	6960	524.5	720	51764	49780	8814	11573	134	152	80	74	166006	168036	49688	48197	7350	4126	2520	3107	71	78	51	43	69152.5	61559.5	5876	5510	99	86	62	100	8304	9051.5	2974.5	3415
M4 M1+ T72	16414.5	12347	596	59	8687	13921.5	606	848	49849	47830	8411	9195.5	116	121	78	71	161635	162301	69.5	59	5671	6668.5	2280	2140.5	27424.5	28285	1640	1381.5	65321.5	62374	4147	7265	82	91	64.5	72	267	489	119	136
M4 M2- T24	16832	148.5	509	62	99	124	76.5	65.5	18937	22332	1600	1125	90	122	70.5	62	182	150	77	57	233	340	191	139	28904.5	29076.5	3359	3206	69646	67971.5	46109	48977	75	99.5	80	68	343	592	155	156
M4 M2- T48	8050.5	148.5	68	79	144	132	79	88	32689.5	29593	2133.5	2387.5	104	106	65	68	222	291.5	49.5	68	232	293	121	149.5	40064.5	41349.5	3295	6399	80474	79510	51982	54907	89	95	68	71	317.5	368	136.5	173
M4 M2- T72	89	91.5	52	71	133	123	72	99	37598.5	39089.5	3278	3434	98	91	78.5	77	184	203	77	144	225	256	190	158.5	45008	40329	3792	8183	69370.5	72960.5	61479.5	48724.5	88	61	73.5	60	595	567	163	157.5
M4 M2+ T24	114	371	61	72.5	271	210	72	87	47635	37920	5202	6058	105	90.5	70	70.5	412	536	92	89.5	387.5	338.5	138	158	48460.5	49505	3792	8183	74417.5	61250	45857	54689	86.5	85	73.5	60	707.5	569.5	163	157.5
M4 M2+ T48	85	351	80	88	234.5	237	89	89	44389	44744.5	7082	8453	89.5	98	83	67	385	362.5	110	95	314	340	151	131	41934	46912	8330.5	9241	73282	69026	60080	65402	67.5	86	71.5	54	478	710	192.5	168.5
M4 M2+ T72	360	432	57	386	187	268.5	104	109	40512	44560.5	8961	11031	70	103	75	85.5	788.5	1180	16026	34456	335	527	162	168	67	81	10088	16049	58749	69795	65379.5	58485.5	75	99	59	79.5	11281	5830.5	150	195
M4 T0 M1	188	8885.5	48	51	7093	9362.5	232	190	38608	37748	3957	6512.5	115	103	70	51	123876	96531.5	716.5	492	8487.5	2532.5	1364.5	1270	86	67.5	38	52	30774	7875	665	488.5	50	113		69.5	518	2427	1330.5	1755
M4 T0 M0	207	721		67.5	1164	1514	93	61	21288	30579	2363.5	1727.5	115	97	56	55	5786.5	12321	187	110	1783.5	1726	296	165	17028	17465	29.5	31	22097.5	46385	4047.5	1154	82.5	75	38	50	824	734	154.5	179
M4 T0 M2	20807	486			291	252.5	86	66	40558	31737.5	4016	3076	85	104	67	77	1654	1702.5			512	576	156	136	53	50	661	1116.5	70678	64427	47761	30625	72.5	43	60.5	54.5	168	141.5	128.5	142
Std_1	30084.5	22494			23503	20556.5			23434.5	21336.5			43337.5	45264			28685	32652.5			34395	35679.5			41595	43739			66933	61647			71530	68629			47350	39394
Std_2	9606	10097.5			8263.5	6922			9464.5	10125			18325.5	18012.5			10778	8570			10406	13356.5			26209	23847			43510	45080			28192.5	27906			15714	14989
Std_3	3669	3481			2542	2278			3032	2946			6541	6049.5			2780	2716			3476.5	3953.5			8845	9429			13542	13651.5			8942	9078			4640	4894.5
Std_4	1154	1275			774	843			1212	1040			1989	2028			637	994.5			1119	1585			2437.5	6404			4274	4037.5			2552	3316			1581.5	1723.5
Std_5	408	440			291	290.5			491	560			731.5	747			285.5	271			397	516.5			608	1005			1409.5	1387			920	1045			599	620.5
Std_6	174	179.5			108.5	118			292	287.5			267	236			121.5	120			107.5	186			145	150			533	580			309.5	337			291	250
Blanks	50	61			34	28			216	178.5			61	73			60	57.5			75	50.5			54.5	49.5			214	182.5			71	76.5			100	163.5
Blanks	44.5	57.5			35	34			189	191			77	53			61	71			79	60			48.5	49			185	168			65.5	78			163	121

## Sheet: MCSF MFI
	Dilution Factor	Replicate	CCL17	CXCL10	IL-1ra	IL-10	IL-23	CCL18	IL-1b	IL-6	IL-12 p70	TNF
standard 1	1	1	690.5	475	327	807.5	847	789	512	154	1485	456
standard 1	1	2	428	296	177	413	445	359	241.5	128	862	271.5
standard 2	1	1	187.5	89.5	87	118	156	222.5	117	41.5	402	120
standard 2	1	2	193	78	63	87.5	148.5	205	105.5	28	358	87
standard 3	1	1	151	48	44	51.5	88	104	59	17	206	55
standard 3	1	2	136	46	34.5	53	77	115	53	27	216	55.5
standard 4	1	1	74.5	21	25	32	32	48	30	9.5	133	27.5
standard 4	1	2	92	28	26	30	45	51.5	34.5	11	167	38
standard 5	1	1	32	16.5	15	17	25	27	24.5	8.5	60	15
standard 5	1	2	33	13	14	13.5	21.5	31	21	9	67	25
standard 6	1	1	12.5	11	13	14	17	12	16	8	32	12.5
standard 6	1	2	16	10.5	12.5	14	19	18	15	8	46	16
F D1 -	1	1	10.5	17	31	9	15.5	12.5	10	5	11	7
F D1 -	1	2	7	15	41	13	18	11	10	5.5	8.5	11
F D1 10ng Pep	1	1	7	96.5	191	20	28.5	191	10	8.5	10	12
F D1 10ng Pep	1	2	7	67	123	9	20	92.5	10	8	8.5	10
F D1 25ng Pep	1	1	6	26.5	173.5	16	14	175.5	7	11	6	12
F D1 25ng Pep	1	2	7.5	23	112.5	11	16	104.5	8	7	8.5	11.5
F D1 50ng Pep	1	1	8	106	244	19	24	270	13	12	10	14
F D1 50ng Pep	1	2	8	53	90	12.5	21	130	10	7	7	12
F D1 100ng Pep	1	1	9	21	154.5	11	19	354	11.5	196	11	38
F D1 100ng Pep	1	2	8	18	112	7	21	231	16	140	9.5	24
F D1 10ng SV	1	1	12	21	126	9.5	17.5	66.5	8	9	7	11
F D1 10ng SV	1	2	6.5	17	81	10	14	60	6.5	5	7.5	9
F D1 25ng SV	1	1	8	25	126	9	14.5	106	7	6	8	4
F D1 25ng SV	1	2	8	25	93	10	14	85	8	8	8	8.5
F D1 50ng SV	1	1	10	54	203	11	21.5	151.5	8	5	12	10
F D1 50ng SV	1	2	16	663	3014	56	123	3323.5	18	25.5	20	37
F D1 100ng SV	1	1	9	28	143	10	14.5	65.5	9.5	4	7	10.5
F D1 100ng SV	1	2	8	26.5	122	10.5	17.5	93.5	8.5	5	6.5	11
F D2 -	1	1	9	9	36	7	13.5	11.5	8	8.5	9	10
F D2 -	1	2	8.5	8	17	11	14	3	8	6	7	10
F D2 10ng Pep	1	1	8	11.5	51.5	11	16	29	9	9	10	14.5
F D2 10ng Pep	1	2	8	8	38	8	11	20	8	6.5	4.5	12.5
F D2 25ng Pep	1	1	8	14	198	11	17	51.5	10	15	9	10
F D2 25ng Pep	1	2	6.5	10	120	10	19	42	9	9	8	15
F D2 50ng Pep	1	1	10	9	80	10	16	33	9	12.5	7.5	13
F D2 50ng Pep	1	2	10	13	59	9	13	27.5	8	7	9	12
F D2 100ng Pep	1	1	5.5	8	153	16	35.5	281	43	544.5	7	75
F D2 100ng Pep	1	2	7	9.5	12	7.5	10	7	9	9	7	7
F D2 10ng SV	1	1	7	11	16	8	15	3.5	8	8	10	11
F D2 10ng SV	1	2	7.5	8.5	23	10	12	11	9.5	7.5	7.5	8
F D2 25ng SV	1	1	9	8	19	10.5	14	9	12	8	9.5	11
F D2 25ng SV	1	2	7	12	16.5	8.5	16	5	9	6	7	7
F D1 1:3 100ng SV	1	1	5	12	98	10	14	25	6	7	7.5	7.5
F D1 1:3 100ng SV	1	2	13	14	83	9	10.5	22.5	5.5	5.5	7	7
F D2 50ng SV	1	1	7	8	59.5	12	12.5	17	6	7	9	10
F D2 50ng SV	1	2	10.5	10	57.5	9.5	13	10	9.5	6	10	9
F D2 100ng SV	1	1	5	8	12.5	7	14.5	12	8	8	7	9
F D2 100ng SV	1	2	10.5	9	15	10	11	7	8	7	8	9.5
F D3 -	1	1	11	10.5	28	8	14.5	4	12.5	5	9	8.5
F D3 -	1	2	7	10	26	9	9	5	6	6	8	7.5
F D3 10ng Pep	1	1	7	16	188.5	12	16	37	8	7.5	9	13
F D3 10ng Pep	1	2	8	13.5	93.5	9	13	26	9	8	5.5	9.5
F D3 25ng Pep	1	1	10.5	27	412.5	9.5	19	80.5	8	10.5	12	12.5
F D3 25ng Pep	1	2	7	16	125.5	8	24	41.5	9	8.5	6.5	14
F D3 50ng Pep	1	1	9	30	303	15.5	22.5	62.5	7.5	11	9	13
F D3 100ng Pep	1	2	10	17	150	13	16	29	12	9	8	8
F D3 100ng Pep	1	1	5	27	521.5	15	25	77.5	12	21	8	20
F D3 100ng Pep	1	2	6	25	259	12	14.5	60	10	15	8	12.5
F D3 10ng SV	1	1	9	24	160	12	28	32	10	6	9.5	9
F D3 10ng SV	1	2	2	11.5	36	12	12	8	8.5	6	6	10
F D3 25ng SV	1	1	7	12	120.5	8	16	10	8.5	6	4	9
F D3 25ng SV	1	2	10	8	57	10	18	9	8	7	6	7
F D3 50ng SV	1	1	4	10	24	11	15.5	5.5	11	6	6.5	2.5
F D3 50ng SV	1	2	7	12	39	11.5	14	8	10	5.5	10	9
F D3 100ng SV	1	1	6	7	51	9	13	6	8	2	6	12
F D3 100ng SV	1	2	6	8	58.5	10	11	9	11	4.5	10.5	9
M D1 -	1	1	8	28	31	9	13.5	13	7	8	6	11
M D1 -	1	2	9.5	28	24	11	19.5	7.5	5.5	6.5	5	12
M D1 10ng Pep	1	1	9	31	138.5	15	20	21	9	5.5	9	9.5
M D1 10ng Pep	1	2	13	32	166	11	16	25	9	9.5	5.5	9
M D1 25ng Pep	1	1	10	46	455.5	17	21	56	7	14	8	18
M D1 25ng Pep	1	2	9.5	37	242	14	20.5	29.5	12	7	10	12.5
M D1 50ng Pep	1	1	9.5	98	1341	26	47	141.5	11	18.5	15	30
M D1 50ng Pep	1	2	9	57	514	18	32	60	11	13	10	15.5
M D1 100ng Pep	1	1	9	71.5	1465	24.5	41	165	16	45.5	9	43
M D1 100ng Pep	1	2	8	25	348	10	19	42	10.5	18	13	16
M D1 10ng SV	1	1	8	19	38	16	18	9	10	4	9.5	10.5
M D1 10ng SV	1	2	6.5	25.5	23	12	16	10	7.5	9	6	8
M D1 25ng SV	1	1	8.5	17	25.5	10	12	3	10	6.5	9	9.5
M D1 25ng SV	1	2	9	15	14	9	15	9	8	5	7	11
M D1 50ng SV	1	1	8	18	36	11	14	9.5	7.5	6	4	8
M D1 50ng SV	1	2	7	20	45	9	19	12.5	8	5	9	7
M D1 100ng SV	1	1	7	35.5	72.5	11	20	13	3	4	8	11
M D1 100ng SV	1	2	11	18	35.5	9	14	8.5	6.5	5	8	12
M D2 -	1	1	10.5	9	41	9.5	19	8	8	7	6	10.5
M D2 -	1	2	5.5	12	18.5	9	13	10.5	7	3.5	9	8
M D2 10ng Pep	1	1	4	24	561.5	13	20	47.5	11	5	12	14
M D2 10ng Pep	1	2	6	13	146	7	14	18	5	6	7	12
M D2 25ng Pep	1	1	8	27	519	13	23	54	11	9.5	11	18
M D2 25ng Pep	1	2	6	16.5	153	10	14.5	16.5	11	6	8	8
M D2 50ng Pep	1	1	9	20	354	10	19	41	7	10	9	11
M D2 50ng Pep	1	2	8	11.5	141	7.5	10	17	10	10	8	12
M D2 100ng Pep	1	1	6.5	10	128	8.5	9	16	9	7	7	8
M D2 100ng Pep	1	2	8.5	12	115	10	12	10	11	7	7	12.5
M D2 10ng SV	1	1	6	10	48.5	7	15	8	9	4.5	8	11
M D2 10ng SV	1	2	7	9	27.5	6	11.5	5	10.5	5	8.5	10
M D2 25ng SV	1	1	9	11	131	7.5	20	25	7	4	4	14
M D2 25ng SV	1	2	8	8.5	34.5	10	11.5	8.5	6	8	9	7.5
M D2 50ng SV	1	1	9	20	238	10.5	22	44.5	10	8	9	15
M D2 50ng SV	1	2	9	12.5	72.5	11	12	22.5	9	7	9	9
M D2 100ng SV	1	1	10	19	239.5	11	18	45	12	5	9	15
M D2 100ng SV	1	2	5	16	113	9	13.5	27	5.5	5	7	9
M D3 -	1	1	8	22	102	14	18	17	12	6	10	10
M D3 -	1	2	8	21	54	10.5	16	11.5	9	7	8	10
M D3 10ng Pep	1	1	7	44	123	12	23	55.5	10	8	10	11
M D3 10ng Pep	1	2	8.5	41	90.5	16	18	40	9	7	9.5	13.5
M D3 25ng Pep	1	1	9	125	351.5	25	41	106	12	13	8.5	14
M D3 25ng Pep	1	2	8	53	94	15.5	22	34.5	11	6	3.5	8
M D3 50ng Pep	1	1	8	27	171.5	10.5	18	44.5	10	10.5	7	11
M D3 100ng Pep	1	2	9	23.5	131.5	9	16	33.5	8	11	5	9.5
M D3 100ng Pep	1	1	9	37	491	19	32	114	19	91	9	25
M D3 100ng Pep	1	2	6	12	93	8	13	14.5	9	21	8	10
M D3 10ng SV	1	1	10.5	379	106.5	33	62.5	19.5	7.5	7.5	9	9
M D3 10ng SV	1	2	11	437	87.5	36	55	13	9	5	8	9.5
M D3 25ng SV	1	1	9	42.5	146	14	23	49	12	6	7	10
M D3 25ng SV	1	2	8	46	125	14	19	28	9	5	8	9.5
M D3 50ng SV	1	1	10	69.5	218	19	30	105	11	8.5	7	14
M D3 50ng SV	1	2	6.5	31	85.5	9	22	36	8	6	8	15
M D3 100ng SV	1	1	9	49	96.5	15.5	20	51	12	7	10	15
M D3 100ng SV	1	2	9	48	84	9	22	41	11	6	7.5	9
F D1 1:3 -	3	1	8.5	8	17	8	14	9	13	7	10	7
F D1 1:3 -	3	2	9	12	23	11	16	16.5	8	6.5	10	9.5
F D1 1:3 10ng Pep	3	1	10	13.5	85	9	10.5	20	9	5	7	6
F D1 1:3 25ng Pep	3	1	7	11	79	7	11	30	10	5	8.5	5.5
F D1 1:3 25ng Pep	3	2	11	10	142	10	17	100.5	7	6	10	13.5
F D1 1:3 50ng Pep	3	1	6	19	59	12	13.5	37	9	7	13.5	5
F D1 1:3 50ng Pep	3	2	8	39	107	15	14	149.5	9	6	10	8.5
F D1 1:3 100ng Pep	3	1	7.5	9	57	8	10	142.5	11	45	7	15.5
F D1 1:3 100ng Pep	3	2	8.5	11	72.5	7	20.5	395.5	10	136	10.5	15.5
F D1 1:3 10ng SV	3	1	8	11.5	31	14	11	17	10	10	7.5	9
F D1 1:3 10ng SV	3	2	4	13	52	9	10	20.5	10	5	9	12
F D1 1:3 25ng SV	3	1	9	12	13.5	13	12	7.5	11	5	7	7
F D1 1:3 25ng SV	3	2	8	14	72	13	16.5	63	10.5	5	9	7
F D1 1:3 50ng SV	3	1	8	15	67.5	9	12	37.5	8	2.5	7.5	6
F D1 1:3 50ng SV	3	2	6	15	82	13.5	22	63	10	7	10.5	9
F D2 1:3 -	3	1	9	8	9.5	10.5	9.5	1.5	8.5	5	6	9
F D2 1:3 -	3	2	29	NaN	48	NaN	NaN	NaN	6	0	1	4
F D2 1:3 10ng Pep	3	1	8.5	7.5	20	13	8	9	8	5	7.5	9.5
F D2 1:3 10ng Pep	3	2	6	10	21	7	11	10	5	7.5	7.5	5
F D2 1:3 25ng Pep	3	1	8	9	63	8	12	16.5	8.5	6.5	5.5	7
F D2 1:3 25ng Pep	3	2	6	11	98	9	11	16	8	7	7	9.5
F D2 1:3 50ng Pep	3	1	11	7	19	7	11	8	11	5	9	8
F D2 1:3 50ng Pep	3	2	4	6.5	21	12	11	13	9	7	9.5	10
F D2 1:3 100ng Pep	3	1	7	8	34.5	10	16	91.5	14	218	5	16
F D2 1:3 100ng Pep	3	2	11	6.5	63	7.5	16	98	14	278	8	24
F D2 1:3 10ng SV	3	1	6.5	10	10	7	12.5	5.5	10	7	7	8.5
F D2 1:3 10ng SV	3	2	9.5	7	11	11	6	9	10	5	6	10
F D2 1:3 25ng SV	3	1	9.5	9	11	9	12.5	8	7.5	5	6.5	7
F D2 1:3 25ng SV	3	2	7	5.5	8	7	8.5	6	7.5	5	6	10
F D2 1:3 50ng SV	3	1	9	9.5	15	9	9.5	7	10	5.5	7	10
F D2 1:3 50ng SV	3	2	6	10	17.5	6	12	10	8	7	7	9
F D2 1:3 100ng SV	3	1	9	8	12	8	8	7	5	3	8	9
F D2 1:3 100ng SV	3	2	1	13.5	NaN	NaN	1	12	7	5	3	9
F D3 1:3 -	3	1	7.5	8	15	10	10	7	8	6	5.5	9
F D3 1:3 -	3	2	9	12	18	11.5	13	7.5	10	6	11	11.5
F D3 1:3 10ng Pep	3	1	7	8	25	8	12	4.5	8.5	4.5	6.5	8
F D3 1:3 10ng Pep	3	2	9	9	29	8	9	9	9	6	7	10
F D3 1:3 25ng Pep	3	1	8	12.5	89	10	16	16	7	10	7	9.5
F D3 1:3 25ng Pep	3	2	9.5	15	120.5	12	15	26	9	7.5	12	12
F D3 1:3 50ng Pep	3	1	6	6.5	98.5	10.5	13	15.5	10	4	10	6
F D3 1:3 100ng Pep	3	2	10.5	10	85.5	10	15.5	24.5	8	6.5	9	8.5
F D3 1:3 100ng Pep	3	1	4.5	14.5	113	9	16	17.5	9	10	6.5	11
F D3 1:3 100ng Pep	3	2	9	10.5	116.5	8	14	17	11	11	10	11
F D3 1:3 10ng SV	3	1	7	10	19.5	7	11.5	8	8	6.5	9	7
F D3 1:3 10ng SV	3	2	10	9	26	10	12	9	9	6.5	8	8.5
F D3 1:3 25ng SV	3	1	10	9	29.5	8	12	5	8	3	6	7.5
F D3 1:3 25ng SV	3	2	8	10	36	12	11	8	8.5	5	9	8
F D3 1:3 50ng SV	3	1	5	12	58	12	10	7	11	6.5	7.5	9.5
F D3 1:3 50ng SV	3	2	NaN	10	NaN	5.5	NaN	0	1	NaN	NaN	NaN
F D3 1:3 100ng SV	3	1	8	12.5	27	8	11	8	11	4	6	9
F D3 1:3 100ng SV	3	2	9.5	7.5	29	8	10	6.5	8	8.5	5	10.5
M D1 1:3 -	3	1	10	10.5	15	6.5	8.5	7	8	6	9	8
M D1 1:3 -	3	2	9	13	13	9	11	4	7	6	7	8.5
M D1 1:3 10ng Pep	3	1	9	14	34	8	11.5	11	6	4	7	8.5
M D1 1:3 10ng Pep	3	2	8	11.5	37	7	10.5	7.5	8	6	8	10
M D1 1:3 25ng Pep	3	1	10	11.5	53.5	5	12	13	8	8.5	6	11
M D1 1:3 25ng Pep	3	2	10	18	97	10	11	14	7	7	9	7.5
M D1 1:3 50ng Pep	3	1	9	20	267	12	14.5	29	10	10	9	10
M D1 1:3 50ng Pep	3	2	10.5	27.5	314	9	18.5	28.5	9	8	10	11
M D1 1:3 100ng Pep	3	1	7	16	520.5	12	17.5	35.5	12	12	9.5	11.5
M D1 1:3 100ng Pep	3	2	7	20	644.5	15.5	14	45	11.5	16	11	12
M D1 1:3 10ng SV	3	1	7.5	9	15.5	8.5	15	4	6.5	5	9.5	6
M D1 1:3 10ng SV	3	2	8	10	18	10	13	6	6	3	8	7
M D1 1:3 25ng SV	3	1	7	12	15	9	13	3	8.5	8	9	6.5
M D1 1:3 25ng SV	3	2	NaN	NaN	NaN	5	3	0	11	5	13	6.5
M D1 1:3 50ng SV	3	1	6	7.5	15.5	9	12	4	6.5	4	4	11.5
M D1 1:3 50ng SV	3	2	10	8	23.5	10.5	14.5	10	5	8	6	6
M D1 1:3 100ng SV	3	1	7	9	17	8	11	6	10	6	7	7
M D1 1:3 100ng SV	3	2	7	12.5	20	4	10	6	8.5	9	9	6
M D2 1:3 -	3	1	6	8.5	11.5	8.5	9	7	8	5	9	10
M D2 1:3 -	3	2	5	8	15	12	12	6	9.5	6	7	12
M D2 1:3 10ng Pep	3	1	9	8	124	11	15	11	9	8	8.5	11
M D2 1:3 10ng Pep	3	2	6	8	111.5	12	16.5	11	10.5	5	10.5	10.5
M D2 1:3 25ng Pep	3	1	8	12	76	12	12	10.5	9.5	9	7	9.5
M D2 1:3 25ng Pep	3	2	8	9.5	112.5	11	12	8	10	6.5	9	5.5
M D2 1:3 50ng Pep	3	1	5	9.5	33	8	10	7	10	5	8.5	10
M D2 1:3 50ng Pep	3	2	7.5	8	43	10	7.5	7.5	8	3.5	8	10
M D2 1:3 100ng Pep	3	1	6.5	8	36	7	9	5	10	7	6	14.5
M D2 1:3 100ng Pep	3	2	8	12.5	54.5	10	10	8	7	4	6	9
M D2 1:3 10ng SV	3	1	9	11	13.5	9	11	7.5	8	7.5	5	7
M D2 1:3 10ng SV	3	2	10	NaN	NaN	NaN	4	NaN	NaN	7	5	2
M D2 1:3 25ng SV	3	1	10	5	18.5	6	9	6	9	7	7.5	7
M D2 1:3 25ng SV	3	2	7	10	13.5	7	10	6.5	9	5.5	8	10
M D2 1:3 50ng SV	3	1	6	13	23	8.5	11	11.5	8	4	7	7
M D2 1:3 50ng SV	3	2	9	8	35.5	10	12	13	8.5	4	4	9
M D2 1:3 100ng SV	3	1	8	7	30	7	10	8.5	10	7	5	7
M D2 1:3 100ng SV	3	2	8	7.5	43.5	8.5	14	12.5	10	6	9	6
M D3 1:3 -	3	1	7.5	11.5	24	10	13.5	9	7	4.5	6	9
M D3 1:3 -	3	2	5	12	50	7	13	15	9	3.5	5.5	7
M D3 1:3 10ng Pep	3	1	6	24	37	10	15	38	8	6	8	7.5
M D3 1:3 10ng Pep	3	2	6	18.5	55	10	16	19	9	8.5	11	9
M D3 1:3 25ng Pep	3	1	9	24	72	13	19	23.5	11	8	11	10
M D3 1:3 25ng Pep	3	2	4	15.5	34	9	11	9.5	9	8	9	11
M D3 1:3 50ng Pep	3	1	8	12	70	9	15	15	7	5.5	6.5	5
M D3 1:3 100ng Pep	3	2	6.5	12	47	9	13	13.5	7	8	7	9
M D3 1:3 100ng Pep	3	1	8	22.5	483.5	21.5	26	130	17	60	11.5	15.5
M D3 1:3 10ng SV	3	1	11	620.5	114	45.5	82	38	11	5	13	9
M D3 1:3 10ng SV	3	2	8	153	37	21	34	12	12	6.5	7	8
M D3 1:3 25ng SV	3	1	11	32	157	17	24	43.5	11	4	12	12
M D3 1:3 25ng SV	3	2	8	14	44.5	8	12	14	10	5.5	7	9.5
M D3 1:3 50ng SV	3	1	5	13	64	15	18	28	8	5.5	5	9
M D3 1:3 50ng SV	3	2	10	9	17.5	6	16	8.5	12	3	9	7
M D3 1:3 100ng SV	3	1	7	17.5	47	10	13	19	11	8	10	5
M D3 1:3 100ng SV	3	2	8	12	21	10	12	12.5	10	5	6	9
